# Supplementary material for: Ecology of inorganic sulfur auxiliary metabolism in widespread bacteriophages
Source: Nat Commun. 2021 Jun 9;12:3503. doi: 10.1038/s41467-021-23698-5 (PMC8190135; doi:10.1038/s41467-021-23698-5)
Supplement: Supplementary file 3 — Supplementary Data 1 [file 41467_2021_23698_MOESM3_ESM.xlsx]

## Sheet: S.Data 1
Supplementary Data 1 | Details of mVCs used in this study. Metadata was recovered from IMG/VR.
IMG ID	Scaffold	Protein	AMG	Sample	Ecosystem	Project	Latitude	Longitude	Scaffold Quality	Scaffold Length
3300002180	JGI24724J26744_10000298	JGI24724J26744_10000298_12	soxC	Oil polluted marine microbial communities from Coal Oil Point, Santa Barbara, California, USA - Sample 7	Environmental;Aquatic;Oil seeps;Environmental	Marine microbial communities from the Santa Barbara Channel oil seeps	34.3922	-119.846	low quality draft	38080
3300002180	JGI24724J26744_10000298	JGI24724J26744_10000298_11	soxD	Oil polluted marine microbial communities from Coal Oil Point, Santa Barbara, California, USA - Sample 7	Environmental;Aquatic;Oil seeps;Environmental	Marine microbial communities from the Santa Barbara Channel oil seeps	34.3922	-119.846	low quality draft	38080
3300004192	Ga0066448_1000315	Ga0066448_1000315_13	soxD	Freshwater sediment methanotrophic microbial communities from Lake Washington under simulated oxygen tension - Sediment Metagenome 70_HOW9	Environmental;Aquatic;Sediment;Environmental	Freshwater sediment methanotrophic microbial communities from Lake Washington under simulated oxygen tension	48.3807	-122.16	low quality draft	17512
3300009154	Ga0114963_10000124	Ga0114963_10000124_30	soxYZ	Freshwater microbial communities from Lake Croche, Canada to study carbon cycling - C_131016_EF_MetaG	Environmental;Aquatic;Lake;Environmental	Freshwater microbial communities from northern lakes of Canada to study carbon cycling	46.8319	-72.5	high quality draft	47849
3300006753	Ga0098039_1000429	Ga0098039_1000429_25	soxYZ	Marine viral communities from the Subarctic Pacific Ocean - 6_ETSP_OMZ_AT15160 metaG	Environmental;Aquatic;Oceanic;Environmental	Marine viral communities from the Subarctic Pacific Ocean and the Gulf of Mexico	-11.499	-81.405	medium quality draft	18162
3300009182	Ga0114959_10001967	Ga0114959_10001967_1	soxYZ	Freshwater microbial communities from Lake Croche, Canada to study carbon cycling - C_130625_EF_MetaG	Environmental;Aquatic;Lake;Environmental	Freshwater microbial communities from northern lakes of Canada to study carbon cycling	46.8319	-72.5	medium quality draft	17443
3300007516	Ga0105050_10001078	Ga0105050_10001078_30	soxYZ	Freshwater microbial communities from Lake Fryxell liftoff mats and glacier meltwater in Antarctica - FRY-01	Environmental;Aquatic;Ice;Environmental	Freshwater microbial communities from lake liftoff mats and glacier meltwater in Antarctica	-77.605	163.163	high quality draft	41362
3300007722	Ga0105051_10000809	Ga0105051_10000809_30	soxYZ	Freshwater microbial communities from Lake Fryxell liftoff mats and glacier meltwater in Antarctica - FRY-02	Environmental;Aquatic;Ice;Environmental	Freshwater microbial communities from lake liftoff mats and glacier meltwater in Antarctica	-77.605	163.163	high quality draft	43036
3300009422	Ga0114998_10009163	Ga0114998_10009163_2	soxYZ	Marine microbial communities from western Arctic Ocean - ArcticOcean_MG_CB4_138	Environmental;Aquatic;Oceanic;Environmental	Marine microbial communities from western Arctic Ocean	75.235	-150.069	low quality draft	6586
3300006193	Ga0075445_10003874	Ga0075445_10003874_14	soxYZ	Marine microbial communities from the West Antarctic Peninsula - Coastal water metaG029-DNA	Environmental;Aquatic;Unclassified;Environmental	Marine microbial communities from the West Antarctic Peninsula, for metatranscriptomic analysis	-64.8156	-64.0406	low quality draft	7180
3300010157	Ga0114964_10010542	Ga0114964_10010542_1	soxYZ	Freshwater microbial communities from Lake Croche, Canada to study carbon cycling - C_131016_MF_MetaG	Environmental;Aquatic;Lake;Environmental	Freshwater microbial communities from northern lakes of Canada to study carbon cycling	46.8319	-72.5	low quality draft	5627
3300005931	Ga0075119_1000869	Ga0075119_1000869_15	soxYZ	Saline lake microbial communities from Ace Lake, Antarctica - Antarctic Ace Lake Metagenome 02UK9	Environmental;Aquatic;Saline;Environmental	Saline lake microbial communities from various lakes in Antarctica	-68.4725	78.188	low quality draft	15472
3300007074	Ga0075110_1000481	Ga0075110_1000481_17	soxYZ	Saline lake microbial communities from Ace Lake, Antarctica - Antarctic Ace Lake Metagenome 02UK8	Environmental;Aquatic;Saline;Environmental	Saline lake microbial communities from various lakes in Antarctica	-68.4725	78.188	low quality draft	19532
3300001460	JGI24003J15210_10000248	JGI24003J15210_10000248_34	soxYZ	Marine viral communities from the Pacific Ocean - LP-28	Environmental;Aquatic;Oceanic;Environmental	Marine viral communities from the Subarctic Pacific Ocean and the Gulf of Mexico	48.9699	-130.667	low quality draft	23219
3300000115	DelMOSum2011_c10004454	DelMOSum2011_c10004454_11	soxYZ	Marine microbial communities from Delaware Coast, sample from Delaware MO Summer July 2011	Environmental;Aquatic;Neritic zone;Environmental	Marine microbial communities from Delaware Coast	38.8489	-75.1076	low quality draft	8334
3300004280	Ga0066606_10000719	Ga0066606_10000719_1	soxYZ	Marine microbial communities from expanding oxygen minimum zones in the Saanich Inlet - SI075_LV_DNA_100m	Environmental;Aquatic;;Environmental	Marine microbial communities from expanding oxygen minimum zones in the northeastern subarctic Pacific Ocean	48.6	-123.5	low quality draft	20676
3300006752	Ga0098048_1003171	Ga0098048_1003171_3	soxYZ	Marine viral communities from the Subarctic Pacific Ocean - 13_ETSP_OMZ_AT15268 metaG	Environmental;Aquatic;Oceanic;Environmental	Marine viral communities from the Subarctic Pacific Ocean and the Gulf of Mexico	-14.509	-76.198	low quality draft	6749
3300000117	DelMOWin2010_c10002097	DelMOWin2010_c10002097_9	soxYZ	Marine microbial communities from Delaware Coast, sample from Delaware MO Winter December 2010	Environmental;Aquatic;Neritic zone;Environmental	Marine microbial communities from Delaware Coast	38.8492	-75.1076	medium quality draft	12708
3300000115	DelMOSum2011_c10007156	DelMOSum2011_c10007156_3	soxYZ	Marine microbial communities from Delaware Coast, sample from Delaware MO Summer July 2011	Environmental;Aquatic;Neritic zone;Environmental	Marine microbial communities from Delaware Coast	38.8489	-75.1076	low quality draft	6258
3300001472	JGI24004J15324_10000009	JGI24004J15324_10000009_131	soxYZ	Marine viral communities from the Pacific Ocean - LP-32	Environmental;Aquatic;Oceanic;Environmental	Marine viral communities from the Subarctic Pacific Ocean and the Gulf of Mexico	49.2833	-134.667	low quality draft	87805
3300018428	Ga0181568_10002174	Ga0181568_10002174_19	soxYZ	Coastal salt marsh microbial communities from the Groves Creek Marsh, Skidaway Island, Georgia - 101404AT metaG (megahit assembly)	Environmental;Aquatic;Intertidal zone;Environmental	Coastal salt marsh microbial communities from the Groves Creek Marsh, Skidaway Island, Georgia	31.972	-81.028	low quality draft	17840
3300006305	Ga0068468_1000650	Ga0068468_1000650_24	soxYZ	Marine microbial communities from North Pacific Subtropical Gyre, Station ALOHA - HOT229_1_0025m	Environmental;Aquatic;Oceanic;Environmental	Marine microbial communities from the North Pacific Subtropical Gyre, ALOHA station	22.75	-158	high quality draft	63482
3300006413	Ga0099963_1015749	Ga0099963_1015749_15	soxYZ	Marine microbial communities from North Pacific Subtropical Gyre, Station ALOHA - HOT229_2_0025m	Environmental;Aquatic;Oceanic;Environmental	Marine microbial communities from the North Pacific Subtropical Gyre, ALOHA station	22.75	-158	medium quality draft	16777
3300020266	Ga0211519_1002704	Ga0211519_1002704_3	soxYZ	Marine microbial communities from Tara Oceans - TARA_E500000178 (ERX556082-ERR598951)	Environmental;Aquatic;;Environmental	Marine viral and eukaryotic protist communities collected from different water depths during Tara Oceans survey	39.3599	19.4084	low quality draft	5784
3300001589	JGI24005J15628_10002213	JGI24005J15628_10002213_15	soxYZ	Marine viral communities from the Pacific Ocean - LP-40	Environmental;Aquatic;Oceanic;Environmental	Marine viral communities from the Subarctic Pacific Ocean and the Gulf of Mexico	50	-145	low quality draft	10048
3300001460	JGI24003J15210_10000186	JGI24003J15210_10000186_32	soxYZ	Marine viral communities from the Pacific Ocean - LP-28	Environmental;Aquatic;Oceanic;Environmental	Marine viral communities from the Subarctic Pacific Ocean and the Gulf of Mexico	48.9699	-130.667	medium quality draft	26285
3300001472	JGI24004J15324_10002906	JGI24004J15324_10002906_2	soxYZ	Marine viral communities from the Pacific Ocean - LP-32	Environmental;Aquatic;Oceanic;Environmental	Marine viral communities from the Subarctic Pacific Ocean and the Gulf of Mexico	49.2833	-134.667	low quality draft	6756
3300001450	JGI24006J15134_10003082	JGI24006J15134_10003082_15	soxYZ	Marine viral communities from the Pacific Ocean - LP-53	Environmental;Aquatic;Oceanic;Environmental	Marine viral communities from the Subarctic Pacific Ocean and the Gulf of Mexico	49.5666	-138.667	low quality draft	9032
3300020454	Ga0211548_10000049	Ga0211548_10000049_59	soxYZ	Marine microbial communities from Tara Oceans - TARA_B100001769 (ERX556037-ERR599170)	Environmental;Aquatic;;Environmental	Marine microbial communities from Tara Oceans	35.8591	-37.1728	high quality draft	42285
3300020314	Ga0211522_1001344	Ga0211522_1001344_15	soxYZ	Marine microbial communities from Tara Oceans - TARA_B100000035 (ERX556135-ERR598974)	Environmental;Aquatic;;Environmental	Marine viral and eukaryotic protist communities collected from different water depths during Tara Oceans survey	20.8199	63.5138	low quality draft	7517
3300020258	Ga0211529_1000140	Ga0211529_1000140_16	soxYZ	Marine microbial communities from Tara Oceans - TARA_B100000073 (ERX556061-ERR598949)	Environmental;Aquatic;;Environmental	Marine microbial communities from Tara Oceans	19.0108	64.532	low quality draft	13230
3300020325	Ga0211507_1000310	Ga0211507_1000310_16	soxYZ	Marine microbial communities from Tara Oceans - TARA_B100000034 (ERX556073-ERR598966)	Environmental;Aquatic;;Environmental	Marine viral and eukaryotic protist communities collected from different water depths during Tara Oceans survey	20.8151	63.5046	low quality draft	13229
3300020365	Ga0211506_1001515	Ga0211506_1001515_6	soxYZ	Marine microbial communities from Tara Oceans - TARA_B100000034 (ERX555943-ERR599143)	Environmental;Aquatic;;Environmental	Marine viral and eukaryotic protist communities collected from different water depths during Tara Oceans survey	20.8151	63.5046	low quality draft	8263
3300020264	Ga0211526_1000601	Ga0211526_1000601_4	soxYZ	Marine microbial communities from Tara Oceans - TARA_B100000066 (ERX556116-ERR599158)	Environmental;Aquatic;;Environmental	Marine microbial communities from Tara Oceans	19.0342	64.5162	low quality draft	6714
3300005523	Ga0066865_10001156	Ga0066865_10001156_12	soxYZ	Marine microbial and viral communities from oxygen minimum zone, Eastern Pacific Ocean - ETNP2014F12-01SV265	Environmental;Aquatic;Oceanic;Environmental	Microbial and viral regulation of community carbon cycling across diverse low-oxygen zones	N/A	N/A	low quality draft	7415
3300006413	Ga0099963_1014832	Ga0099963_1014832_30	soxYZ	Marine microbial communities from North Pacific Subtropical Gyre, Station ALOHA - HOT229_2_0025m	Environmental;Aquatic;Oceanic;Environmental	Marine microbial communities from the North Pacific Subtropical Gyre, ALOHA station	22.75	-158	low quality draft	22692
3300006305	Ga0068468_1000736	Ga0068468_1000736_20	soxYZ	Marine microbial communities from North Pacific Subtropical Gyre, Station ALOHA - HOT229_1_0025m	Environmental;Aquatic;Oceanic;Environmental	Marine microbial communities from the North Pacific Subtropical Gyre, ALOHA station	22.75	-158	medium quality draft	19814
3300020266	Ga0211519_1002768	Ga0211519_1002768_11	soxYZ	Marine microbial communities from Tara Oceans - TARA_E500000178 (ERX556082-ERR598951)	Environmental;Aquatic;;Environmental	Marine viral and eukaryotic protist communities collected from different water depths during Tara Oceans survey	39.3599	19.4084	low quality draft	5698
3300020422	Ga0211702_10000360	Ga0211702_10000360_14	soxYZ	Marine prokaryotic communities collected during Tara Oceans survey from station TARA_076 - TARA_B100000513 (ERX555999-ERR599126)	Environmental;Aquatic;;Environmental	Marine viral and eukaryotic protist communities collected from different water depths during Tara Oceans survey	-21.0073	-35.3344	low quality draft	13332
2708742402	2708743908	2708743908_67	soxYZ	Uncultured Surface Seawater Single Virus 17_C23	Marine vSAG	Single Virus Genomics	41.39	2.19	high quality draft	78637
3300001450	JGI24006J15134_10002039	JGI24006J15134_10002039_22	soxYZ	Marine viral communities from the Pacific Ocean - LP-53	Environmental;Aquatic;Oceanic;Environmental	Marine viral communities from the Subarctic Pacific Ocean and the Gulf of Mexico	49.5666	-138.667	low quality draft	11338
3300001460	JGI24003J15210_10000898	JGI24003J15210_10000898_15	soxYZ	Marine viral communities from the Pacific Ocean - LP-28	Environmental;Aquatic;Oceanic;Environmental	Marine viral communities from the Subarctic Pacific Ocean and the Gulf of Mexico	48.9699	-130.667	low quality draft	12810
3300001472	JGI24004J15324_10000869	JGI24004J15324_10000869_23	soxYZ	Marine viral communities from the Pacific Ocean - LP-32	Environmental;Aquatic;Oceanic;Environmental	Marine viral communities from the Subarctic Pacific Ocean and the Gulf of Mexico	49.2833	-134.667	low quality draft	12110
3300001589	JGI24005J15628_10001286	JGI24005J15628_10001286_15	soxYZ	Marine viral communities from the Pacific Ocean - LP-40	Environmental;Aquatic;Oceanic;Environmental	Marine viral communities from the Subarctic Pacific Ocean and the Gulf of Mexico	50	-145	low quality draft	13476
3300020445	Ga0211564_10000002	Ga0211564_10000002_50	soxYZ	Marine microbial communities from Tara Oceans - TARA_B100001996 (ERX555961-ERR599087)	Environmental;Aquatic;;Environmental	Marine microbial communities from Tara Oceans	6.3354	-103.034	high quality draft	117137
3300009481	Ga0114932_10012653	Ga0114932_10012653_7	soxYZ	Deep subsurface microbial communities from Kolumbo volcano to uncover new lineages of life (NeLLi) - 2SBTROV12_ACTIVE470 metaG	Environmental;Aquatic;Volcanic;Environmental	Deep subsurface microbial communities from various oceans to uncover new lineages of life (NeLLi)	36.5264	25.4868	low quality draft	6276
3300011013	Ga0114934_10004516	Ga0114934_10004516_10	soxYZ	Deep subsurface microbial communities from Kolumbo volcano to uncover new lineages of life (NeLLi) - 4SBTROV10_white metaG	Environmental;Aquatic;Volcanic;Environmental	Deep subsurface microbial communities from various oceans to uncover new lineages of life (NeLLi)	36.5275	25.4914	low quality draft	8507
3300009705	Ga0115000_10010187	Ga0115000_10010187_6	dsrA	Marine microbial communities from western Arctic Ocean - ArcticOcean_MG_CB8_128	Environmental;Aquatic;Oceanic;Environmental	Marine microbial communities from western Arctic Ocean	77.0991	-150.225	low quality draft	7091
3300020470	Ga0211543_10000361	Ga0211543_10000361_39	dsrA	Marine microbial communities from Tara Oceans - TARA_B100000287 (ERX555976-ERR599053)	Environmental;Aquatic;;Environmental	Marine microbial communities from Tara Oceans	14.5375	70.0244	high quality draft	31249
3300012928	Ga0163110_10000569	Ga0163110_10000569_26	dsrA	Marine microbial communities from the Costa Rica Dome - CRUD Field 142mm St17 metaG	Environmental;Aquatic;Oceanic;Environmental	Marine microbial communities from the Costa Rica Dome and surrounding waters	2.0416	-97.0511	high quality draft	17548
3300001472	JGI24004J15324_10001267	JGI24004J15324_10001267_3	dsrA	Marine viral communities from the Pacific Ocean - LP-32	Environmental;Aquatic;Oceanic;Environmental	Marine viral communities from the Subarctic Pacific Ocean and the Gulf of Mexico	49.2833	-134.667	medium quality draft	10050
3300007541	Ga0099848_1001378	Ga0099848_1001378_11	dsrA	Freshwater to marine saline gradient viral communities from Chesapeake Bay - CB_1508_1S Viral MetaG	Environmental;Aquatic;Coastal;Environmental	Aqueous microbial communities from the Delaware River/Bay and Chesapeake Bay under freshwater to marine salinity gradient to study organic matter cycling in a time-series	38.9819	-76.3716	medium quality draft	11339
3300001680	KiloMoana_10000167	KiloMoana_10000167_70	dsrA	Black smokers hydrothermal plume microbial communities from Kilo Moana, Pacific Ocean	Environmental;Aquatic;Hydrothermal vents;Environmental	Black smokers hydrothermal plume microbial communities from Kilo Moana, Pacific Ocean	-20.0541	-176.134	low quality draft	45123
3300003086	Ga0052187_10001	Ga0052187_10001_184	dsrA	Marine viral communities from deep ocean hydrothermal plumes from the Lau and Guaymas Basin	Environmental;Aquatic;Hydrothermal vents;Environmental	Hydrothermal vent plume microbial communities from Guaymas Basin, Pacific Ocean	-20.0532	-176.134	low quality draft	118204
3300001678	Mariner_1000093	Mariner_1000093_37	dsrA	Black smokers hydrothermal plume microbial communities from Mariner, Lau Basin, Pacific Ocean -IDBA	Environmental;Aquatic;Hydrothermal vents;Environmental	Black smokers hydrothermal plume microbial communities from Mariner, Lau Basin, Pacific Ocean	-20.1801	-176.601	low quality draft	39949
3300001680	KiloMoana_10000689	KiloMoana_10000689_38	dsrA	Black smokers hydrothermal plume microbial communities from Kilo Moana, Pacific Ocean	Environmental;Aquatic;Hydrothermal vents;Environmental	Black smokers hydrothermal plume microbial communities from Kilo Moana, Pacific Ocean	-20.0541	-176.134	high quality draft	39402
3300003086	Ga0052187_10090	Ga0052187_10090_49	dsrA	Marine viral communities from deep ocean hydrothermal plumes from the Lau and Guaymas Basin	Environmental;Aquatic;Hydrothermal vents;Environmental	Hydrothermal vent plume microbial communities from Guaymas Basin, Pacific Ocean	-20.0532	-176.134	high quality draft	39425
3300003086	Ga0052187_10091	Ga0052187_10091_49	dsrA	Marine viral communities from deep ocean hydrothermal plumes from the Lau and Guaymas Basin	Environmental;Aquatic;Hydrothermal vents;Environmental	Hydrothermal vent plume microbial communities from Guaymas Basin, Pacific Ocean	-20.0532	-176.134	high quality draft	39311
3300003086	Ga0052187_10092	Ga0052187_10092_52	dsrA	Marine viral communities from deep ocean hydrothermal plumes from the Lau and Guaymas Basin	Environmental;Aquatic;Hydrothermal vents;Environmental	Hydrothermal vent plume microbial communities from Guaymas Basin, Pacific Ocean	-20.0532	-176.134	high quality draft	38756
3300001678	Mariner_1000289	Mariner_1000289_23	dsrA	Black smokers hydrothermal plume microbial communities from Mariner, Lau Basin, Pacific Ocean -IDBA	Environmental;Aquatic;Hydrothermal vents;Environmental	Black smokers hydrothermal plume microbial communities from Mariner, Lau Basin, Pacific Ocean	-20.1801	-176.601	low quality draft	22655
3300001680	KiloMoana_10000372	KiloMoana_10000372_10	dsrA	Black smokers hydrothermal plume microbial communities from Kilo Moana, Pacific Ocean	Environmental;Aquatic;Hydrothermal vents;Environmental	Black smokers hydrothermal plume microbial communities from Kilo Moana, Pacific Ocean	-20.0541	-176.134	low quality draft	33391
3300003086	Ga0052187_10081	Ga0052187_10081_115	dsrA	Marine viral communities from deep ocean hydrothermal plumes from the Lau and Guaymas Basin	Environmental;Aquatic;Hydrothermal vents;Environmental	Hydrothermal vent plume microbial communities from Guaymas Basin, Pacific Ocean	-20.0532	-176.134	medium quality draft	73697
3300003086	Ga0052187_10083	Ga0052187_10083_108	dsrA	Marine viral communities from deep ocean hydrothermal plumes from the Lau and Guaymas Basin	Environmental;Aquatic;Hydrothermal vents;Environmental	Hydrothermal vent plume microbial communities from Guaymas Basin, Pacific Ocean	-20.0532	-176.134	medium quality draft	61935
3300001679	TahiMoana_1000070	TahiMoana_1000070_25	dsrA	Black smokers hydrothermal plume microbial communities from Tahi Moana, Lau Basin, Pacific Ocean	Environmental;Aquatic;Hydrothermal vents;Environmental	Black smokers hydrothermal plume microbial communities from Tahi Moana, Lau Basin, Pacific Ocean	-20.6821	-176.183	high quality draft	72035
3300001681	Abe_10000200	Abe_10000200_59	dsrA	Black smokers hydrothermal plume microbial communities from Abe, Lau Basin, Pacific Ocean - IDBA	Environmental;Aquatic;Hydrothermal vents;Environmental	Black smokers hydrothermal plume microbial communities from Abe, Lau Basin, Pacific Ocean	-20.1113	-176.989	low quality draft	35635
3300003086	Ga0052187_10086	Ga0052187_10086_102	dsrA	Marine viral communities from deep ocean hydrothermal plumes from the Lau and Guaymas Basin	Environmental;Aquatic;Hydrothermal vents;Environmental	Hydrothermal vent plume microbial communities from Guaymas Basin, Pacific Ocean	-20.0532	-176.134	medium quality draft	59907
3300003086	Ga0052187_10089	Ga0052187_10089_127	dsrA	Marine viral communities from deep ocean hydrothermal plumes from the Lau and Guaymas Basin	Environmental;Aquatic;Hydrothermal vents;Environmental	Hydrothermal vent plume microbial communities from Guaymas Basin, Pacific Ocean	-20.0532	-176.134	medium quality draft	77901
3300017949	Ga0181584_10000368	Ga0181584_10000368_52	dsrA	Coastal salt marsh microbial communities from the Groves Creek Marsh, Skidaway Island, Georgia - 071406AT metaG (megahit assembly)	Environmental;Aquatic;Intertidal zone;Environmental	Coastal salt marsh microbial communities from the Groves Creek Marsh, Skidaway Island, Georgia	31.972	-81.028	low quality draft	31753
3300001676	TuiMalila_1001167	TuiMalila_1001167_2	dsrA	Black smokers hydrothermal plume microbial communities from Tui Malila, Lau Basin, Pacific Ocean	Environmental;Aquatic;Hydrothermal vents;Environmental	Black smokers hydrothermal plume microbial communities from Tui Malila, Lau Basin, Pacific Ocean	-21.99	-176.569	low quality draft	9153
3300017962	Ga0181581_10002005	Ga0181581_10002005_17	dsrA	Coastal salt marsh microbial communities from the Groves Creek Marsh, Skidaway Island, Georgia - 071404AT metaG (megahit assembly)	Environmental;Aquatic;Intertidal zone;Environmental	Coastal salt marsh microbial communities from the Groves Creek Marsh, Skidaway Island, Georgia	31.972	-81.028	low quality draft	15876
3300003086	Ga0052187_10048	Ga0052187_10048_80	dsrA	Marine viral communities from deep ocean hydrothermal plumes from the Lau and Guaymas Basin	Environmental;Aquatic;Hydrothermal vents;Environmental	Hydrothermal vent plume microbial communities from Guaymas Basin, Pacific Ocean	-20.0532	-176.134	high quality draft	86927
3300001678	Mariner_1000093	Mariner_1000093_36	dsrA	Black smokers hydrothermal plume microbial communities from Mariner, Lau Basin, Pacific Ocean -IDBA	Environmental;Aquatic;Hydrothermal vents;Environmental	Black smokers hydrothermal plume microbial communities from Mariner, Lau Basin, Pacific Ocean	-20.1801	-176.601	low quality draft	39949
3300003086	Ga0052187_10045	Ga0052187_10045_83	dsrA	Marine viral communities from deep ocean hydrothermal plumes from the Lau and Guaymas Basin	Environmental;Aquatic;Hydrothermal vents;Environmental	Hydrothermal vent plume microbial communities from Guaymas Basin, Pacific Ocean	-20.0532	-176.134	high quality draft	86515
3300003086	Ga0052187_10048	Ga0052187_10048_81	dsrA	Marine viral communities from deep ocean hydrothermal plumes from the Lau and Guaymas Basin	Environmental;Aquatic;Hydrothermal vents;Environmental	Hydrothermal vent plume microbial communities from Guaymas Basin, Pacific Ocean	-20.0532	-176.134	high quality draft	86927
3300003086	Ga0052187_10045	Ga0052187_10045_82	dsrA	Marine viral communities from deep ocean hydrothermal plumes from the Lau and Guaymas Basin	Environmental;Aquatic;Hydrothermal vents;Environmental	Hydrothermal vent plume microbial communities from Guaymas Basin, Pacific Ocean	-20.0532	-176.134	high quality draft	86515
3300007541	Ga0099848_1001117	Ga0099848_1001117_1	dsrA	Freshwater to marine saline gradient viral communities from Chesapeake Bay - CB_1508_1S Viral MetaG	Environmental;Aquatic;Coastal;Environmental	Aqueous microbial communities from the Delaware River/Bay and Chesapeake Bay under freshwater to marine salinity gradient to study organic matter cycling in a time-series	38.9819	-76.3716	low quality draft	12573
3300003086	Ga0052187_10002	Ga0052187_10002_1	dsrA	Marine viral communities from deep ocean hydrothermal plumes from the Lau and Guaymas Basin	Environmental;Aquatic;Hydrothermal vents;Environmental	Hydrothermal vent plume microbial communities from Guaymas Basin, Pacific Ocean	-20.0532	-176.134	high quality draft	198562
3300017951	Ga0181577_10001787	Ga0181577_10001787_1	dsrA	Coastal salt marsh microbial communities from the Groves Creek Marsh, Skidaway Island, Georgia - 101413BT metaG (megahit assembly)	Environmental;Aquatic;Intertidal zone;Environmental	Coastal salt marsh microbial communities from the Groves Creek Marsh, Skidaway Island, Georgia	31.972	-81.028	low quality draft	17075
3300001681	Abe_10000169	Abe_10000169_1	dsrA	Black smokers hydrothermal plume microbial communities from Abe, Lau Basin, Pacific Ocean - IDBA	Environmental;Aquatic;Hydrothermal vents;Environmental	Black smokers hydrothermal plume microbial communities from Abe, Lau Basin, Pacific Ocean	-20.1113	-176.989	low quality draft	35875
3300003086	Ga0052187_10007	Ga0052187_10007_1	dsrA	Marine viral communities from deep ocean hydrothermal plumes from the Lau and Guaymas Basin	Environmental;Aquatic;Hydrothermal vents;Environmental	Hydrothermal vent plume microbial communities from Guaymas Basin, Pacific Ocean	-20.0532	-176.134	low quality draft	114955
3300001679	TahiMoana_1020752	TahiMoana_1020752_1	dsrA	Black smokers hydrothermal plume microbial communities from Tahi Moana, Lau Basin, Pacific Ocean	Environmental;Aquatic;Hydrothermal vents;Environmental	Black smokers hydrothermal plume microbial communities from Tahi Moana, Lau Basin, Pacific Ocean	-20.6821	-176.183	low quality draft	6178
3300017957	Ga0181571_10001624	Ga0181571_10001624_23	dsrA	Coastal salt marsh microbial communities from the Groves Creek Marsh, Skidaway Island, Georgia - 101407AT metaG (megahit assembly)	Environmental;Aquatic;Intertidal zone;Environmental	Coastal salt marsh microbial communities from the Groves Creek Marsh, Skidaway Island, Georgia	31.972	-81.028	low quality draft	16356
3300017986	Ga0181569_10001662	Ga0181569_10001662_26	dsrA	Coastal salt marsh microbial communities from the Groves Creek Marsh, Skidaway Island, Georgia - 101405AT metaG (megahit assembly)	Environmental;Aquatic;Intertidal zone;Environmental	Coastal salt marsh microbial communities from the Groves Creek Marsh, Skidaway Island, Georgia	31.972	-81.028	low quality draft	17580
3300018428	Ga0181568_10002680	Ga0181568_10002680_23	dsrA	Coastal salt marsh microbial communities from the Groves Creek Marsh, Skidaway Island, Georgia - 101404AT metaG (megahit assembly)	Environmental;Aquatic;Intertidal zone;Environmental	Coastal salt marsh microbial communities from the Groves Creek Marsh, Skidaway Island, Georgia	31.972	-81.028	low quality draft	16199
3300018418	Ga0181567_10001775	Ga0181567_10001775_23	dsrA	Coastal salt marsh microbial communities from the Groves Creek Marsh, Skidaway Island, Georgia - 101403AT metaG (megahit assembly)	Environmental;Aquatic;Intertidal zone;Environmental	Coastal salt marsh microbial communities from the Groves Creek Marsh, Skidaway Island, Georgia	31.972	-81.028	low quality draft	16342
3300018049	Ga0181572_10001653	Ga0181572_10001653_1	dsrA	Coastal salt marsh microbial communities from the Groves Creek Marsh, Skidaway Island, Georgia - 101408AT metaG (megahit assembly)	Environmental;Aquatic;Intertidal zone;Environmental	Coastal salt marsh microbial communities from the Groves Creek Marsh, Skidaway Island, Georgia	31.972	-81.028	low quality draft	16258
3300020470	Ga0211543_10000361	Ga0211543_10000361_34	dsrC	Marine microbial communities from Tara Oceans - TARA_B100000287 (ERX555976-ERR599053)	Environmental;Aquatic;;Environmental	Marine microbial communities from Tara Oceans	14.5375	70.0244	high quality draft	31249
3300000116	DelMOSpr2010_c10001363	DelMOSpr2010_c10001363_20	dsrC	Marine microbial communities from Delaware Coast, sample from Delaware MO Spring March 2010	Environmental;Aquatic;Neritic zone;Environmental	Marine microbial communities from Delaware Coast	38.8489	-75.1076	medium quality draft	14984
3300000101	DelMOSum2010_c10002117	DelMOSum2010_c10002117_9	dsrC	Marine microbial communities from Delaware Coast, sample from Delaware MO Early Summer May 2010	Environmental;Aquatic;Neritic zone;Environmental	Marine microbial communities from Delaware Coast	38.8492	-75.1076	high quality draft	15453
3300007541	Ga0099848_1000651	Ga0099848_1000651_20	dsrC	Freshwater to marine saline gradient viral communities from Chesapeake Bay - CB_1508_1S Viral MetaG	Environmental;Aquatic;Coastal;Environmental	Aqueous microbial communities from the Delaware River/Bay and Chesapeake Bay under freshwater to marine salinity gradient to study organic matter cycling in a time-series	38.9819	-76.3716	low quality draft	16177
3300007542	Ga0099846_1002284	Ga0099846_1002284_12	dsrC	Freshwater to marine saline gradient viral communities from Chesapeake Bay - CB_1504_1 Viral MetaG	Environmental;Aquatic;Coastal;Environmental	Aqueous microbial communities from the Delaware River/Bay and Chesapeake Bay under freshwater to marine salinity gradient to study organic matter cycling in a time-series	38.8455	-76.4191	low quality draft	7932
3300006793	Ga0098055_1003148	Ga0098055_1003148_5	dsrC	Marine viral communities from the Subarctic Pacific Ocean - 17_ETSP_OMZ_AT15314 metaG	Environmental;Aquatic;Oceanic;Environmental	Marine viral communities from the Subarctic Pacific Ocean and the Gulf of Mexico	-14.51	-76.2	low quality draft	8415
3300006923	Ga0098053_1001797	Ga0098053_1001797_10	dsrC	Marine viral communities from the Subarctic Pacific Ocean - 15B_ETSP_OMZ_AT15312_CsCl metaG	Environmental;Aquatic;Oceanic;Environmental	Marine viral communities from the Subarctic Pacific Ocean and the Gulf of Mexico	-14.51	-76.2	low quality draft	6229
3300001678	Mariner_1000289	Mariner_1000289_25	dsrC	Black smokers hydrothermal plume microbial communities from Mariner, Lau Basin, Pacific Ocean -IDBA	Environmental;Aquatic;Hydrothermal vents;Environmental	Black smokers hydrothermal plume microbial communities from Mariner, Lau Basin, Pacific Ocean	-20.1801	-176.601	low quality draft	22655
3300001679	TahiMoana_1000070	TahiMoana_1000070_23	dsrC	Black smokers hydrothermal plume microbial communities from Tahi Moana, Lau Basin, Pacific Ocean	Environmental;Aquatic;Hydrothermal vents;Environmental	Black smokers hydrothermal plume microbial communities from Tahi Moana, Lau Basin, Pacific Ocean	-20.6821	-176.183	high quality draft	72035
3300001680	KiloMoana_10000372	KiloMoana_10000372_12	dsrC	Black smokers hydrothermal plume microbial communities from Kilo Moana, Pacific Ocean	Environmental;Aquatic;Hydrothermal vents;Environmental	Black smokers hydrothermal plume microbial communities from Kilo Moana, Pacific Ocean	-20.0541	-176.134	low quality draft	33391
3300001681	Abe_10000200	Abe_10000200_61	dsrC	Black smokers hydrothermal plume microbial communities from Abe, Lau Basin, Pacific Ocean - IDBA	Environmental;Aquatic;Hydrothermal vents;Environmental	Black smokers hydrothermal plume microbial communities from Abe, Lau Basin, Pacific Ocean	-20.1113	-176.989	low quality draft	35635
3300003086	Ga0052187_10081	Ga0052187_10081_117	dsrC	Marine viral communities from deep ocean hydrothermal plumes from the Lau and Guaymas Basin	Environmental;Aquatic;Hydrothermal vents;Environmental	Hydrothermal vent plume microbial communities from Guaymas Basin, Pacific Ocean	-20.0532	-176.134	medium quality draft	73697
3300003086	Ga0052187_10083	Ga0052187_10083_110	dsrC	Marine viral communities from deep ocean hydrothermal plumes from the Lau and Guaymas Basin	Environmental;Aquatic;Hydrothermal vents;Environmental	Hydrothermal vent plume microbial communities from Guaymas Basin, Pacific Ocean	-20.0532	-176.134	medium quality draft	61935
3300003086	Ga0052187_10086	Ga0052187_10086_104	dsrC	Marine viral communities from deep ocean hydrothermal plumes from the Lau and Guaymas Basin	Environmental;Aquatic;Hydrothermal vents;Environmental	Hydrothermal vent plume microbial communities from Guaymas Basin, Pacific Ocean	-20.0532	-176.134	medium quality draft	59907
3300003086	Ga0052187_10089	Ga0052187_10089_129	dsrC	Marine viral communities from deep ocean hydrothermal plumes from the Lau and Guaymas Basin	Environmental;Aquatic;Hydrothermal vents;Environmental	Hydrothermal vent plume microbial communities from Guaymas Basin, Pacific Ocean	-20.0532	-176.134	medium quality draft	77901
3300007124	Ga0102685_100288	Ga0102685_100288_1	dsrC	Human tongue dorsum microbial communities from NIH, USA - visit 2, subject 159268001	Host-associated;Human;Oral;Host-associated	Human microbial communities from the National Institute of Health, USA, HMP production phase	human	human	high quality draft	40491
3300000160	SI48aug10_135mDRAFT_c1001003	SI48aug10_135mDRAFT_c1001003_16	dsrC	Marine microbial communities from expanding oxygen minimum zones in the Saanich Inlet - 48 08/11/10 135m	Environmental;Aquatic;Intertidal zone;Environmental	Marine microbial communities from expanding oxygen minimum zones in the northeastern subarctic Pacific Ocean	48.6	-123.5	low quality draft	9378
3300000193	SI47jul10_135mDRAFT_c1001627	SI47jul10_135mDRAFT_c1001627_2	dsrC	Marine microbial communities from expanding oxygen minimum zones in the Saanich Inlet - 47 07/07/10 135m	Environmental;Aquatic;Intertidal zone;Environmental	Marine microbial communities from expanding oxygen minimum zones in the northeastern subarctic Pacific Ocean	48.6	-123.5	low quality draft	9151
3300000211	SI53jan11_135mDRAFT_c1001105	SI53jan11_135mDRAFT_c1001105_14	dsrC	Marine microbial communities from expanding oxygen minimum zones in the Saanich Inlet - 53 01/11/11 135m	Environmental;Aquatic;Intertidal zone;Environmental	Marine microbial communities from expanding oxygen minimum zones in the northeastern subarctic Pacific Ocean	48.6	-123.5	low quality draft	8030
3300003599	JGI26270J51728_1000841	JGI26270J51728_1000841_15	dsrC	Marine microbial communities from expanding oxygen minimum zones in the Saanich Inlet - SI037_S3LV_10m_DNA	Environmental;Aquatic;Intertidal zone;Environmental	Marine microbial communities from expanding oxygen minimum zones in the northeastern subarctic Pacific Ocean	48.6	-123.5	low quality draft	12989
7000000005	SRS022536_LANL_scaffold_98123	SRS022536_LANL_scaffold_98123_63	dsrC	Human supragingival plaque microbial communities from NIH, USA - visit 1, subject 809635352	Host-associated;Human;Oral;Host-associated	Human microbial communities from the National Institute of Health, USA, HMP production phase	human	human	high quality draft	57760
7000000149	SRS013881_WUGC_scaffold_945	SRS013881_WUGC_scaffold_945_8	dsrC	Human buccal mucosa microbial communities from NIH, USA - visit 1, subject 763435843	Host-associated;Human;Oral;Host-associated	Human microbial communities from the National Institute of Health, USA, HMP production phase	human	human	high quality draft	58041
3300008144	Ga0114284_1000257	Ga0114284_1000257_3	dsrC	Human supragingival plaque microbial communities from NIH, USA - visit 2, subject 764143897 reassembly	Host-associated;Human;Oral;Host-associated	Human microbial communities from the National Institute of Health, USA, HMP production phase	human	human	high quality draft	49667
3300008518	Ga0115191_100217	Ga0115191_100217_61	dsrC	Human tongue dorsum microbial communities from NIH, USA - visit 1, subject 764508039 reassembly	Host-associated;Human;Oral;Host-associated	Human microbial communities from the National Institute of Health, USA, HMP production phase	human	human	high quality draft	51604
3300007800	Ga0105779_100356	Ga0105779_100356_26	dsrC	Human hard palate microbial communities from NIH, USA - visit 2, subject 765560005 reassembly	Host-associated;Human;Oral;Host-associated	Human microbial communities from the National Institute of Health, USA, HMP production phase	human	human	low quality draft	17467
3300007803	Ga0105780_100206	Ga0105780_100206_2	dsrC	Human tongue dorsum microbial communities from NIH, USA - visit 1, subject 763435843 reassembly	Host-associated;Human;Oral;Host-associated	Human microbial communities from the National Institute of Health, USA, HMP production phase	human	human	high quality draft	41816
3300008090	Ga0114309_100207	Ga0114309_100207_3	dsrC	Human tongue dorsum microbial communities from NIH, USA - visit 1, subject 160643649 reassembly	Host-associated;Human;Oral;Host-associated	Human microbial communities from the National Institute of Health, USA, HMP production phase	human	human	high quality draft	43956
7000000110	SRS011098_Baylor_scaffold_27433	SRS011098_Baylor_scaffold_27433_33	dsrC	Human supragingival plaque microbial communities from NIH, USA - visit 1, subject 158458797	Host-associated;Human;Oral;Host-associated	Human microbial communities from the National Institute of Health, USA, HMP production phase	human	human	low quality draft	19634
3300006321	Ga0099624_100228	Ga0099624_100228_4	dsrC	Human tongue dorsum microbial communities from NIH, USA - visit 1, subject 160380657	Host-associated;Human;Oral;Host-associated	Human microbial communities from the National Institute of Health, USA, HMP production phase	human	human	high quality draft	55379
3300008638	Ga0111421_100262	Ga0111421_100262_61	dsrC	Human tongue dorsum microbial communities from NIH, USA - visit 2, subject 763435843 reassembly	Host-associated;Human;Oral;Host-associated	Human microbial communities from the National Institute of Health, USA, HMP production phase	human	human	high quality draft	44103
3300006566	Ga0100365_1000143	Ga0100365_1000143_7	dsrC	Human tongue dorsum microbial communities from NIH, USA - visit 1, subject 159268001	Host-associated;Human;Oral;Host-associated	Human microbial communities from the National Institute of Health, USA, HMP production phase	human	human	high quality draft	46503
3300006319	Ga0099581_100223	Ga0099581_100223_71	dsrC	Human tongue dorsum microbial communities from NIH, USA - visit 2, subject 764062976	Host-associated;Human;Oral;Host-associated	Human microbial communities from the National Institute of Health, USA, HMP production phase	human	human	high quality draft	46376
3300007316	Ga0104922_100183	Ga0104922_100183_7	dsrC	Human tongue dorsum microbial communities from NIH, USA - visit 2, subject 159571453 reassembly	Host-associated;Human;Oral;Host-associated	Human microbial communities from the National Institute of Health, USA, HMP production phase	human	human	high quality draft	53796
3300008730	Ga0113886_1000191	Ga0113886_1000191_4	dsrC	Human tongue dorsum microbial communities from NIH, USA - visit 1, subject 765560005 reassembly	Host-associated;Human;Oral;Host-associated	Human microbial communities from the National Institute of Health, USA, HMP production phase	human	human	low quality draft	27219
3300000213	LP_F_10_SI03_150DRAFT_c1000476	LP_F_10_SI03_150DRAFT_c1000476_9	dsrC	Marine microbial communities from expanding oxygen minimum zones in Line P, North Pacific Ocean - sample_F_10_SI03_150	Environmental;Aquatic;Oceanic;Environmental	Marine microbial communities from expanding oxygen minimum zones in the northeastern subarctic Pacific Ocean	48.35	-123.3	low quality draft	16054
3300006250	Ga0099391_100235	Ga0099391_100235_67	dsrC	Human tongue dorsum microbial communities from NIH, USA - visit 2, subject 159510762	Host-associated;Human;Oral;Host-associated	Human microbial communities from the National Institute of Health, USA, HMP production phase	human	human	high quality draft	52505
3300008123	Ga0114854_100189	Ga0114854_100189_63	dsrC	Human supragingival plaque microbial communities from NIH, USA - visit number 3 of subject 159510762 reassembly	Host-associated;Human;Oral;Host-associated	Human microbial communities from the National Institute of Health, USA, HMP production phase	human	human	high quality draft	52572
3300011855	Ga0121608_100029	Ga0121608_100029_122	dsrC	Urban prokaryotic and eukaryotic communities from the subway in New York, USA: city subway metal/plastic -P00997	Engineered;Built environment;Subway;Engineered	Urban prokaryotic and eukaryotic communities from the subway and surrounding areas in New York, USA	40.59	-73.78	high quality draft	98147
3300006745	Ga0101799_100102	Ga0101799_100102_60	dsrC	Human tongue dorsum microbial communities from NIH, USA - visit 1, subject 160158126	Host-associated;Human;Oral;Host-associated	Human microbial communities from the National Institute of Health, USA, HMP production phase	human	human	high quality draft	43428
3300006458	Ga0100175_100553	Ga0100175_100553_54	dsrC	Human tongue dorsum microbial communities from NIH, USA - visit 2 of subject 764487809	Host-associated;Human;Oral;Host-associated	Human microbial communities from the National Institute of Health, USA, HMP production phase	human	human	high quality draft	29082
3300003086	Ga0052187_10045	Ga0052187_10045_90	dsrC	Marine viral communities from deep ocean hydrothermal plumes from the Lau and Guaymas Basin	Environmental;Aquatic;Hydrothermal vents;Environmental	Hydrothermal vent plume microbial communities from Guaymas Basin, Pacific Ocean	-20.0532	-176.134	high quality draft	86515
3300003086	Ga0052187_10048	Ga0052187_10048_89	dsrC	Marine viral communities from deep ocean hydrothermal plumes from the Lau and Guaymas Basin	Environmental;Aquatic;Hydrothermal vents;Environmental	Hydrothermal vent plume microbial communities from Guaymas Basin, Pacific Ocean	-20.0532	-176.134	high quality draft	86927
3300001683	GBIDBA_10002116	GBIDBA_10002116_29	dsrC	Hydrothermal vent plume microbial communities from Guaymas Basin, Gulf of California - IDBA assembly	Environmental;Aquatic;Hydrothermal vents;Environmental	Hydrothermal vent plume microbial communities from Guaymas Basin, Pacific Ocean	27.0158	-111.425	low quality draft	18305
3300017987	Ga0180431_10000006	Ga0180431_10000006_272	dsrC	Hypersaline lake sediment archaeal communities from the Salton Sea, California, USA - SS_1_MS_1 metaG	Environmental;Aquatic;Hypersaline;Environmental	Hypersaline lake sediment archaeal communities from the Salton Sea, California, USA	33.4166	-115.917	high quality draft	308335
3300017989	Ga0180432_10000092	Ga0180432_10000092_166	dsrC	Hypersaline lake sediment archaeal communities from the Salton Sea, California, USA - SS_1_MS_2 metaG	Environmental;Aquatic;Hypersaline;Environmental	Hypersaline lake sediment archaeal communities from the Salton Sea, California, USA	33.4166	-115.917	medium quality draft	136583
3300005529	Ga0070741_10000875	Ga0070741_10000875_8	dsrC	Surface soil microbial communities from Centralia Pennsylvania, which are recovering from an underground coalmine fire - Coalmine Soil_Cen16_06102014_R1	Environmental;Terrestrial;Unclassified;Environmental	Surface soil microbial communities from Centralia Pennsylvania, which are recovering from an underground coalmine fire.	40.7999	-76.3402	medium quality draft	100325
3300001605	Draft_10000217	Draft_10000217_80	dsrC	Tailings pond microbial communities from Northern Alberta - Syncrude Mildred Lake Settling Basin	Engineered;Wastewater;Petrochemical;Engineered	Hydrocarbon resource environments microbial communities from Canada and USA	57.0112	-111.6	medium quality draft	79696
3300001678	Mariner_1000093	Mariner_1000093_8	dsrC	Black smokers hydrothermal plume microbial communities from Mariner, Lau Basin, Pacific Ocean -IDBA	Environmental;Aquatic;Hydrothermal vents;Environmental	Black smokers hydrothermal plume microbial communities from Mariner, Lau Basin, Pacific Ocean	-20.1801	-176.601	low quality draft	39949
3300001680	KiloMoana_10002258	KiloMoana_10002258_24	dsrC	Black smokers hydrothermal plume microbial communities from Kilo Moana, Pacific Ocean	Environmental;Aquatic;Hydrothermal vents;Environmental	Black smokers hydrothermal plume microbial communities from Kilo Moana, Pacific Ocean	-20.0541	-176.134	low quality draft	12761
3300013001	Ga0157365_10000057	Ga0157365_10000057_2	dsrC	Fungus gardens microbial communities from leaf cutter ant in Ribeir?o Preto, State of S?o Paulo, Brazil - Atta sexdens ASBM3	Host-associated;Fungi;;Host-associated	Characterization of biomass-degrading enzymes from insect-associated, soil, and chicken feces microbial communities	-21.167	-47.851	medium quality draft	55551
3300003408	JGI26524J50256_1000447	JGI26524J50256_1000447_10	dsrC	Wastewater bioreactor microbial communities from Cape Town, South Africa - Thiocy_inoc_plan	Engineered;Bioremediation;;Engineered	Wastewater bioreactor microbial communities from Cape Town, South Africa	-33.9366	18.4789	low quality draft	57611
3300001589	JGI24005J15628_10007054	JGI24005J15628_10007054_1	dsrC	Marine viral communities from the Pacific Ocean - LP-40	Environmental;Aquatic;Oceanic;Environmental	Marine viral communities from the Subarctic Pacific Ocean and the Gulf of Mexico	50	-145	low quality draft	5374
3300000115	DelMOSum2011_c10009870	DelMOSum2011_c10009870_9	dsrC	Marine microbial communities from Delaware Coast, sample from Delaware MO Summer July 2011	Environmental;Aquatic;Neritic zone;Environmental	Marine microbial communities from Delaware Coast	38.8489	-75.1076	low quality draft	5114
3300006810	Ga0070754_10002068	Ga0070754_10002068_31	dsrC	Aqueous microbial communities from the Delaware River and Bay under freshwater to marine salinity gradient to study organic matter cycling in a time-series - Viral MetaG DEL_Sep_01	Environmental;Aquatic;Coastal;Environmental	Aqueous microbial communities from the Delaware River/Bay and Chesapeake Bay under freshwater to marine salinity gradient to study organic matter cycling in a time-series	39.12	-75.25	low quality draft	15147
3300000116	DelMOSpr2010_c10000755	DelMOSpr2010_c10000755_7	dsrC	Marine microbial communities from Delaware Coast, sample from Delaware MO Spring March 2010	Environmental;Aquatic;Neritic zone;Environmental	Marine microbial communities from Delaware Coast	38.8489	-75.1076	low quality draft	20229
3300007345	Ga0070752_1001274	Ga0070752_1001274_19	dsrC	Aqueous microbial communities from the Delaware River and Bay under freshwater to marine salinity gradient to study organic matter cycling in a time-series - Viral MetaG DEL_Aug_30	Environmental;Aquatic;Coastal;Environmental	Aqueous microbial communities from the Delaware River/Bay and Chesapeake Bay under freshwater to marine salinity gradient to study organic matter cycling in a time-series	39.1302	-75.2499	high quality draft	18037
3300009776	Ga0116154_10000149	Ga0116154_10000149_116	dsrC	Active sludge microbial communities of municipal wastewater-treating anaerobic digesters from USA - AD_UKC030_MetaG	Engineered;Wastewater;Unclassified;Engineered	Active sludge microbial communities of municipal wastewater-treating anaerobic digesters from various locations	40.3	-88.15	high quality draft	107076
3300020470	Ga0211543_10000361	Ga0211543_10000361_40	dsrC	Marine microbial communities from Tara Oceans - TARA_B100000287 (ERX555976-ERR599053)	Environmental;Aquatic;;Environmental	Marine microbial communities from Tara Oceans	14.5375	70.0244	high quality draft	31249
3300000116	DelMOSpr2010_c10001654	DelMOSpr2010_c10001654_16	dsrC	Marine microbial communities from Delaware Coast, sample from Delaware MO Spring March 2010	Environmental;Aquatic;Neritic zone;Environmental	Marine microbial communities from Delaware Coast	38.8489	-75.1076	medium quality draft	13405
3300001355	JGI20158J14315_10007568	JGI20158J14315_10007568_3	dsrC	Pelagic Microbial community sample from North Sea - COGITO 998_met_08	Environmental;Aquatic;Neritic zone;Environmental	Pelagic marine microbial communities from North Sea	54.1842	7.9	medium quality draft	6495
3300006802	Ga0070749_10000900	Ga0070749_10000900_13	dsrC	Aqueous microbial communities from the Delaware River and Bay under freshwater to marine salinity gradient to study organic matter cycling in a time-series - Viral MetaG DEL_Nov_18	Environmental;Aquatic;Coastal;Environmental	Aqueous microbial communities from the Delaware River/Bay and Chesapeake Bay under freshwater to marine salinity gradient to study organic matter cycling in a time-series	39.12	-75.25	high quality draft	20139
3300006920	Ga0070748_1005814	Ga0070748_1005814_10	dsrC	Aqueous microbial communities from the Delaware River and Bay under freshwater to marine salinity gradient to study organic matter cycling in a time-series - Viral MetaG DEL_Nov_12	Environmental;Aquatic;Coastal;Environmental	Aqueous microbial communities from the Delaware River/Bay and Chesapeake Bay under freshwater to marine salinity gradient to study organic matter cycling in a time-series	39.12	-75.25	low quality draft	5504
3300000116	DelMOSpr2010_c10001363	DelMOSpr2010_c10001363_26	dsrC	Marine microbial communities from Delaware Coast, sample from Delaware MO Spring March 2010	Environmental;Aquatic;Neritic zone;Environmental	Marine microbial communities from Delaware Coast	38.8489	-75.1076	medium quality draft	14984
3300001472	JGI24004J15324_10003197	JGI24004J15324_10003197_8	dsrC	Marine viral communities from the Pacific Ocean - LP-32	Environmental;Aquatic;Oceanic;Environmental	Marine viral communities from the Subarctic Pacific Ocean and the Gulf of Mexico	49.2833	-134.667	medium quality draft	6438
3300007960	Ga0099850_1002614	Ga0099850_1002614_15	dsrC	Freshwater to marine saline gradient viral communities from Chesapeake Bay - CB_1508_1D Viral MetaG	Environmental;Aquatic;Coastal;Environmental	Aqueous microbial communities from the Delaware River/Bay and Chesapeake Bay under freshwater to marine salinity gradient to study organic matter cycling in a time-series	38.9819	-76.3716	low quality draft	8471
3300022200	Ga0196901_1000074	Ga0196901_1000074_49	dsrC	Freshwater to marine saline gradient viral communities from Chesapeake Bay - CB_1504_1 Viral MetaG (v3)	Environmental;Aquatic;Coastal;Environmental	Aqueous microbial communities from the Delaware River/Bay and Chesapeake Bay under freshwater to marine salinity gradient to study organic matter cycling in a time-series	38.8455	-76.4191	low quality draft	45953
3300009705	Ga0115000_10017078	Ga0115000_10017078_8	dsrC	Marine microbial communities from western Arctic Ocean - ArcticOcean_MG_CB8_128	Environmental;Aquatic;Oceanic;Environmental	Marine microbial communities from western Arctic Ocean	77.0991	-150.225	low quality draft	5256
3300007541	Ga0099848_1001117	Ga0099848_1001117_2	dsrC	Freshwater to marine saline gradient viral communities from Chesapeake Bay - CB_1508_1S Viral MetaG	Environmental;Aquatic;Coastal;Environmental	Aqueous microbial communities from the Delaware River/Bay and Chesapeake Bay under freshwater to marine salinity gradient to study organic matter cycling in a time-series	38.9819	-76.3716	low quality draft	12573
3300009420	Ga0114994_10008841	Ga0114994_10008841_8	dsrC	Marine microbial communities from western Arctic Ocean - ArcticOcean_MG_CB2_152	Environmental;Aquatic;Oceanic;Environmental	Marine microbial communities from western Arctic Ocean	73.2247	-150.225	low quality draft	7210
3300009425	Ga0114997_10013353	Ga0114997_10013353_9	dsrC	Marine microbial communities from western Arctic Ocean - ArcticOcean_MG_CB4_136	Environmental;Aquatic;Oceanic;Environmental	Marine microbial communities from western Arctic Ocean	75.235	-150.069	low quality draft	5748
3300018416	Ga0181553_10005440	Ga0181553_10005440_18	dsrC	Coastal salt marsh microbial communities from the Groves Creek Marsh, Skidaway Island, Georgia - 011502XT metaG (megahit assembly)	Environmental;Aquatic;Intertidal zone;Environmental	Coastal salt marsh microbial communities from the Groves Creek Marsh, Skidaway Island, Georgia	31.972	-81.028	low quality draft	10678
3300018426	Ga0181566_10006358	Ga0181566_10006358_16	dsrC	Coastal salt marsh microbial communities from the Groves Creek Marsh, Skidaway Island, Georgia - 101402AT metaG (megahit assembly)	Environmental;Aquatic;Intertidal zone;Environmental	Coastal salt marsh microbial communities from the Groves Creek Marsh, Skidaway Island, Georgia	31.972	-81.028	low quality draft	9529
3300000115	DelMOSum2011_c10003537	DelMOSum2011_c10003537_17	dsrC	Marine microbial communities from Delaware Coast, sample from Delaware MO Summer July 2011	Environmental;Aquatic;Neritic zone;Environmental	Marine microbial communities from Delaware Coast	38.8489	-75.1076	low quality draft	9517
3300003894	Ga0063241_1000286	Ga0063241_1000286_36	dsrC	Marine microbial communities from the northern Gulf of Mexico hypoxic zone - Cultivation independent assessment	Environmental;Aquatic;Coastal;Environmental	Marine microbial communities from the northern Gulf of Mexico hypoxic zone	28.7167	-90.8333	high quality draft	49725
3300017818	Ga0181565_10006210	Ga0181565_10006210_10	dsrC	Coastal salt marsh microbial communities from the Groves Creek Marsh, Skidaway Island, Georgia - 101401AT metaG (megahit assembly)	Environmental;Aquatic;Intertidal zone;Environmental	Coastal salt marsh microbial communities from the Groves Creek Marsh, Skidaway Island, Georgia	31.972	-81.028	low quality draft	9124
3300017985	Ga0181576_10000476	Ga0181576_10000476_44	dsrC	Coastal salt marsh microbial communities from the Groves Creek Marsh, Skidaway Island, Georgia - 101412BT metaG (megahit assembly)	Environmental;Aquatic;Intertidal zone;Environmental	Coastal salt marsh microbial communities from the Groves Creek Marsh, Skidaway Island, Georgia	31.972	-81.028	medium quality draft	29360
3300017986	Ga0181569_10000693	Ga0181569_10000693_36	dsrC	Coastal salt marsh microbial communities from the Groves Creek Marsh, Skidaway Island, Georgia - 101405AT metaG (megahit assembly)	Environmental;Aquatic;Intertidal zone;Environmental	Coastal salt marsh microbial communities from the Groves Creek Marsh, Skidaway Island, Georgia	31.972	-81.028	low quality draft	25999
3300018428	Ga0181568_10000708	Ga0181568_10000708_44	dsrC	Coastal salt marsh microbial communities from the Groves Creek Marsh, Skidaway Island, Georgia - 101404AT metaG (megahit assembly)	Environmental;Aquatic;Intertidal zone;Environmental	Coastal salt marsh microbial communities from the Groves Creek Marsh, Skidaway Island, Georgia	31.972	-81.028	medium quality draft	30078
3300020178	Ga0181599_1000002	Ga0181599_1000002_162	dsrC	Coastal salt marsh microbial communities from the Groves Creek Marsh, Skidaway Island, Georgia - 041405US metaG (spades assembly)	Environmental;Aquatic;Intertidal zone;Environmental	Coastal salt marsh microbial communities from the Groves Creek Marsh, Skidaway Island, Georgia	31.972	-81.028	high quality draft	237997
3300009001	Ga0102963_1000208	Ga0102963_1000208_18	dsrC	Salt pond water microbial communities from South San Francisco under conditions of wetland restoration - Salt Pond MetaG SF2_C_H2O_MG	Environmental;Aquatic;Saline;Environmental	Salt pond water, soil and salt crust microbial communities from South San Francisco under conditions of wetland restoration.	37.4973	-122.129	low quality draft	25337
3300018416	Ga0181553_10001926	Ga0181553_10001926_25	dsrC	Coastal salt marsh microbial communities from the Groves Creek Marsh, Skidaway Island, Georgia - 011502XT metaG (megahit assembly)	Environmental;Aquatic;Intertidal zone;Environmental	Coastal salt marsh microbial communities from the Groves Creek Marsh, Skidaway Island, Georgia	31.972	-81.028	low quality draft	18508
3300005934	Ga0066377_10000188	Ga0066377_10000188_5	dsrC	Marine microbial communities from the Southern Atlantic ocean transect to study dissolved organic matter and carbon cycling - Knorr_S23_td_SurfaceB_ad_5m_LV_B	Environmental;Aquatic;Oceanic;Environmental	Marine microbial communities from the Southern Atlantic ocean transect to study dissolved organic matter and carbon cycling	N/A	N/A	low quality draft	14280
3300018424	Ga0181591_10013317	Ga0181591_10013317_9	dsrC	Coastal salt marsh microbial communities from the Groves Creek Marsh, Skidaway Island, Georgia - 071412AT metaG (megahit assembly)	Environmental;Aquatic;Intertidal zone;Environmental	Coastal salt marsh microbial communities from the Groves Creek Marsh, Skidaway Island, Georgia	31.972	-81.028	low quality draft	7072
3300017818	Ga0181565_10000461	Ga0181565_10000461_46	dsrC	Coastal salt marsh microbial communities from the Groves Creek Marsh, Skidaway Island, Georgia - 101401AT metaG (megahit assembly)	Environmental;Aquatic;Intertidal zone;Environmental	Coastal salt marsh microbial communities from the Groves Creek Marsh, Skidaway Island, Georgia	31.972	-81.028	low quality draft	30180
3300017957	Ga0181571_10004075	Ga0181571_10004075_19	dsrC	Coastal salt marsh microbial communities from the Groves Creek Marsh, Skidaway Island, Georgia - 101407AT metaG (megahit assembly)	Environmental;Aquatic;Intertidal zone;Environmental	Coastal salt marsh microbial communities from the Groves Creek Marsh, Skidaway Island, Georgia	31.972	-81.028	low quality draft	10954
3300017985	Ga0181576_10000451	Ga0181576_10000451_2	dsrC	Coastal salt marsh microbial communities from the Groves Creek Marsh, Skidaway Island, Georgia - 101412BT metaG (megahit assembly)	Environmental;Aquatic;Intertidal zone;Environmental	Coastal salt marsh microbial communities from the Groves Creek Marsh, Skidaway Island, Georgia	31.972	-81.028	low quality draft	29897
3300018428	Ga0181568_10000441	Ga0181568_10000441_4	dsrC	Coastal salt marsh microbial communities from the Groves Creek Marsh, Skidaway Island, Georgia - 101404AT metaG (megahit assembly)	Environmental;Aquatic;Intertidal zone;Environmental	Coastal salt marsh microbial communities from the Groves Creek Marsh, Skidaway Island, Georgia	31.972	-81.028	medium quality draft	36727
3300018048	Ga0181606_10013324	Ga0181606_10013324_3	dsrC	Coastal salt marsh microbial communities from the Groves Creek Marsh, Skidaway Island, Georgia - 041412US metaG (megahit assembly)	Environmental;Aquatic;Intertidal zone;Environmental	Coastal salt marsh microbial communities from the Groves Creek Marsh, Skidaway Island, Georgia	31.972	-81.028	low quality draft	6402
3300009703	Ga0114933_10006631	Ga0114933_10006631_4	dsrC	Deep subsurface microbial communities from Kolumbo volcano to uncover new lineages of life (NeLLi) - 4SBTROV12_W25 metaG	Environmental;Aquatic;Volcanic;Environmental	Deep subsurface microbial communities from various oceans to uncover new lineages of life (NeLLi)	36.5275	25.4871	low quality draft	10228
3300018421	Ga0181592_10003377	Ga0181592_10003377_19	dsrC	Coastal salt marsh microbial communities from the Groves Creek Marsh, Skidaway Island, Georgia - 071412BT metaG (megahit assembly)	Environmental;Aquatic;Intertidal zone;Environmental	Coastal salt marsh microbial communities from the Groves Creek Marsh, Skidaway Island, Georgia	31.972	-81.028	low quality draft	13238
3300017949	Ga0181584_10000368	Ga0181584_10000368_47	dsrC	Coastal salt marsh microbial communities from the Groves Creek Marsh, Skidaway Island, Georgia - 071406AT metaG (megahit assembly)	Environmental;Aquatic;Intertidal zone;Environmental	Coastal salt marsh microbial communities from the Groves Creek Marsh, Skidaway Island, Georgia	31.972	-81.028	low quality draft	31753
3300017951	Ga0181577_10001787	Ga0181577_10001787_6	dsrC	Coastal salt marsh microbial communities from the Groves Creek Marsh, Skidaway Island, Georgia - 101413BT metaG (megahit assembly)	Environmental;Aquatic;Intertidal zone;Environmental	Coastal salt marsh microbial communities from the Groves Creek Marsh, Skidaway Island, Georgia	31.972	-81.028	low quality draft	17075
3300017952	Ga0181583_10001688	Ga0181583_10001688_3	dsrC	Coastal salt marsh microbial communities from the Groves Creek Marsh, Skidaway Island, Georgia - 071405CT metaG (megahit assembly)	Environmental;Aquatic;Intertidal zone;Environmental	Coastal salt marsh microbial communities from the Groves Creek Marsh, Skidaway Island, Georgia	31.972	-81.028	low quality draft	16351
3300017958	Ga0181582_10004576	Ga0181582_10004576_2	dsrC	Coastal salt marsh microbial communities from the Groves Creek Marsh, Skidaway Island, Georgia - 071405AT metaG (megahit assembly)	Environmental;Aquatic;Intertidal zone;Environmental	Coastal salt marsh microbial communities from the Groves Creek Marsh, Skidaway Island, Georgia	31.972	-81.028	low quality draft	11158
3300017962	Ga0181581_10000726	Ga0181581_10000726_4	dsrC	Coastal salt marsh microbial communities from the Groves Creek Marsh, Skidaway Island, Georgia - 071404AT metaG (megahit assembly)	Environmental;Aquatic;Intertidal zone;Environmental	Coastal salt marsh microbial communities from the Groves Creek Marsh, Skidaway Island, Georgia	31.972	-81.028	low quality draft	24925
3300017967	Ga0181590_10005721	Ga0181590_10005721_16	dsrC	Coastal salt marsh microbial communities from the Groves Creek Marsh, Skidaway Island, Georgia - 071411BT metaG (megahit assembly)	Environmental;Aquatic;Intertidal zone;Environmental	Coastal salt marsh microbial communities from the Groves Creek Marsh, Skidaway Island, Georgia	31.972	-81.028	low quality draft	10265
3300018424	Ga0181591_10004187	Ga0181591_10004187_18	dsrC	Coastal salt marsh microbial communities from the Groves Creek Marsh, Skidaway Island, Georgia - 071412AT metaG (megahit assembly)	Environmental;Aquatic;Intertidal zone;Environmental	Coastal salt marsh microbial communities from the Groves Creek Marsh, Skidaway Island, Georgia	31.972	-81.028	low quality draft	12594
3300003591	JGI26250J51715_1000893	JGI26250J51715_1000893_11	dsrC	Marine microbial communities from expanding oxygen minimum zones in the Saanich Inlet - SI072_LV_150m_DNA	Environmental;Aquatic;Intertidal zone;Environmental	Marine microbial communities from expanding oxygen minimum zones in the northeastern subarctic Pacific Ocean	48.6	-123.5	low quality draft	8398
3300000170	SI36aug09_135mDRAFT_c1001221	SI36aug09_135mDRAFT_c1001221_2	dsrC	Marine microbial communities from expanding oxygen minimum zones in the Saanich Inlet - 36 08/11/09 135m	Environmental;Aquatic;Intertidal zone;Environmental	Marine microbial communities from expanding oxygen minimum zones in the northeastern subarctic Pacific Ocean	48.5663	-123.519	low quality draft	8215
3300003587	JGI26256J51712_1000537	JGI26256J51712_1000537_7	dsrC	Marine microbial communities from expanding oxygen minimum zones in the Saanich Inlet - SI073_LV_150m_DNA	Environmental;Aquatic;Intertidal zone;Environmental	Marine microbial communities from expanding oxygen minimum zones in the northeastern subarctic Pacific Ocean	48.6	-123.5	low quality draft	15675
3300003590	JGI26251J51716_1000369	JGI26251J51716_1000369_7	dsrC	Marine microbial communities from expanding oxygen minimum zones in the Saanich Inlet - SI072_LV_200m_DNA	Environmental;Aquatic;Intertidal zone;Environmental	Marine microbial communities from expanding oxygen minimum zones in the northeastern subarctic Pacific Ocean	48.6	-123.5	low quality draft	15668
3300000164	SI39no09_200mDRAFT_c1002312	SI39no09_200mDRAFT_c1002312_10	dsrC	Marine microbial communities from expanding oxygen minimum zones in the Saanich Inlet - 39 11/10/09 200m	Environmental;Aquatic;Intertidal zone;Environmental	Marine microbial communities from expanding oxygen minimum zones in the northeastern subarctic Pacific Ocean	48.35	-123.29	low quality draft	7697
3300003495	JGI26244J51143_1001627	JGI26244J51143_1001627_11	dsrC	Marine microbial communities from expanding oxygen minimum zones in the Saanich Inlet - SI037_S4LV_150m_DNA	Environmental;Aquatic;Intertidal zone;Environmental	Marine microbial communities from expanding oxygen minimum zones in the northeastern subarctic Pacific Ocean	48.6	-123.5	low quality draft	7391
3300003582	JGI26252J51714_1002136	JGI26252J51714_1002136_9	dsrC	Marine microbial communities from expanding oxygen minimum zones in the Saanich Inlet - SI073_LV_10m_DNA	Environmental;Aquatic;Intertidal zone;Environmental	Marine microbial communities from expanding oxygen minimum zones in the northeastern subarctic Pacific Ocean	48.6	-123.5	low quality draft	7153
3300003585	JGI26249J51723_1000618	JGI26249J51723_1000618_4	dsrC	Marine microbial communities from expanding oxygen minimum zones in the Saanich Inlet - SI072_LV_135m_DNA	Environmental;Aquatic;Intertidal zone;Environmental	Marine microbial communities from expanding oxygen minimum zones in the northeastern subarctic Pacific Ocean	48.6	-123.5	low quality draft	12229
3300003586	JGI26261J51718_1002545	JGI26261J51718_1002545_9	dsrC	Marine microbial communities from expanding oxygen minimum zones in the Saanich Inlet - SI074_LV_135m_DNA	Environmental;Aquatic;Intertidal zone;Environmental	Marine microbial communities from expanding oxygen minimum zones in the northeastern subarctic Pacific Ocean	48.6	-123.5	low quality draft	7193
3300001678	Mariner_1000214	Mariner_1000214_24	dsrC	Black smokers hydrothermal plume microbial communities from Mariner, Lau Basin, Pacific Ocean -IDBA	Environmental;Aquatic;Hydrothermal vents;Environmental	Black smokers hydrothermal plume microbial communities from Mariner, Lau Basin, Pacific Ocean	-20.1801	-176.601	low quality draft	26813
3300001678	Mariner_1000845	Mariner_1000845_2	dsrC	Black smokers hydrothermal plume microbial communities from Mariner, Lau Basin, Pacific Ocean -IDBA	Environmental;Aquatic;Hydrothermal vents;Environmental	Black smokers hydrothermal plume microbial communities from Mariner, Lau Basin, Pacific Ocean	-20.1801	-176.601	medium quality draft	24933
3300001679	TahiMoana_1000192	TahiMoana_1000192_42	dsrC	Black smokers hydrothermal plume microbial communities from Tahi Moana, Lau Basin, Pacific Ocean	Environmental;Aquatic;Hydrothermal vents;Environmental	Black smokers hydrothermal plume microbial communities from Tahi Moana, Lau Basin, Pacific Ocean	-20.6821	-176.183	medium quality draft	41439
3300001680	KiloMoana_10001125	KiloMoana_10001125_3	dsrC	Black smokers hydrothermal plume microbial communities from Kilo Moana, Pacific Ocean	Environmental;Aquatic;Hydrothermal vents;Environmental	Black smokers hydrothermal plume microbial communities from Kilo Moana, Pacific Ocean	-20.0541	-176.134	low quality draft	20855
3300001680	KiloMoana_10005395	KiloMoana_10005395_26	dsrC	Black smokers hydrothermal plume microbial communities from Kilo Moana, Pacific Ocean	Environmental;Aquatic;Hydrothermal vents;Environmental	Black smokers hydrothermal plume microbial communities from Kilo Moana, Pacific Ocean	-20.0541	-176.134	low quality draft	18572
3300001681	Abe_10004907	Abe_10004907_2	dsrC	Black smokers hydrothermal plume microbial communities from Abe, Lau Basin, Pacific Ocean - IDBA	Environmental;Aquatic;Hydrothermal vents;Environmental	Black smokers hydrothermal plume microbial communities from Abe, Lau Basin, Pacific Ocean	-20.1113	-176.989	low quality draft	15765
3300001678	Mariner_1000182	Mariner_1000182_18	dsrC	Black smokers hydrothermal plume microbial communities from Mariner, Lau Basin, Pacific Ocean -IDBA	Environmental;Aquatic;Hydrothermal vents;Environmental	Black smokers hydrothermal plume microbial communities from Mariner, Lau Basin, Pacific Ocean	-20.1801	-176.601	low quality draft	28412
3300001679	TahiMoana_1000070	TahiMoana_1000070_79	dsrC	Black smokers hydrothermal plume microbial communities from Tahi Moana, Lau Basin, Pacific Ocean	Environmental;Aquatic;Hydrothermal vents;Environmental	Black smokers hydrothermal plume microbial communities from Tahi Moana, Lau Basin, Pacific Ocean	-20.6821	-176.183	high quality draft	72035
3300001680	KiloMoana_10000238	KiloMoana_10000238_13	dsrC	Black smokers hydrothermal plume microbial communities from Kilo Moana, Pacific Ocean	Environmental;Aquatic;Hydrothermal vents;Environmental	Black smokers hydrothermal plume microbial communities from Kilo Moana, Pacific Ocean	-20.0541	-176.134	low quality draft	39671
3300001680	KiloMoana_10005066	KiloMoana_10005066_4	dsrC	Black smokers hydrothermal plume microbial communities from Kilo Moana, Pacific Ocean	Environmental;Aquatic;Hydrothermal vents;Environmental	Black smokers hydrothermal plume microbial communities from Kilo Moana, Pacific Ocean	-20.0541	-176.134	low quality draft	16094
3300001681	Abe_10000280	Abe_10000280_55	dsrC	Black smokers hydrothermal plume microbial communities from Abe, Lau Basin, Pacific Ocean - IDBA	Environmental;Aquatic;Hydrothermal vents;Environmental	Black smokers hydrothermal plume microbial communities from Abe, Lau Basin, Pacific Ocean	-20.1113	-176.989	low quality draft	28460
3300001681	Abe_10000200	Abe_10000200_5	dsrC	Black smokers hydrothermal plume microbial communities from Abe, Lau Basin, Pacific Ocean - IDBA	Environmental;Aquatic;Hydrothermal vents;Environmental	Black smokers hydrothermal plume microbial communities from Abe, Lau Basin, Pacific Ocean	-20.1113	-176.989	low quality draft	35635
3300003086	Ga0052187_10001	Ga0052187_10001_13	dsrC	Marine viral communities from deep ocean hydrothermal plumes from the Lau and Guaymas Basin	Environmental;Aquatic;Hydrothermal vents;Environmental	Hydrothermal vent plume microbial communities from Guaymas Basin, Pacific Ocean	-20.0532	-176.134	low quality draft	118204
3300003086	Ga0052187_10007	Ga0052187_10007_171	dsrC	Marine viral communities from deep ocean hydrothermal plumes from the Lau and Guaymas Basin	Environmental;Aquatic;Hydrothermal vents;Environmental	Hydrothermal vent plume microbial communities from Guaymas Basin, Pacific Ocean	-20.0532	-176.134	low quality draft	114955
3300003086	Ga0052187_10081	Ga0052187_10081_62	dsrC	Marine viral communities from deep ocean hydrothermal plumes from the Lau and Guaymas Basin	Environmental;Aquatic;Hydrothermal vents;Environmental	Hydrothermal vent plume microbial communities from Guaymas Basin, Pacific Ocean	-20.0532	-176.134	medium quality draft	73697
3300003086	Ga0052187_10083	Ga0052187_10083_54	dsrC	Marine viral communities from deep ocean hydrothermal plumes from the Lau and Guaymas Basin	Environmental;Aquatic;Hydrothermal vents;Environmental	Hydrothermal vent plume microbial communities from Guaymas Basin, Pacific Ocean	-20.0532	-176.134	medium quality draft	61935
3300003086	Ga0052187_10086	Ga0052187_10086_48	dsrC	Marine viral communities from deep ocean hydrothermal plumes from the Lau and Guaymas Basin	Environmental;Aquatic;Hydrothermal vents;Environmental	Hydrothermal vent plume microbial communities from Guaymas Basin, Pacific Ocean	-20.0532	-176.134	medium quality draft	59907
3300003086	Ga0052187_10089	Ga0052187_10089_73	dsrC	Marine viral communities from deep ocean hydrothermal plumes from the Lau and Guaymas Basin	Environmental;Aquatic;Hydrothermal vents;Environmental	Hydrothermal vent plume microbial communities from Guaymas Basin, Pacific Ocean	-20.0532	-176.134	medium quality draft	77901
3300011629	Ga0120750_100015	Ga0120750_100015_9	dsrC	Urban prokaryotic and eukaryotic communities from the subway in New York, USA: city subway metal -P00157	Engineered;Built environment;Subway;Engineered	Urban prokaryotic and eukaryotic communities from the subway and surrounding areas in New York, USA	40.86	-73.91	low quality draft	59812
3300001679	TahiMoana_1004113	TahiMoana_1004113_13	dsrC	Black smokers hydrothermal plume microbial communities from Tahi Moana, Lau Basin, Pacific Ocean	Environmental;Aquatic;Hydrothermal vents;Environmental	Black smokers hydrothermal plume microbial communities from Tahi Moana, Lau Basin, Pacific Ocean	-20.6821	-176.183	low quality draft	14276
3300003086	Ga0052187_10045	Ga0052187_10045_111	dsrC	Marine viral communities from deep ocean hydrothermal plumes from the Lau and Guaymas Basin	Environmental;Aquatic;Hydrothermal vents;Environmental	Hydrothermal vent plume microbial communities from Guaymas Basin, Pacific Ocean	-20.0532	-176.134	high quality draft	86515
3300003086	Ga0052187_10048	Ga0052187_10048_112	dsrC	Marine viral communities from deep ocean hydrothermal plumes from the Lau and Guaymas Basin	Environmental;Aquatic;Hydrothermal vents;Environmental	Hydrothermal vent plume microbial communities from Guaymas Basin, Pacific Ocean	-20.0532	-176.134	high quality draft	86927
3300003086	Ga0052187_10049	Ga0052187_10049_15	dsrC	Marine viral communities from deep ocean hydrothermal plumes from the Lau and Guaymas Basin	Environmental;Aquatic;Hydrothermal vents;Environmental	Hydrothermal vent plume microbial communities from Guaymas Basin, Pacific Ocean	-20.0532	-176.134	low quality draft	23989
3300001679	TahiMoana_1001201	TahiMoana_1001201_21	dsrC	Black smokers hydrothermal plume microbial communities from Tahi Moana, Lau Basin, Pacific Ocean	Environmental;Aquatic;Hydrothermal vents;Environmental	Black smokers hydrothermal plume microbial communities from Tahi Moana, Lau Basin, Pacific Ocean	-20.6821	-176.183	low quality draft	18272
3300001680	KiloMoana_10000689	KiloMoana_10000689_17	dsrC	Black smokers hydrothermal plume microbial communities from Kilo Moana, Pacific Ocean	Environmental;Aquatic;Hydrothermal vents;Environmental	Black smokers hydrothermal plume microbial communities from Kilo Moana, Pacific Ocean	-20.0541	-176.134	high quality draft	39402
3300001681	Abe_10000891	Abe_10000891_7	dsrC	Black smokers hydrothermal plume microbial communities from Abe, Lau Basin, Pacific Ocean - IDBA	Environmental;Aquatic;Hydrothermal vents;Environmental	Black smokers hydrothermal plume microbial communities from Abe, Lau Basin, Pacific Ocean	-20.1113	-176.989	low quality draft	15538
3300003086	Ga0052187_10090	Ga0052187_10090_28	dsrC	Marine viral communities from deep ocean hydrothermal plumes from the Lau and Guaymas Basin	Environmental;Aquatic;Hydrothermal vents;Environmental	Hydrothermal vent plume microbial communities from Guaymas Basin, Pacific Ocean	-20.0532	-176.134	high quality draft	39425
3300003086	Ga0052187_10091	Ga0052187_10091_28	dsrC	Marine viral communities from deep ocean hydrothermal plumes from the Lau and Guaymas Basin	Environmental;Aquatic;Hydrothermal vents;Environmental	Hydrothermal vent plume microbial communities from Guaymas Basin, Pacific Ocean	-20.0532	-176.134	high quality draft	39311
3300003086	Ga0052187_10092	Ga0052187_10092_30	dsrC	Marine viral communities from deep ocean hydrothermal plumes from the Lau and Guaymas Basin	Environmental;Aquatic;Hydrothermal vents;Environmental	Hydrothermal vent plume microbial communities from Guaymas Basin, Pacific Ocean	-20.0532	-176.134	high quality draft	38756
3300003589	JGI26248J51725_1001805	JGI26248J51725_1001805_2	dsrC	Marine microbial communities from expanding oxygen minimum zones in the Saanich Inlet - SI072_LV_120m_DNA	Environmental;Aquatic;Intertidal zone;Environmental	Marine microbial communities from expanding oxygen minimum zones in the northeastern subarctic Pacific Ocean	48.6	-123.5	low quality draft	7153
3300003590	JGI26251J51716_1000842	JGI26251J51716_1000842_10	dsrC	Marine microbial communities from expanding oxygen minimum zones in the Saanich Inlet - SI072_LV_200m_DNA	Environmental;Aquatic;Intertidal zone;Environmental	Marine microbial communities from expanding oxygen minimum zones in the northeastern subarctic Pacific Ocean	48.6	-123.5	low quality draft	8424
3300004277	Ga0066611_10004785	Ga0066611_10004785_8	dsrC	Marine microbial communities from expanding oxygen minimum zones in the Saanich Inlet - SI075_LV_DNA_200m	Environmental;Aquatic;;Environmental	Marine microbial communities from expanding oxygen minimum zones in the northeastern subarctic Pacific Ocean	48.6	-123.5	low quality draft	6342
3300001683	GBIDBA_10002116	GBIDBA_10002116_13	dsrC	Hydrothermal vent plume microbial communities from Guaymas Basin, Gulf of California - IDBA assembly	Environmental;Aquatic;Hydrothermal vents;Environmental	Hydrothermal vent plume microbial communities from Guaymas Basin, Pacific Ocean	27.0158	-111.425	low quality draft	18305
3300018418	Ga0181567_10000300	Ga0181567_10000300_1	dsrC	Coastal salt marsh microbial communities from the Groves Creek Marsh, Skidaway Island, Georgia - 101403AT metaG (megahit assembly)	Environmental;Aquatic;Intertidal zone;Environmental	Coastal salt marsh microbial communities from the Groves Creek Marsh, Skidaway Island, Georgia	31.972	-81.028	medium quality draft	36024
3300001681	Abe_10000720	Abe_10000720_34	dsrC	Black smokers hydrothermal plume microbial communities from Abe, Lau Basin, Pacific Ocean - IDBA	Environmental;Aquatic;Hydrothermal vents;Environmental	Black smokers hydrothermal plume microbial communities from Abe, Lau Basin, Pacific Ocean	-20.1113	-176.989	low quality draft	18339
