# Supplementary material for: Ecology of inorganic sulfur auxiliary metabolism in widespread bacteriophages
Source: Nat Commun. 2021 Jun 9;12:3503. doi: 10.1038/s41467-021-23698-5 (PMC8190135; doi:10.1038/s41467-021-23698-5)
Supplement: Supplementary file 4 — Supplementary Data 2 [file 41467_2021_23698_MOESM4_ESM.xlsx]

## Sheet: S.Data 2
Supplementary Data 2 | Protein annotations generated using VIBRANT for each mVC.
Protein	Scaffold	KO	AMG	KO name	KO evalue	KO score	KO v-score	Pfam	Pfam name	Pfam evalue	Pfam score	Pfam v-score	VOG	VOG name	VOG evalue	VOG score	VOG v-score
Ga0052187_10001_1	Ga0052187_10001
Ga0052187_10001_2	Ga0052187_10001
Ga0052187_10001_3	Ga0052187_10001
Ga0052187_10001_4	Ga0052187_10001
Ga0052187_10001_5	Ga0052187_10001
Ga0052187_10001_6	Ga0052187_10001												VOG00499	REFSEQ hypothetical protein	1.9e-19	64.6	1.18
Ga0052187_10001_7	Ga0052187_10001
Ga0052187_10001_8	Ga0052187_10001
Ga0052187_10001_9	Ga0052187_10001
Ga0052187_10001_10	Ga0052187_10001	K17938		sbmA, bacA; peptide/bleomycin uptake transporter	2.4e-94	311.5	0	PF05992.12	SbmA/BacA-like family	4.2e-85	280.8	0
Ga0052187_10001_11	Ga0052187_10001
Ga0052187_10001_12	Ga0052187_10001
Ga0052187_10001_13	Ga0052187_10001	K23077		dsrC; dissimilatory sulfite reductase related protein	6.3e-25	82.5	0.01	PF04358.13	DsrC like protein	1.5e-19	65.4	0.04
Ga0052187_10001_14	Ga0052187_10001
Ga0052187_10001_15	Ga0052187_10001
Ga0052187_10001_16	Ga0052187_10001
Ga0052187_10001_17	Ga0052187_10001												VOG01812	REFSEQ hypothetical protein	1.3e-25	85.3	0.38
Ga0052187_10001_18	Ga0052187_10001
Ga0052187_10001_19	Ga0052187_10001
Ga0052187_10001_20	Ga0052187_10001
Ga0052187_10001_21	Ga0052187_10001
Ga0052187_10001_22	Ga0052187_10001
Ga0052187_10001_23	Ga0052187_10001	K00254	AMG	DHODH, pyrD; dihydroorotate dehydrogenase [EC:1.3.5.2]	1.1e-90	299.5	0	PF01180.21	Dihydroorotate dehydrogenase	2.4e-60	199	0
Ga0052187_10001_24	Ga0052187_10001
Ga0052187_10001_25	Ga0052187_10001	K22522		LOG; cytokinin riboside 5'-monophosphate phosphoribohydrolase [EC:3.2.2.-]	3.6e-21	70.4	0	PF03641.14	Possible lysine decarboxylase	2.9e-35	116.1	0.04	VOG23661	REFSEQ DprA superfamily protein	1.4e-33	111.1	0.06
Ga0052187_10001_26	Ga0052187_10001	K22042		hlyU; ArsR family transcriptional regulator, virulence genes transcriptional regulator	1.1e-24	82	0	PF01022.20	Bacterial regulatory protein, arsR family	6.1e-14	46.5	0.04
Ga0052187_10001_27	Ga0052187_10001
Ga0052187_10001_28	Ga0052187_10001
Ga0052187_10001_29	Ga0052187_10001
Ga0052187_10001_30	Ga0052187_10001												VOG16188	REFSEQ hypothetical protein	1.7e-32	107.1	0.21
Ga0052187_10001_31	Ga0052187_10001
Ga0052187_10001_32	Ga0052187_10001	K01433		purU; formyltetrahydrofolate deformylase [EC:3.5.1.10]	4.6e-122	403.4	0	PF00551.19	Formyl transferase	3e-40	132.7	0.09	VOG04036	sp|P08179|PUR3_ECOLI Phosphoribosylglycinamide formyltransferase	3.6e-25	83.2	0.18
Ga0052187_10001_33	Ga0052187_10001
Ga0052187_10001_34	Ga0052187_10001
Ga0052187_10001_35	Ga0052187_10001
Ga0052187_10001_36	Ga0052187_10001
Ga0052187_10001_37	Ga0052187_10001
Ga0052187_10001_38	Ga0052187_10001												VOG16083	REFSEQ hypothetical protein	3.6e-25	83.7	0.39
Ga0052187_10001_39	Ga0052187_10001
Ga0052187_10001_40	Ga0052187_10001	K00012	AMG	UGDH, ugd; UDPglucose 6-dehydrogenase [EC:1.1.1.22]	1.5e-45	150.6	0.13	PF00984.19	UDP-glucose/GDP-mannose dehydrogenase family, central domain	7.2e-23	75.5	0.07	VOG00982	sp|O33952|UDG8_ECOLX UDP-glucose 6-dehydrogenase	6.6e-47	155.2	0.31
Ga0052187_10001_41	Ga0052187_10001	K04078		groES, HSPE1; chaperonin GroES	7.2e-35	115.6	0.17	PF00166.21	Chaperonin 10 Kd subunit	7.1e-31	101.1	0.32	VOG01173	sp|Q3YUJ8|CH10_SHISS 10 kDa chaperonin	5.9e-28	91.7	0.92
Ga0052187_10001_42	Ga0052187_10001	K04077		groEL, HSPD1; chaperonin GroEL	2.8e-273	903.5	0.23	PF00118.24	TCP-1/cpn60 chaperonin family	5.6e-98	323.5	0.23	VOG12552	sp|B2UKV8|CH60_AKKM8 60 kDa chaperonin	3.5e-103	340.8	0.44
Ga0052187_10001_43	Ga0052187_10001
Ga0052187_10001_44	Ga0052187_10001
Ga0052187_10001_45	Ga0052187_10001							PF01764.25	Lipase (class 3)	2e-27	90.7	0.06	VOG05253	REFSEQ class 3 lipase	2.4e-29	97.4	0.12
Ga0052187_10001_46	Ga0052187_10001
Ga0052187_10001_47	Ga0052187_10001
Ga0052187_10001_48	Ga0052187_10001
Ga0052187_10001_49	Ga0052187_10001
Ga0052187_10001_50	Ga0052187_10001
Ga0052187_10001_51	Ga0052187_10001
Ga0052187_10001_52	Ga0052187_10001
Ga0052187_10001_53	Ga0052187_10001
Ga0052187_10001_54	Ga0052187_10001
Ga0052187_10001_55	Ga0052187_10001
Ga0052187_10001_56	Ga0052187_10001
Ga0052187_10001_57	Ga0052187_10001
Ga0052187_10001_58	Ga0052187_10001
Ga0052187_10001_59	Ga0052187_10001
Ga0052187_10001_60	Ga0052187_10001
Ga0052187_10001_61	Ga0052187_10001
Ga0052187_10001_62	Ga0052187_10001
Ga0052187_10001_63	Ga0052187_10001	K02518		infA; translation initiation factor IF-1	7.5e-29	95.4	0.01	PF01176.19	Translation initiation factor 1A / IF-1	1.2e-20	68	0.01
Ga0052187_10001_64	Ga0052187_10001
Ga0052187_10001_65	Ga0052187_10001
Ga0052187_10001_66	Ga0052187_10001
Ga0052187_10001_67	Ga0052187_10001
Ga0052187_10001_68	Ga0052187_10001
Ga0052187_10001_69	Ga0052187_10001												VOG13323	REFSEQ hypothetical protein	1.5e-34	114.2	0.33
Ga0052187_10001_70	Ga0052187_10001
Ga0052187_10001_71	Ga0052187_10001												VOG13325	REFSEQ hypothetical protein	1.1e-27	91.1	0.32
Ga0052187_10001_72	Ga0052187_10001
Ga0052187_10001_73	Ga0052187_10001
Ga0052187_10001_74	Ga0052187_10001	K04801		rfcS; replication factor C small subunit	2.5e-61	202.4	1.5	PF00004.29	ATPase family associated with various cellular activities (AAA)	3.4e-16	54.7	2.06	VOG01833	sp|P04526|DPA44_BPT4 Sliding-clamp-loader gp44 subunit	1.4e-81	269.4	10
Ga0052187_10001_75	Ga0052187_10001							PF07883.11	Cupin domain	2.4e-13	44.5	0.02
Ga0052187_10001_76	Ga0052187_10001												VOG13327	REFSEQ hypothetical protein	1.4e-27	91.4	0.34
Ga0052187_10001_77	Ga0052187_10001												VOG13328	REFSEQ hypothetical protein	8e-21	69.6	0.32
Ga0052187_10001_78	Ga0052187_10001
Ga0052187_10001_79	Ga0052187_10001
Ga0052187_10001_80	Ga0052187_10001
Ga0052187_10001_81	Ga0052187_10001
Ga0052187_10001_82	Ga0052187_10001	K07793		tctA; putative tricarboxylic transport membrane protein	1.8e-91	302.2	0	PF01970.16	Tripartite tricarboxylate transporter TctA family	2.9e-85	281.3	0
Ga0052187_10001_83	Ga0052187_10001
Ga0052187_10001_84	Ga0052187_10001
Ga0052187_10001_85	Ga0052187_10001
Ga0052187_10001_86	Ga0052187_10001
Ga0052187_10001_87	Ga0052187_10001
Ga0052187_10001_88	Ga0052187_10001	K00860	AMG	cysC; adenylylsulfate kinase [EC:2.7.1.25]	1.6e-12	42.2	0.03
Ga0052187_10001_89	Ga0052187_10001	K03694		clpA; ATP-dependent Clp protease ATP-binding subunit ClpA	3e-256	847.4	0.16	PF07724.14	AAA domain (Cdc48 subfamily)	4.9e-49	161.6	0.33	VOG01516	sp|P0ABH9|CLPA_ECOLI ATP-dependent Clp protease ATP-binding subunit ClpA	8.9e-143	471.8	1.16
Ga0052187_10001_90	Ga0052187_10001
Ga0052187_10001_91	Ga0052187_10001
Ga0052187_10001_92	Ga0052187_10001
Ga0052187_10001_93	Ga0052187_10001												VOG19115	REFSEQ hypothetical protein	5.9e-44	145	0.21
Ga0052187_10001_94	Ga0052187_10001
Ga0052187_10001_95	Ga0052187_10001
Ga0052187_10001_96	Ga0052187_10001
Ga0052187_10001_97	Ga0052187_10001												VOG16242	REFSEQ hypothetical protein	1.9e-22	74.4	0.09
Ga0052187_10001_98	Ga0052187_10001
Ga0052187_10001_99	Ga0052187_10001
Ga0052187_10001_100	Ga0052187_10001
Ga0052187_10001_101	Ga0052187_10001
Ga0052187_10001_102	Ga0052187_10001							PF14284.6	PcfJ-like protein	1e-14	49.5	0.66	VOG01095	REFSEQ hypothetical protein	1.7e-14	48.6	1.97
Ga0052187_10001_103	Ga0052187_10001
Ga0052187_10001_104	Ga0052187_10001
Ga0052187_10001_105	Ga0052187_10001
Ga0052187_10001_106	Ga0052187_10001
Ga0052187_10001_107	Ga0052187_10001
Ga0052187_10001_108	Ga0052187_10001
Ga0052187_10001_109	Ga0052187_10001
Ga0052187_10001_110	Ga0052187_10001	K07793		tctA; putative tricarboxylic transport membrane protein	3.1e-60	199	0	PF01970.16	Tripartite tricarboxylate transporter TctA family	1.4e-67	223	0
Ga0052187_10001_111	Ga0052187_10001
Ga0052187_10001_112	Ga0052187_10001
Ga0052187_10001_113	Ga0052187_10001
Ga0052187_10001_114	Ga0052187_10001
Ga0052187_10001_115	Ga0052187_10001
Ga0052187_10001_116	Ga0052187_10001
Ga0052187_10001_117	Ga0052187_10001
Ga0052187_10001_118	Ga0052187_10001
Ga0052187_10001_119	Ga0052187_10001
Ga0052187_10001_120	Ga0052187_10001
Ga0052187_10001_121	Ga0052187_10001
Ga0052187_10001_122	Ga0052187_10001												VOG03409	REFSEQ hypothetical protein	1.3e-16	55.6	0.31
Ga0052187_10001_123	Ga0052187_10001
Ga0052187_10001_124	Ga0052187_10001	K02319		pol; DNA polymerase, archaea type [EC:2.7.7.7]	3e-87	288.4	2.28	PF00136.21	DNA polymerase family B	4.6e-43	142.4	1.65	VOG00109	sp|Q38087|DPOL_BPR69 DNA-directed DNA polymerase	1.3e-122	405.3	10
Ga0052187_10001_125	Ga0052187_10001
Ga0052187_10001_126	Ga0052187_10001												VOG13290	REFSEQ hypothetical protein	5e-34	112.6	0.35
Ga0052187_10001_127	Ga0052187_10001
Ga0052187_10001_128	Ga0052187_10001
Ga0052187_10001_129	Ga0052187_10001												VOG23941	REFSEQ hypothetical protein	8e-43	140.4	0.09
Ga0052187_10001_130	Ga0052187_10001
Ga0052187_10001_131	Ga0052187_10001	K13010	AMG	per, rfbE; perosamine synthetase [EC:2.6.1.102]	3e-12	40.9	0.03	PF01041.17	DegT/DnrJ/EryC1/StrS aminotransferase family	2.6e-15	51.4	0.07
Ga0052187_10001_132	Ga0052187_10001	K01495	AMG	GCH1, folE; GTP cyclohydrolase IA [EC:3.5.4.16]	4.2e-73	241.3	0.52	PF01227.22	GTP cyclohydrolase I	7.1e-65	212.6	0.52	VOG00911	sp|Q2Y6B3|GCH1_NITMU GTP cyclohydrolase 1	7e-77	254	1.49
Ga0052187_10001_133	Ga0052187_10001
Ga0052187_10001_134	Ga0052187_10001
Ga0052187_10001_135	Ga0052187_10001	K07101		K07101; uncharacterized protein	1.7e-31	104.5	0.01	PF00156.27	Phosphoribosyl transferase domain	4.4e-19	63.4	0.14	VOG09959	REFSEQ hypothetical protein	3.6e-18	60.9	0.14
Ga0052187_10001_136	Ga0052187_10001
Ga0052187_10001_137	Ga0052187_10001
Ga0052187_10001_138	Ga0052187_10001	K12685		ssp; subtilase-type serine protease [EC:3.4.21.-]	2e-47	156.8	0	PF00082.22	Subtilase family	1.6e-23	78.2	0.29	VOG15726	sp|P29139|ISP_PAEPO Intracellular serine protease	1.1e-18	62	0.44
Ga0052187_10001_139	Ga0052187_10001	K08714		VGSC; voltage-gated sodium channel	8e-87	285.6	0	PF00520.31	Ion transport protein	1.5e-43	143.6	0.01
Ga0052187_10001_140	Ga0052187_10001
Ga0052187_10001_141	Ga0052187_10001
Ga0052187_10001_142	Ga0052187_10001
Ga0052187_10001_143	Ga0052187_10001
Ga0052187_10001_144	Ga0052187_10001
Ga0052187_10001_145	Ga0052187_10001
Ga0052187_10001_146	Ga0052187_10001
Ga0052187_10001_147	Ga0052187_10001
Ga0052187_10001_148	Ga0052187_10001
Ga0052187_10001_149	Ga0052187_10001
Ga0052187_10001_150	Ga0052187_10001
Ga0052187_10001_151	Ga0052187_10001
Ga0052187_10001_152	Ga0052187_10001
Ga0052187_10001_153	Ga0052187_10001	K10026	AMG	queE; 7-carboxy-7-deazaguanine synthase [EC:4.3.99.3]	1.4e-46	153.7	0.45	PF13394.6	4Fe-4S single cluster domain	3.6e-12	41.3	0.23	VOG03363	sp|Q9ZCV2|QUEE_RICPR 7-carboxy-7-deazaguanine synthase	1.2e-53	177.1	1.49
Ga0052187_10001_154	Ga0052187_10001	K00789	AMG	metK; S-adenosylmethionine synthetase [EC:2.5.1.6]	2.2e-130	430.5	0.25	PF02773.16	S-adenosylmethionine synthetase, C-terminal domain	2.5e-57	187.6	0.2
Ga0052187_10001_155	Ga0052187_10001												VOG13291	REFSEQ hypothetical protein	1.6e-15	51.9	0.32
Ga0052187_10001_156	Ga0052187_10001
Ga0052187_10001_157	Ga0052187_10001
Ga0052187_10001_158	Ga0052187_10001
Ga0052187_10001_159	Ga0052187_10001	K01146		xni; protein Xni	6.1e-15	50.2	0.7	PF02739.16	5'-3' exonuclease, N-terminal resolvase-like domain	8.7e-21	69.3	0.94	VOG20018	REFSEQ DNA polymerase I	2.8e-48	159.7	0.35
Ga0052187_10001_160	Ga0052187_10001
Ga0052187_10001_161	Ga0052187_10001
Ga0052187_10001_162	Ga0052187_10001
Ga0052187_10001_163	Ga0052187_10001
Ga0052187_10001_164	Ga0052187_10001
Ga0052187_10001_165	Ga0052187_10001
Ga0052187_10001_166	Ga0052187_10001
Ga0052187_10001_167	Ga0052187_10001
Ga0052187_10001_168	Ga0052187_10001
Ga0052187_10001_169	Ga0052187_10001
Ga0052187_10001_170	Ga0052187_10001
Ga0052187_10001_171	Ga0052187_10001
Ga0052187_10001_172	Ga0052187_10001	K04085	AMG	tusA, sirA; tRNA 2-thiouridine synthesizing protein A [EC:2.8.1.-]	3.5e-29	96.5	0	PF01206.17	Sulfurtransferase TusA	1e-25	84.2	0
Ga0052187_10001_173	Ga0052187_10001	K07092		K07092; uncharacterized protein	2.3e-27	90.3	0	PF13686.6	DsrE/DsrF/DrsH-like family	1.9e-50	165.6	0
Ga0052187_10001_174	Ga0052187_10001	K17230	AMG	fccA; cytochrome subunit of sulfide dehydrogenase	6.4e-14	46.9	0
Ga0052187_10001_175	Ga0052187_10001
Ga0052187_10001_176	Ga0052187_10001
Ga0052187_10001_177	Ga0052187_10001
Ga0052187_10001_178	Ga0052187_10001
Ga0052187_10001_179	Ga0052187_10001
Ga0052187_10001_180	Ga0052187_10001
Ga0052187_10001_181	Ga0052187_10001
Ga0052187_10001_182	Ga0052187_10001
Ga0052187_10001_183	Ga0052187_10001
Ga0052187_10001_184	Ga0052187_10001	K11180	AMG	dsrA; dissimilatory sulfite reductase alpha subunit [EC:1.8.99.5]	1.6e-175	578.4	0.01	PF01077.22	Nitrite and sulphite reductase 4Fe-4S domain	7.4e-31	101.7	0.02
JGI24006J15134_10002039_1	JGI24006J15134_10002039
JGI24006J15134_10002039_2	JGI24006J15134_10002039
JGI24006J15134_10002039_3	JGI24006J15134_10002039
JGI24006J15134_10002039_4	JGI24006J15134_10002039
JGI24006J15134_10002039_5	JGI24006J15134_10002039
JGI24006J15134_10002039_6	JGI24006J15134_10002039
JGI24006J15134_10002039_7	JGI24006J15134_10002039
JGI24006J15134_10002039_8	JGI24006J15134_10002039
JGI24006J15134_10002039_9	JGI24006J15134_10002039
JGI24006J15134_10002039_10	JGI24006J15134_10002039	K01146		xni; protein Xni	3.7e-14	47.6	0.7	PF02739.16	5'-3' exonuclease, N-terminal resolvase-like domain	8.3e-22	72.6	0.94	VOG03061	sp|P13319|RNH_BPT4 Ribonuclease H	5.5e-35	116	10
JGI24006J15134_10002039_11	JGI24006J15134_10002039												VOG03187	REFSEQ hypothetical protein	3.6e-27	89.8	4.1
JGI24006J15134_10002039_12	JGI24006J15134_10002039
JGI24006J15134_10002039_13	JGI24006J15134_10002039
JGI24006J15134_10002039_14	JGI24006J15134_10002039
JGI24006J15134_10002039_15	JGI24006J15134_10002039												VOG10126	REFSEQ hypothetical protein	2.5e-16	54.6	4.12
JGI24006J15134_10002039_16	JGI24006J15134_10002039	K06217		phoH, phoL; phosphate starvation-inducible protein PhoH and related proteins	7.9e-41	135.6	1.39	PF02562.16	PhoH-like protein	1.1e-46	153.8	2.56	VOG02747	sp|P46343|PHOL_BACSU PhoH-like protein	1.7e-66	219.7	10
JGI24006J15134_10002039_17	JGI24006J15134_10002039	K19465		MGME1, DDK1; mitochondrial genome maintenance exonuclease 1 [EC:3.1.-.-]	1.3e-27	91.9	0.96						VOG01402	REFSEQ hypothetical protein	5.9e-56	184.5	6.56
JGI24006J15134_10002039_18	JGI24006J15134_10002039
JGI24006J15134_10002039_19	JGI24006J15134_10002039
JGI24006J15134_10002039_20	JGI24006J15134_10002039
JGI24006J15134_10002039_21	JGI24006J15134_10002039	K13628		iscA; iron-sulfur cluster assembly protein	2.3e-27	90.8	0.01	PF01521.20	Iron-sulphur cluster biosynthesis	1.4e-16	55.5	0.02	VOG08803	sp|A0KNY6|ERPA_AERHH Iron-sulfur cluster insertion protein ErpA	4.4e-23	76.5	0.02
JGI24006J15134_10002039_22	JGI24006J15134_10002039	K17226	AMG	soxY; sulfur-oxidizing protein SoxY	5.1e-42	138.6	0	PF13501.6	Sulfur oxidation protein SoxY	1.9e-19	64.8	0
JGI24006J15134_10002039_23	JGI24006J15134_10002039
JGI24006J15134_10002039_24	JGI24006J15134_10002039
JGI24006J15134_10002039_25	JGI24006J15134_10002039
JGI24006J15134_10002039_26	JGI24006J15134_10002039
Ga0181569_10000693_1	Ga0181569_10000693
Ga0181569_10000693_2	Ga0181569_10000693
Ga0181569_10000693_3	Ga0181569_10000693	K21919		KCTD9; BTB/POZ domain-containing protein KCTD9	1.1e-16	55.5	0.11	PF13599.6	Pentapeptide repeats (9 copies)	9e-28	91.2	0.02	VOG10492	sp|Q52118|YMO3_PANSE Uncharacterized protein in mobD 3'region	2.7e-15	51	2.82
Ga0181569_10000693_4	Ga0181569_10000693
Ga0181569_10000693_5	Ga0181569_10000693	K01953	AMG	asnB, ASNS; asparagine synthase (glutamine-hydrolysing) [EC:6.3.5.4]	3.3e-13	44.2	0.06
Ga0181569_10000693_6	Ga0181569_10000693
Ga0181569_10000693_7	Ga0181569_10000693
Ga0181569_10000693_8	Ga0181569_10000693
Ga0181569_10000693_9	Ga0181569_10000693
Ga0181569_10000693_10	Ga0181569_10000693	K22227	AMG	ahbD; heme synthase	2.5e-18	60.8	0.14
Ga0181569_10000693_11	Ga0181569_10000693
Ga0181569_10000693_12	Ga0181569_10000693
Ga0181569_10000693_13	Ga0181569_10000693
Ga0181569_10000693_14	Ga0181569_10000693
Ga0181569_10000693_15	Ga0181569_10000693
Ga0181569_10000693_16	Ga0181569_10000693
Ga0181569_10000693_17	Ga0181569_10000693	K04078		groES, HSPE1; chaperonin GroES	1.5e-12	42.4	0.17	PF00166.21	Chaperonin 10 Kd subunit	6.6e-13	43.5	0.32
Ga0181569_10000693_18	Ga0181569_10000693
Ga0181569_10000693_19	Ga0181569_10000693
Ga0181569_10000693_20	Ga0181569_10000693												VOG16083	REFSEQ hypothetical protein	6.1e-30	99.2	0.39
Ga0181569_10000693_21	Ga0181569_10000693	K01174		nuc; micrococcal nuclease [EC:3.1.31.1]	7.9e-23	75.9	0.74	PF00565.17	Staphylococcal nuclease homologue	3.3e-13	44.9	0.33	VOG01047	REFSEQ hypothetical protein	8.6e-29	94.8	4.24
Ga0181569_10000693_22	Ga0181569_10000693
Ga0181569_10000693_23	Ga0181569_10000693
Ga0181569_10000693_24	Ga0181569_10000693
Ga0181569_10000693_25	Ga0181569_10000693
Ga0181569_10000693_26	Ga0181569_10000693
Ga0181569_10000693_27	Ga0181569_10000693												VOG13608	REFSEQ hypothetical protein	1.3e-14	49.2	0.11
Ga0181569_10000693_28	Ga0181569_10000693
Ga0181569_10000693_29	Ga0181569_10000693
Ga0181569_10000693_30	Ga0181569_10000693
Ga0181569_10000693_31	Ga0181569_10000693												VOG16542	REFSEQ hypothetical protein	2e-16	55	0.09
Ga0181569_10000693_32	Ga0181569_10000693							PF01764.25	Lipase (class 3)	7.2e-24	79.1	0.06	VOG05253	REFSEQ class 3 lipase	5.4e-40	132.4	0.12
Ga0181569_10000693_33	Ga0181569_10000693
Ga0181569_10000693_34	Ga0181569_10000693
Ga0181569_10000693_35	Ga0181569_10000693
Ga0181569_10000693_36	Ga0181569_10000693	K23077		dsrC; dissimilatory sulfite reductase related protein	2e-29	97	0.01	PF04358.13	DsrC like protein	1.3e-23	78.5	0.04
Ga0181569_10000693_37	Ga0181569_10000693
Ga0181569_10000693_38	Ga0181569_10000693
Ga0181569_10000693_39	Ga0181569_10000693
Ga0181569_10000693_40	Ga0181569_10000693
Ga0181569_10000693_41	Ga0181569_10000693
Ga0181569_10000693_42	Ga0181569_10000693
Ga0181569_10000693_43	Ga0181569_10000693
Ga0181569_10000693_44	Ga0181569_10000693
Ga0181569_10000693_45	Ga0181569_10000693	K01784	AMG	galE, GALE; UDP-glucose 4-epimerase [EC:5.1.3.2]	6.9e-66	218.4	0.21	PF01370.21	NAD dependent epimerase/dehydratase family	2.4e-34	113.7	0.59	VOG00074	sp|Q9EQC1|3BHS7_MOUSE 3 beta-hydroxysteroid dehydrogenase type 7	4.1e-35	116.1	3.53
Ga0181569_10000693_46	Ga0181569_10000693
Ga0181569_10000693_47	Ga0181569_10000693	K06077		slyB; outer membrane lipoprotein SlyB	7.7e-13	44	0.05
Ga0181569_10000693_48	Ga0181569_10000693
Ga0181569_10000693_49	Ga0181569_10000693
Ga0075445_10003874_1	Ga0075445_10003874
Ga0075445_10003874_2	Ga0075445_10003874
Ga0075445_10003874_3	Ga0075445_10003874												VOG03082	REFSEQ hypothetical protein	1.1e-48	160.3	3.51
Ga0075445_10003874_4	Ga0075445_10003874												VOG10126	REFSEQ hypothetical protein	5.1e-15	50.4	4.12
Ga0075445_10003874_5	Ga0075445_10003874	K19465		MGME1, DDK1; mitochondrial genome maintenance exonuclease 1 [EC:3.1.-.-]	5.2e-30	99.8	0.96						VOG01402	REFSEQ hypothetical protein	2.9e-53	175.7	6.56
Ga0075445_10003874_6	Ga0075445_10003874
Ga0075445_10003874_7	Ga0075445_10003874
Ga0075445_10003874_8	Ga0075445_10003874	K01449		cwlJ, sleB; N-acetylmuramoyl-L-alanine amidase [EC:3.5.1.28]	2.6e-24	81	0.93	PF07486.12	Cell Wall Hydrolase	6.4e-25	82.9	0.91	VOG09850	REFSEQ hypothetical protein	5.1e-42	138.4	4.04
Ga0075445_10003874_9	Ga0075445_10003874
Ga0075445_10003874_10	Ga0075445_10003874							PF16805.5	Phage late-transcription coactivator	5.3e-17	56.6	1.15	VOG09828	sp|P13338|VG33_BPT4 RNA polymerase-associated protein Gp33	8.7e-18	59	8.99
Ga0075445_10003874_11	Ga0075445_10003874
Ga0075445_10003874_12	Ga0075445_10003874							PF08993.10	T4 gene Gp59 loader of gp41 DNA helicase	2.8e-13	45	1	VOG03369	sp|P13342|VG59_BPT4 Protein Gp59	2.7e-54	178.8	8.57
Ga0075445_10003874_13	Ga0075445_10003874							PF08804.10	gp32 DNA binding protein like	8.4e-45	148.2	1.57	VOG02465	sp|P09035|VHED_BPT2 Single-stranded DNA-binding protein (Fragment)	1.3e-96	319	10
Ga0075445_10003874_14	Ga0075445_10003874	K17226	AMG	soxY; sulfur-oxidizing protein SoxY	1.5e-56	186.3	0	PF13501.6	Sulfur oxidation protein SoxY	5.9e-28	92.2	0
Ga0075445_10003874_15	Ga0075445_10003874
KiloMoana_10005066_1	KiloMoana_10005066
KiloMoana_10005066_2	KiloMoana_10005066
KiloMoana_10005066_3	KiloMoana_10005066
KiloMoana_10005066_4	KiloMoana_10005066	K23077		dsrC; dissimilatory sulfite reductase related protein	3.1e-24	80.3	0.01	PF04358.13	DsrC like protein	1.9e-19	65	0.04
KiloMoana_10005066_5	KiloMoana_10005066
KiloMoana_10005066_6	KiloMoana_10005066
KiloMoana_10005066_7	KiloMoana_10005066							PF11251.8	Protein of unknown function (DUF3050)	7.1e-76	249.7	0.01
KiloMoana_10005066_8	KiloMoana_10005066
KiloMoana_10005066_9	KiloMoana_10005066
KiloMoana_10005066_10	KiloMoana_10005066
KiloMoana_10005066_11	KiloMoana_10005066
KiloMoana_10005066_12	KiloMoana_10005066
KiloMoana_10005066_13	KiloMoana_10005066
KiloMoana_10005066_14	KiloMoana_10005066
KiloMoana_10005066_15	KiloMoana_10005066
KiloMoana_10005066_16	KiloMoana_10005066
KiloMoana_10005066_17	KiloMoana_10005066
KiloMoana_10005066_18	KiloMoana_10005066
KiloMoana_10005066_19	KiloMoana_10005066
KiloMoana_10005066_20	KiloMoana_10005066
KiloMoana_10005066_21	KiloMoana_10005066
KiloMoana_10005066_22	KiloMoana_10005066
KiloMoana_10005066_23	KiloMoana_10005066
KiloMoana_10005066_24	KiloMoana_10005066
KiloMoana_10005066_25	KiloMoana_10005066
KiloMoana_10005066_26	KiloMoana_10005066
KiloMoana_10005066_27	KiloMoana_10005066
KiloMoana_10005066_28	KiloMoana_10005066
KiloMoana_10005066_29	KiloMoana_10005066
KiloMoana_10005066_30	KiloMoana_10005066
KiloMoana_10005066_31	KiloMoana_10005066
KiloMoana_10005066_32	KiloMoana_10005066
KiloMoana_10005066_33	KiloMoana_10005066
KiloMoana_10005066_34	KiloMoana_10005066
KiloMoana_10005066_35	KiloMoana_10005066
KiloMoana_10005066_36	KiloMoana_10005066
KiloMoana_10005066_37	KiloMoana_10005066
KiloMoana_10005066_38	KiloMoana_10005066
KiloMoana_10005066_39	KiloMoana_10005066
KiloMoana_10005066_40	KiloMoana_10005066
KiloMoana_10005066_41	KiloMoana_10005066
KiloMoana_10005066_42	KiloMoana_10005066
KiloMoana_10005066_43	KiloMoana_10005066
KiloMoana_10005066_44	KiloMoana_10005066
KiloMoana_10005066_45	KiloMoana_10005066
KiloMoana_10005066_46	KiloMoana_10005066
KiloMoana_10005066_47	KiloMoana_10005066
KiloMoana_10005066_48	KiloMoana_10005066
Ga0181568_10002174_1	Ga0181568_10002174												VOG24173	REFSEQ hypothetical protein	3e-12	41.8	0.09
Ga0181568_10002174_2	Ga0181568_10002174
Ga0181568_10002174_3	Ga0181568_10002174
Ga0181568_10002174_4	Ga0181568_10002174
Ga0181568_10002174_5	Ga0181568_10002174	K06871		K06871; uncharacterized protein	1.2e-19	65.4	0.52	PF04055.21	Radical SAM superfamily	9.6e-15	50.2	0.21
Ga0181568_10002174_6	Ga0181568_10002174
Ga0181568_10002174_7	Ga0181568_10002174
Ga0181568_10002174_8	Ga0181568_10002174
Ga0181568_10002174_9	Ga0181568_10002174
Ga0181568_10002174_10	Ga0181568_10002174
Ga0181568_10002174_11	Ga0181568_10002174
Ga0181568_10002174_12	Ga0181568_10002174
Ga0181568_10002174_13	Ga0181568_10002174
Ga0181568_10002174_14	Ga0181568_10002174
Ga0181568_10002174_15	Ga0181568_10002174
Ga0181568_10002174_16	Ga0181568_10002174	K13281		uvsE, UVE1; UV DNA damage endonuclease [EC:3.-.-.-]	9.8e-58	191.3	0.2	PF03851.14	UV-endonuclease UvdE	1.3e-41	137.5	0.2	VOG04287	sp|Q10988|UVE1_SCHPO UV-damage endonuclease	4.8e-48	158.6	0.37
Ga0181568_10002174_17	Ga0181568_10002174
Ga0181568_10002174_18	Ga0181568_10002174
Ga0181568_10002174_19	Ga0181568_10002174	K17226	AMG	soxY; sulfur-oxidizing protein SoxY	6.6e-51	167.7	0	PF13501.6	Sulfur oxidation protein SoxY	2e-24	80.9	0
Ga0181568_10002174_20	Ga0181568_10002174
Ga0181568_10002174_21	Ga0181568_10002174
Ga0181568_10002174_22	Ga0181568_10002174	K02503		HINT1, hinT, hit; histidine triad (HIT) family protein	1.1e-13	45.9	0.18						VOG10392	REFSEQ hypothetical protein	6e-18	59.8	1.36
Ga0181568_10002174_23	Ga0181568_10002174
Ga0181568_10002174_24	Ga0181568_10002174
Ga0181568_10002174_25	Ga0181568_10002174
Ga0181568_10002174_26	Ga0181568_10002174
Ga0181568_10002174_27	Ga0181568_10002174
Ga0181568_10002174_28	Ga0181568_10002174
Ga0181568_10002174_29	Ga0181568_10002174
Ga0181568_10002174_30	Ga0181568_10002174
Ga0181568_10002174_31	Ga0181568_10002174
Ga0181568_10002174_32	Ga0181568_10002174
Ga0181568_10002174_33	Ga0181568_10002174	K00613	AMG	GATM; glycine amidinotransferase [EC:2.1.4.1]	8.2e-74	243.9	0.04	PF02274.17	Amidinotransferase	7.4e-13	43.1	0	VOG09920	REFSEQ hypothetical phage protain (possible glycine amidinotransferase)	1.7e-26	88.3	0.09
Ga0181568_10002174_34	Ga0181568_10002174
Ga0181572_10001653_1	Ga0181572_10001653	K11180	AMG	dsrA; dissimilatory sulfite reductase alpha subunit [EC:1.8.99.5]	3.1e-94	310.8	0.01	PF01077.22	Nitrite and sulphite reductase 4Fe-4S domain	8.1e-27	88.5	0.02
Ga0181572_10001653_2	Ga0181572_10001653
Ga0181572_10001653_3	Ga0181572_10001653	K04488		iscU, nifU; nitrogen fixation protein NifU and related proteins	5.1e-45	148.9	0.04	PF01592.16	NifU-like N terminal domain	5.7e-59	192.7	0.05
Ga0181572_10001653_4	Ga0181572_10001653							PF07087.11	Protein of unknown function (DUF1353)	1.7e-15	51.4	0.45	VOG00750	REFSEQ hypothetical protein	2.9e-40	132	1.27
Ga0181572_10001653_5	Ga0181572_10001653												VOG13302	REFSEQ hypothetical protein	6.8e-16	53.1	0.31
Ga0181572_10001653_6	Ga0181572_10001653												VOG10133	REFSEQ hypothetical protein	2.1e-77	255.5	3.94
Ga0181572_10001653_7	Ga0181572_10001653
Ga0181572_10001653_8	Ga0181572_10001653
Ga0181572_10001653_9	Ga0181572_10001653
Ga0181572_10001653_10	Ga0181572_10001653
Ga0181572_10001653_11	Ga0181572_10001653
Ga0181572_10001653_12	Ga0181572_10001653
Ga0181572_10001653_13	Ga0181572_10001653
Ga0181572_10001653_14	Ga0181572_10001653
Ga0181572_10001653_15	Ga0181572_10001653
Ga0181572_10001653_16	Ga0181572_10001653
Ga0181572_10001653_17	Ga0181572_10001653	K19465		MGME1, DDK1; mitochondrial genome maintenance exonuclease 1 [EC:3.1.-.-]	2.2e-38	127.4	0.96						VOG01402	REFSEQ hypothetical protein	2.3e-47	156.3	6.56
Ga0181572_10001653_18	Ga0181572_10001653							PF12708.7	Pectate lyase superfamily protein	5.9e-16	53.8	0.43	VOG00583	sp|O34433|YOBO_BACSU Putative phage-related protein YobO	1.7e-16	54.7	0.7
Ga0181572_10001653_19	Ga0181572_10001653
Ga0181572_10001653_20	Ga0181572_10001653	K00525		E1.17.4.1A, nrdA, nrdE; ribonucleoside-diphosphate reductase alpha chain [EC:1.17.4.1]	2.1e-117	388	4.45	PF02867.15	Ribonucleotide reductase, barrel domain	2.3e-120	397.4	5.4	VOG00120	sp|P00452|RIR1_ECOLI Ribonucleoside-diphosphate reductase 1 subunit alpha	1.6e-194	642.9	10
Ga0181572_10001653_21	Ga0181572_10001653	K00526		E1.17.4.1B, nrdB, nrdF; ribonucleoside-diphosphate reductase beta chain [EC:1.17.4.1]	2.1e-85	282.1	3.84	PF00268.21	Ribonucleotide reductase, small chain	9.7e-58	190.6	3.77	VOG00398	sp|P69924|RIR2_ECOLI Ribonucleoside-diphosphate reductase 1 subunit beta	7.6e-99	325.4	10
Ga0181572_10001653_22	Ga0181572_10001653	K03676		grxC, GLRX, GLRX2; glutaredoxin 3	1.1e-14	49.5	0.25	PF00462.24	Glutaredoxin	1e-14	49.4	1.01	VOG00051	sp|P68692|GLRX1_VACCW Glutaredoxin-1	9.1e-20	65.8	10
Ga0181572_10001653_23	Ga0181572_10001653
JGI26261J51718_1002545_1	JGI26261J51718_1002545												VOG10133	REFSEQ hypothetical protein	1.3e-26	88.6	3.94
JGI26261J51718_1002545_2	JGI26261J51718_1002545
JGI26261J51718_1002545_3	JGI26261J51718_1002545												VOG03154	REFSEQ cytitidyltransferase	2.2e-81	268.8	4.79
JGI26261J51718_1002545_4	JGI26261J51718_1002545
JGI26261J51718_1002545_5	JGI26261J51718_1002545												VOG10132	REFSEQ hypothetical protein	8.5e-35	114	4.95
JGI26261J51718_1002545_6	JGI26261J51718_1002545												VOG01396	sp|P39228|Y01K_BPT4 Uncharacterized 5.9 kDa protein in Gp58-sp intergenic region	6.4e-29	95.9	4.25
JGI26261J51718_1002545_7	JGI26261J51718_1002545	K00525		E1.17.4.1A, nrdA, nrdE; ribonucleoside-diphosphate reductase alpha chain [EC:1.17.4.1]	1.7e-104	345.3	4.45	PF02867.15	Ribonucleotide reductase, barrel domain	4.5e-104	343.7	5.4	VOG00120	sp|P00452|RIR1_ECOLI Ribonucleoside-diphosphate reductase 1 subunit alpha	1.6e-162	537.2	10
JGI26261J51718_1002545_8	JGI26261J51718_1002545	K00526		E1.17.4.1B, nrdB, nrdF; ribonucleoside-diphosphate reductase beta chain [EC:1.17.4.1]	5.2e-56	185.2	3.84	PF00268.21	Ribonucleotide reductase, small chain	6.3e-34	112.5	3.77	VOG00398	sp|P69924|RIR2_ECOLI Ribonucleoside-diphosphate reductase 1 subunit beta	2.2e-62	205.5	10
JGI26261J51718_1002545_9	JGI26261J51718_1002545	K23077		dsrC; dissimilatory sulfite reductase related protein	7.5e-25	82.3	0.01	PF04358.13	DsrC like protein	2.2e-19	64.8	0.04
JGI26261J51718_1002545_10	JGI26261J51718_1002545
Ga0181576_10000476_1	Ga0181576_10000476	K01854	AMG	glf; UDP-galactopyranose mutase [EC:5.4.99.9]	1e-21	71.9	0.07	PF13450.6	NAD(P)-binding Rossmann-like domain	8.3e-13	43.3	0	VOG14536	sp|P37747|GLF_ECOLI UDP-galactopyranose mutase	8e-17	56.3	0.23
Ga0181576_10000476_2	Ga0181576_10000476												VOG14535	REFSEQ hypothetical protein	4.5e-33	109.5	0.15
Ga0181576_10000476_3	Ga0181576_10000476	K05524		fdxA; ferredoxin	3.7e-50	165.3	0	PF11953.8	Domain of unknown function (DUF3470)	3.8e-16	53.7	0
Ga0181576_10000476_4	Ga0181576_10000476	K01493		comEB; dCMP deaminase [EC:3.5.4.12]	2.1e-52	173.7	2.55	PF00383.23	Cytidine and deoxycytidylate deaminase zinc-binding region	1.3e-25	84.1	2.45	VOG00092	sp|P16006|DCTD_BPT4 Deoxycytidylate deaminase	3.8e-39	128.3	10
Ga0181576_10000476_5	Ga0181576_10000476
Ga0181576_10000476_6	Ga0181576_10000476
Ga0181576_10000476_7	Ga0181576_10000476	K00560		thyA, TYMS; thymidylate synthase [EC:2.1.1.45]	2e-25	84.6	3.96	PF00303.19	Thymidylate synthase	2.8e-18	60.8	3.79	VOG00688	sp|P00471|TYSY_BPT4 Thymidylate synthase	2e-31	103.9	10
Ga0181576_10000476_8	Ga0181576_10000476
Ga0181576_10000476_9	Ga0181576_10000476
Ga0181576_10000476_10	Ga0181576_10000476
Ga0181576_10000476_11	Ga0181576_10000476
Ga0181576_10000476_12	Ga0181576_10000476												VOG16117	REFSEQ hypothetical protein	3e-22	74	0.09
Ga0181576_10000476_13	Ga0181576_10000476
Ga0181576_10000476_14	Ga0181576_10000476
Ga0181576_10000476_15	Ga0181576_10000476
Ga0181576_10000476_16	Ga0181576_10000476
Ga0181576_10000476_17	Ga0181576_10000476
Ga0181576_10000476_18	Ga0181576_10000476
Ga0181576_10000476_19	Ga0181576_10000476												VOG00286	sp|Q5UQE7|YL479_MIMIV Uncharacterized protein L479	1.4e-25	84.6	4.79
Ga0181576_10000476_20	Ga0181576_10000476
Ga0181576_10000476_21	Ga0181576_10000476	K02319		pol; DNA polymerase, archaea type [EC:2.7.7.7]	1.9e-92	305.6	2.28	PF00136.21	DNA polymerase family B	2.7e-44	146.4	1.65	VOG00109	sp|Q38087|DPOL_BPR69 DNA-directed DNA polymerase	3.6e-145	480	10
Ga0181576_10000476_22	Ga0181576_10000476
Ga0181576_10000476_23	Ga0181576_10000476	K03546		sbcC, rad50; DNA repair protein SbcC/Rad50	2.1e-48	160.1	3.31	PF13476.6	AAA domain	1.5e-13	46.6	1.11	VOG00654	sp|P04522|EXO2_BPT4 Exonuclease subunit 2	8.5e-132	436.1	10
Ga0181576_10000476_24	Ga0181576_10000476	K03547		sbcD, mre11; DNA repair protein SbcD/Mre11	2.5e-25	84.4	2.76						VOG01045	sp|P04521|EXO1_BPT4 Exonuclease subunit 1	1.5e-76	252.6	10
Ga0181576_10000476_25	Ga0181576_10000476	K02437	AMG	gcvH, GCSH; glycine cleavage system H protein	2.3e-46	153	0.01	PF01597.19	Glycine cleavage H-protein	3.1e-36	118.8	0.01
Ga0181576_10000476_26	Ga0181576_10000476												VOG09778	sp|P04524|RP55_BPT4 RNA polymerase sigma factor	3.6e-56	184.9	9.78
Ga0181576_10000476_27	Ga0181576_10000476	K19789		radD; DNA repair protein RadD	1.4e-25	84.8	3.7	PF04851.15	Type III restriction enzyme, res subunit	2.2e-16	55.2	4.63	VOG00935	sp|P20703|UVSW_BPT4 ATP-dependent DNA helicase uvsW	8.9e-83	273.1	10
Ga0181576_10000476_28	Ga0181576_10000476							PF11056.8	Recombination, repair and ssDNA binding protein UvsY	1.4e-25	84.9	1.12	VOG01503	sp|P04537|UVSY_BPT4 Recombination protein uvsY	6.9e-39	128.1	9.33
Ga0181576_10000476_29	Ga0181576_10000476												VOG00064	sp|P13333|TUBE_BPT4 Tail tube protein gp19	3.4e-26	86.7	10
Ga0181576_10000476_30	Ga0181576_10000476	K02470		gyrB; DNA gyrase subunit B [EC:5.6.2.2]	1.7e-82	272.6	0.62	PF00204.25	DNA gyrase B	4.1e-16	53.8	1.08	VOG00356	sp|P08096|TOP2_SCHPO DNA topoisomerase 2	5.9e-170	562.1	10
Ga0181576_10000476_31	Ga0181576_10000476	K02621		parC; topoisomerase IV subunit A [EC:5.6.2.2]	3.8e-47	155.6	0.97	PF00521.20	DNA gyrase/topoisomerase IV, subunit A	1.3e-77	256.3	1.22	VOG00356	sp|P08096|TOP2_SCHPO DNA topoisomerase 2	2.9e-118	391	10
Ga0181576_10000476_32	Ga0181576_10000476
Ga0181576_10000476_33	Ga0181576_10000476	K06077		slyB; outer membrane lipoprotein SlyB	7.7e-13	44	0.05
Ga0181576_10000476_34	Ga0181576_10000476
Ga0181576_10000476_35	Ga0181576_10000476	K01784	AMG	galE, GALE; UDP-glucose 4-epimerase [EC:5.1.3.2]	6.9e-66	218.4	0.21	PF01370.21	NAD dependent epimerase/dehydratase family	2.4e-34	113.7	0.59	VOG00074	sp|Q9EQC1|3BHS7_MOUSE 3 beta-hydroxysteroid dehydrogenase type 7	4.1e-35	116.1	3.53
Ga0181576_10000476_36	Ga0181576_10000476
Ga0181576_10000476_37	Ga0181576_10000476
Ga0181576_10000476_38	Ga0181576_10000476
Ga0181576_10000476_39	Ga0181576_10000476
Ga0181576_10000476_40	Ga0181576_10000476
Ga0181576_10000476_41	Ga0181576_10000476
Ga0181576_10000476_42	Ga0181576_10000476
Ga0181576_10000476_43	Ga0181576_10000476
Ga0181576_10000476_44	Ga0181576_10000476	K23077		dsrC; dissimilatory sulfite reductase related protein	2e-29	97	0.01	PF04358.13	DsrC like protein	1.3e-23	78.5	0.04
Ga0181576_10000476_45	Ga0181576_10000476
Ga0181576_10000476_46	Ga0181576_10000476
Ga0181576_10000476_47	Ga0181576_10000476
Ga0181576_10000476_48	Ga0181576_10000476							PF01764.25	Lipase (class 3)	7.2e-24	79.1	0.06	VOG05253	REFSEQ class 3 lipase	5.4e-40	132.4	0.12
Ga0181576_10000476_49	Ga0181576_10000476												VOG16542	REFSEQ hypothetical protein	2e-16	55	0.09
Ga0181576_10000476_50	Ga0181576_10000476
Ga0181576_10000476_51	Ga0181576_10000476
Ga0181576_10000476_52	Ga0181576_10000476
Ga0181576_10000476_53	Ga0181576_10000476												VOG13608	REFSEQ hypothetical protein	1.5e-14	48.9	0.11
DelMOSum2010_c10002117_1	DelMOSum2010_c10002117												VOG20970	REFSEQ hypothetical protein	1e-26	88.3	0.09
DelMOSum2010_c10002117_2	DelMOSum2010_c10002117	K01449		cwlJ, sleB; N-acetylmuramoyl-L-alanine amidase [EC:3.5.1.28]	9.2e-22	72.6	0.93	PF07486.12	Cell Wall Hydrolase	7.8e-24	79.4	0.91	VOG09850	REFSEQ hypothetical protein	1.3e-38	127.3	4.04
DelMOSum2010_c10002117_3	DelMOSum2010_c10002117	K22342		dmmA; dimethylamine monooxygenase subunit A [EC:1.14.13.238]	1.6e-26	87.4	0	PF11927.8	Protein of unknown function (DUF3445)	1e-19	65.9	0
DelMOSum2010_c10002117_4	DelMOSum2010_c10002117												VOG03082	REFSEQ hypothetical protein	9.3e-48	157.3	3.51
DelMOSum2010_c10002117_5	DelMOSum2010_c10002117												VOG10126	REFSEQ hypothetical protein	2.9e-15	51.2	4.12
DelMOSum2010_c10002117_6	DelMOSum2010_c10002117												VOG15623	REFSEQ putative cytoplasmic protein	9.2e-154	506.7	0.18
DelMOSum2010_c10002117_7	DelMOSum2010_c10002117
DelMOSum2010_c10002117_8	DelMOSum2010_c10002117
DelMOSum2010_c10002117_9	DelMOSum2010_c10002117	K11179	AMG	tusE, dsrC; tRNA 2-thiouridine synthesizing protein E [EC:2.8.1.-]	8.4e-47	153.2	0.03	PF04358.13	DsrC like protein	2.4e-47	154.8	0.04
DelMOSum2010_c10002117_10	DelMOSum2010_c10002117	K07175		phoH2; PhoH-like ATPase	1e-41	137.9	1.17	PF02562.16	PhoH-like protein	2e-45	149.6	2.56	VOG02747	sp|P46343|PHOL_BACSU PhoH-like protein	5.2e-68	224.7	10
DelMOSum2010_c10002117_11	DelMOSum2010_c10002117	K01185		E3.2.1.17; lysozyme [EC:3.2.1.17]	2.6e-53	176.6	4.48	PF00959.19	Phage lysozyme	7.3e-23	76	3.03	VOG00308	sp|P16009|BP5_BPT4 Baseplate central spike complex protein gp5	1.6e-49	164.2	10
DelMOSum2010_c10002117_12	DelMOSum2010_c10002117							PF13759.6	Putative 2OG-Fe(II) oxygenase	1.4e-14	49.2	1.56	VOG00006	REFSEQ hypothetical protein	2.9e-26	87.8	10
DelMOSum2010_c10002117_13	DelMOSum2010_c10002117	K19465		MGME1, DDK1; mitochondrial genome maintenance exonuclease 1 [EC:3.1.-.-]	5.8e-26	86.5	0.96	PF12705.7	PD-(D/E)XK nuclease superfamily	9.9e-12	40.1	2.62	VOG01402	REFSEQ hypothetical protein	7.3e-48	158	6.56
DelMOSum2010_c10002117_14	DelMOSum2010_c10002117	K15724		erpA; iron-sulfur cluster insertion protein	8.3e-46	151	0.01	PF01521.20	Iron-sulphur cluster biosynthesis	3.9e-19	63.8	0.02	VOG08803	sp|A0KNY6|ERPA_AERHH Iron-sulfur cluster insertion protein ErpA	1.2e-15	52.6	0.02
DelMOSum2010_c10002117_15	DelMOSum2010_c10002117	K23077		dsrC; dissimilatory sulfite reductase related protein	1.1e-18	62.5	0.01	PF04358.13	DsrC like protein	3.5e-16	54.6	0.04
DelMOSum2010_c10002117_16	DelMOSum2010_c10002117							PF16805.5	Phage late-transcription coactivator	9.3e-20	65.4	1.15	VOG09828	sp|P13338|VG33_BPT4 RNA polymerase-associated protein Gp33	6.8e-20	65.7	8.99
DelMOSum2010_c10002117_17	DelMOSum2010_c10002117							PF08993.10	T4 gene Gp59 loader of gp41 DNA helicase	5.2e-14	47.3	1	VOG03369	sp|P13342|VG59_BPT4 Protein Gp59	3.8e-56	184.9	8.57
DelMOSum2010_c10002117_18	DelMOSum2010_c10002117
DelMOSum2010_c10002117_19	DelMOSum2010_c10002117							PF08804.10	gp32 DNA binding protein like	8.7e-45	148.2	1.57	VOG02465	sp|P09035|VHED_BPT2 Single-stranded DNA-binding protein (Fragment)	5.8e-99	326.7	10
DelMOSum2010_c10002117_20	DelMOSum2010_c10002117												VOG02569	sp|P15076|DNAPR_BPT4 Terminal DNA protecting protein	7.8e-47	154.5	6.97
DelMOSum2010_c10002117_21	DelMOSum2010_c10002117												VOG00064	sp|P13333|TUBE_BPT4 Tail tube protein gp19	8.2e-40	131.1	10
DelMOSum2010_c10002117_22	DelMOSum2010_c10002117							PF12322.8	T4 bacteriophage base plate protein	1.8e-47	156.3	1.78	VOG00981	sp|P17173|TAP51_BPT4 Baseplate hub assembly protein gp51	3.7e-58	191.8	10
DelMOSum2010_c10002117_23	DelMOSum2010_c10002117												VOG00810	REFSEQ hypothetical protein	1.7e-20	67.4	2.49
DelMOSum2010_c10002117_24	DelMOSum2010_c10002117												VOG13885	REFSEQ hypothetical protein	7e-28	91.5	0.17
DelMOSum2010_c10002117_25	DelMOSum2010_c10002117
DelMOSum2010_c10002117_26	DelMOSum2010_c10002117												VOG00771	sp|P15075|VG50_BPT4 Head completion protein Gp50	2.2e-37	123.3	10
Ga0066611_10004785_1	Ga0066611_10004785
Ga0066611_10004785_2	Ga0066611_10004785
Ga0066611_10004785_3	Ga0066611_10004785
Ga0066611_10004785_4	Ga0066611_10004785
Ga0066611_10004785_5	Ga0066611_10004785	K07096		K07096; uncharacterized protein	1.5e-27	91.7	0.16	PF00149.28	Calcineurin-like phosphoesterase	9.2e-17	57	1.18	VOG00980	sp|Q5UQ73|YL509_MIMIV Uncharacterized protein L509	9.1e-21	69.3	2.21
Ga0066611_10004785_6	Ga0066611_10004785
Ga0066611_10004785_7	Ga0066611_10004785
Ga0066611_10004785_8	Ga0066611_10004785	K23077		dsrC; dissimilatory sulfite reductase related protein	7.4e-25	82.2	0.01	PF04358.13	DsrC like protein	2.1e-20	68	0.04
Ga0066611_10004785_9	Ga0066611_10004785
Ga0066611_10004785_10	Ga0066611_10004785
Ga0066611_10004785_11	Ga0066611_10004785
Ga0066611_10004785_12	Ga0066611_10004785
Ga0066611_10004785_13	Ga0066611_10004785
Ga0066611_10004785_14	Ga0066611_10004785												VOG01381	REFSEQ ferrochelatase	4.7e-42	138.7	1.29
Ga0066611_10004785_15	Ga0066611_10004785
Ga0066611_10004785_16	Ga0066611_10004785												VOG11572	REFSEQ D2 protein	5.8e-40	131.5	1.2
Ga0066611_10004785_17	Ga0066611_10004785												VOG11573	REFSEQ hypothetical protein	2.3e-14	48.2	1.16
Ga0102685_100288_1	Ga0102685_100288	K11179	AMG	tusE, dsrC; tRNA 2-thiouridine synthesizing protein E [EC:2.8.1.-]	6.7e-55	179.4	0.03	PF04358.13	DsrC like protein	8.4e-49	159.4	0.04
Ga0102685_100288_2	Ga0102685_100288	K14058		ttcA; tRNA 2-thiocytidine biosynthesis protein TtcA	1.5e-50	167.2	0.01
Ga0102685_100288_3	Ga0102685_100288	K14058		ttcA; tRNA 2-thiocytidine biosynthesis protein TtcA	5.1e-93	307	0.01
Ga0102685_100288_4	Ga0102685_100288
Ga0102685_100288_5	Ga0102685_100288
Ga0102685_100288_6	Ga0102685_100288							PF04448.12	Protein of unknown function (DUF551)	2.9e-13	45.4	0.56	VOG00088	sp|P14108|Y7K8_BPP22 Uncharacterized 7.8 kDa protein in ral-gp17 intergenic region	1.9e-14	48.8	1.55
Ga0102685_100288_7	Ga0102685_100288												VOG11402	sp|P69624|YO09_BPHC1 Uncharacterized 9.7 kDa protein in cox-rep intergenic region	2.4e-22	74.3	0.16
Ga0102685_100288_8	Ga0102685_100288
Ga0102685_100288_9	Ga0102685_100288
Ga0102685_100288_10	Ga0102685_100288
Ga0102685_100288_11	Ga0102685_100288	K06952		K06952; uncharacterized protein	1.8e-57	189.7	0.51						VOG01639	sp|P76514|YFDR_ECOLI Uncharacterized protein YfdR	3.5e-55	181.5	1.22
Ga0102685_100288_12	Ga0102685_100288												VOG03468	REFSEQ hypothetical protein	6.4e-13	43.8	0.3
Ga0102685_100288_13	Ga0102685_100288
Ga0102685_100288_14	Ga0102685_100288							PF10065.9	Uncharacterized conserved protein (DUF2303)	4.1e-71	234	0.42	VOG11472	sp|P76513|YFDQ_ECOLI Uncharacterized protein YfdQ	1.2e-55	183.4	1.36
Ga0102685_100288_15	Ga0102685_100288												VOG01357	sp|P76512|YFDP_ECOLI Uncharacterized protein YfdP	2.8e-34	112.7	1.3
Ga0102685_100288_16	Ga0102685_100288
Ga0102685_100288_17	Ga0102685_100288												VOG17640	REFSEQ hypothetical protein	7.5e-37	121.2	0.07
Ga0102685_100288_18	Ga0102685_100288
Ga0102685_100288_19	Ga0102685_100288	K22300		dicA; HTH-type transcriptional regulator, cell division transcriptional repressor	1.8e-13	45.4	2.08	PF00717.23	Peptidase S24-like	4.4e-17	56.7	1.35	VOG02771	sp|P03034|RPC1_LAMBD Repressor protein cI	3.6e-24	80.8	10
Ga0102685_100288_20	Ga0102685_100288							PF15943.5	Putative antitoxin of bacterial toxin-antitoxin system, YdaS/YdaT	2.6e-18	60.5	0.52
Ga0102685_100288_21	Ga0102685_100288												VOG00672	sp|P75976|YMFL_ECOLI Uncharacterized protein YmfL	2.3e-12	41.9	1.28
Ga0102685_100288_22	Ga0102685_100288							PF03374.14	Phage antirepressor protein KilAC domain	9e-26	85.2	2.71	VOG10124	sp|O34449|YOQD_BACSU SPBc2 prophage-derived putative antirepressor protein YoqD	2.9e-18	61.7	7.43
Ga0102685_100288_23	Ga0102685_100288							PF09524.10	Conserved phage C-terminus (Phg_2220_C)	1.2e-17	58.5	1	VOG00974	REFSEQ hypothetical protein	4.4e-22	73.7	2.31
Ga0102685_100288_24	Ga0102685_100288							PF06992.11	Replication protein P	2.1e-40	132.9	0.29	VOG11468	sp|P03689|VRPP_LAMBD Replication protein P	1.9e-44	146.7	1.07
Ga0102685_100288_25	Ga0102685_100288							PF06147.11	Protein of unknown function (DUF968)	7.7e-61	200.6	0.18	VOG00232	sp|P76162|YDFU_ECOLI Uncharacterized protein YdfU	2.2e-22	73.8	2.92
Ga0102685_100288_26	Ga0102685_100288	K01160		rusA; crossover junction endodeoxyribonuclease RusA [EC:3.1.22.4]	1.8e-40	133.8	1.93	PF05866.11	Endodeoxyribonuclease RusA	1.1e-18	62.7	2.13	VOG00098	sp|Q9MCN8|RUSA_BPHK7 Crossover junction endodeoxyribonuclease rusA	5.9e-20	66.9	10
Ga0102685_100288_27	Ga0102685_100288
Ga0102685_100288_28	Ga0102685_100288												VOG22425	REFSEQ holin	1.6e-27	90	1
Ga0102685_100288_29	Ga0102685_100288	K01185		E3.2.1.17; lysozyme [EC:3.2.1.17]	3.4e-42	140	4.48	PF00959.19	Phage lysozyme	2.4e-25	84	3.03	VOG00308	sp|P16009|BP5_BPT4 Baseplate central spike complex protein gp5	1.8e-41	137.6	10
Ga0102685_100288_30	Ga0102685_100288							PF10828.8	Protein of unknown function (DUF2570)	3e-15	50.8	0.04
Ga0102685_100288_31	Ga0102685_100288
Ga0102685_100288_32	Ga0102685_100288	K07451		mcrA; 5-methylcytosine-specific restriction enzyme A [EC:3.1.21.-]	3.3e-20	67.4	0.95	PF01844.23	HNH endonuclease	2.1e-18	61	1.1	VOG20281	REFSEQ Gp60	1.3e-33	111.2	0.82
Ga0102685_100288_33	Ga0102685_100288							PF05119.12	Phage terminase, small subunit	3.1e-23	76.9	1.58	VOG00687	REFSEQ terminase small subunit	8.7e-36	118	8.56
Ga0102685_100288_34	Ga0102685_100288							PF03354.15	Phage Terminase	6.6e-78	257	2.87	VOG09810	sp|P17312|TERL_BPT4 Terminase, large subunit	5e-45	149.7	10
Ga0102685_100288_35	Ga0102685_100288
Ga0102685_100288_36	Ga0102685_100288							PF04860.12	Phage portal protein	1.3e-95	315	4.78	VOG00236	sp|Q4Z9G3|PORTL_BPTWO Probable portal protein	2.8e-66	219.2	10
Ga0102685_100288_37	Ga0102685_100288	K06904		K06904; uncharacterized protein	1.4e-53	177.1	2.41	PF04586.17	Caudovirus prohead serine protease	1.5e-50	166.3	1.83	VOG03165	sp|Q6QGD7|PRO_BPT5 Prohead protease	2.3e-35	117.2	10
Ga0102685_100288_38	Ga0102685_100288							PF05065.13	Phage capsid family	2.6e-72	238.2	5.12	VOG00633	sp|O64210|CAPSD_BPMD2 Probable major capsid protein gp17	2.1e-61	203.3	10
Ga0102685_100288_39	Ga0102685_100288							PF05135.13	Phage gp6-like head-tail connector protein	4.1e-25	83	1	VOG00181	REFSEQ hypothetical protein	1.1e-19	65.2	7.11
Ga0102685_100288_40	Ga0102685_100288							PF05521.11	Phage head-tail joining protein	2.1e-27	90.3	1.4	VOG00066	sp|O48446|HCP16_BPSPP Head completion protein gp16	4.5e-28	92.4	10
Ga0102685_100288_41	Ga0102685_100288												VOG01635	REFSEQ hypothetical protein	1.2e-22	75.4	0.9
Ga0102685_100288_42	Ga0102685_100288							PF11367.8	Protein of unknown function (DUF3168)	3e-16	54.5	0.42	VOG00160	REFSEQ hypothetical protein	4.4e-16	53.9	6.28
Ga0102685_100288_43	Ga0102685_100288
Ga0102685_100288_44	Ga0102685_100288
Ga0102685_100288_45	Ga0102685_100288							PF13227.6	Protein of unknown function (DUF4035)	8.6e-30	97.1	0.12
Ga0102685_100288_46	Ga0102685_100288
Ga0102685_100288_47	Ga0102685_100288												VOG00541	REFSEQ tail tape measure protein	2.6e-37	123.5	1
Ga0102685_100288_48	Ga0102685_100288							PF05939.13	Phage minor tail protein	9.4e-33	107.7	1.18	VOG01889	sp|O64331|TIPM_BPN15 Tail tip protein M	1.3e-22	75.1	4.25
Ga0102685_100288_49	Ga0102685_100288
Ga0102685_100288_50	Ga0102685_100288
Ga0102685_100288_51	Ga0102685_100288							PF10548.9	P22AR C-terminal domain	4.9e-32	104.8	0.12	VOG00265	sp|P44193|Y1422_HAEIN Uncharacterized protein HI_1422	9.5e-62	203.5	1.8
Ga0102685_100288_52	Ga0102685_100288							PF10547.9	P22_AR N-terminal domain	2e-43	142.2	0.24	VOG11601	sp|P03037|RANT_BPP22 Antirepressor protein ant	6.4e-41	135.2	1.15
Ga0102685_100288_53	Ga0102685_100288							PF05100.12	Phage minor tail protein L	3.8e-78	256.3	1.09	VOG00644	sp|O64332|TIPL_BPN15 Tail tip protein L	2.3e-76	250.9	4.48
Ga0102685_100288_54	Ga0102685_100288							PF00877.19	NlpC/P60 family	2.8e-17	57.5	1.39	VOG01039	sp|O64333|TIPK_BPN15 Tail tip assembly protein K	1.1e-52	174.4	4.6
Ga0102685_100288_55	Ga0102685_100288												VOG02435	sp|O64334|TIPI_BPN15 Tail tip assembly protein I	6.5e-48	157.6	4.29
Ga0102685_100288_56	Ga0102685_100288							PF13550.6	Putative phage tail protein	4.1e-36	119.1	1.24	VOG00125	sp|Q6QGE9|BPPB3_BPT5 Probable baseplate hub protein	5.4e-249	824.1	8.23
Ga0102685_100288_57	Ga0102685_100288
Ga0102685_100288_58	Ga0102685_100288	K14059		int; integrase	6.8e-32	105.8	7	PF00589.22	Phage integrase family	9.4e-30	98.4	9.33	VOG00041	sp|O10330|VLF1_NPVOP Very late expression factor 1	3.7e-45	149.6	10
Ga0052187_10045_1	Ga0052187_10045												VOG01880	sp|Q9ZXI1|SCAF_BPAR1 Capsid assembly scaffolding protein	6.3e-64	210.7	9.33
Ga0052187_10045_2	Ga0052187_10045							PF07068.11	Major capsid protein Gp23	9.7e-105	345.9	1.92	VOG02877	sp|P04535|CAPSH_BPT4 Major capsid protein	2.1e-139	460.2	10
Ga0052187_10045_3	Ga0052187_10045												VOG00064	sp|P13333|TUBE_BPT4 Tail tube protein gp19	5.8e-26	85.8	10
Ga0052187_10045_4	Ga0052187_10045							PF11056.8	Recombination, repair and ssDNA binding protein UvsY	5.2e-24	79.9	1.12	VOG01503	sp|P04537|UVSY_BPT4 Recombination protein uvsY	8.9e-35	114.7	9.33
Ga0052187_10045_5	Ga0052187_10045	K19789		radD; DNA repair protein RadD	7.9e-29	95.5	3.7	PF04851.15	Type III restriction enzyme, res subunit	1.3e-23	78.7	4.63	VOG00935	sp|P20703|UVSW_BPT4 ATP-dependent DNA helicase uvsW	5e-90	296.9	10
Ga0052187_10045_6	Ga0052187_10045												VOG00214	REFSEQ hypothetical protein	5.2e-16	53.7	10
Ga0052187_10045_7	Ga0052187_10045
Ga0052187_10045_8	Ga0052187_10045												VOG09778	sp|P04524|RP55_BPT4 RNA polymerase sigma factor	4.2e-54	178.1	9.78
Ga0052187_10045_9	Ga0052187_10045	K03547		sbcD, mre11; DNA repair protein SbcD/Mre11	2.6e-18	61.1	2.76	PF00149.28	Calcineurin-like phosphoesterase	2.6e-12	42.4	1.18	VOG01045	sp|P04521|EXO1_BPT4 Exonuclease subunit 1	1.4e-71	236.2	10
Ga0052187_10045_10	Ga0052187_10045	K03546		sbcC, rad50; DNA repair protein SbcC/Rad50	2.3e-38	126.9	3.31	PF13476.6	AAA domain	7.9e-17	57.2	1.11	VOG00654	sp|P04522|EXO2_BPT4 Exonuclease subunit 2	4.4e-82	271.7	10
Ga0052187_10045_11	Ga0052187_10045	K17938		sbmA, bacA; peptide/bleomycin uptake transporter	1.7e-88	292.2	0	PF05992.12	SbmA/BacA-like family	6.3e-79	260.4	0
Ga0052187_10045_12	Ga0052187_10045
Ga0052187_10045_13	Ga0052187_10045
Ga0052187_10045_14	Ga0052187_10045
Ga0052187_10045_15	Ga0052187_10045
Ga0052187_10045_16	Ga0052187_10045												VOG01493	REFSEQ peptidase	2.2e-149	493.9	4.87
Ga0052187_10045_17	Ga0052187_10045	K09882	AMG	cobS; cobaltochelatase CobS [EC:6.6.1.2]	9.4e-70	230.7	0.92	PF07728.14	AAA domain (dynein-related subfamily)	7e-23	76	1.03	VOG01029	sp|Q58294|RFCL_METJA Replication factor C large subunit	3.4e-54	178.9	9.64
Ga0052187_10045_18	Ga0052187_10045
Ga0052187_10045_19	Ga0052187_10045												VOG01678	sp|O64246|VG55_BPMD2 Gene 55 protein	3.1e-14	48.6	9.14
Ga0052187_10045_20	Ga0052187_10045							PF09116.10	gp45 sliding clamp, C terminal	2.1e-25	83.7	0.74	VOG09774	sp|P04525|DPA5_BPT4 DNA polymerase clamp	8.7e-86	281.8	9.54
Ga0052187_10045_21	Ga0052187_10045	K04801		rfcS; replication factor C small subunit	1.6e-55	183.3	1.5	PF00004.29	ATPase family associated with various cellular activities (AAA)	1.6e-16	55.7	2.06	VOG01833	sp|P04526|DPA44_BPT4 Sliding-clamp-loader gp44 subunit	9.8e-108	355.2	10
Ga0052187_10045_22	Ga0052187_10045
Ga0052187_10045_23	Ga0052187_10045
Ga0052187_10045_24	Ga0052187_10045							PF16790.5	Bacteriophage clamp loader A subunit	1.8e-16	55.7	1	VOG09773	sp|P04527|DPA62_BPT4 Sliding-clamp-loader gp44 subunit	3.2e-36	119.6	9.49
Ga0052187_10045_25	Ga0052187_10045							PF01818.17	Bacteriophage translational regulator	2e-47	155	1.14	VOG02657	sp|P69626|REGA_BPT6 Translation repressor protein	9.6e-53	172.3	9.12
Ga0052187_10045_26	Ga0052187_10045												VOG02713	REFSEQ hypothetical protein	6.6e-29	95.5	1.95
Ga0052187_10045_27	Ga0052187_10045
Ga0052187_10045_28	Ga0052187_10045
Ga0052187_10045_29	Ga0052187_10045	K01174		nuc; micrococcal nuclease [EC:3.1.31.1]	2.1e-22	74.4	0.74	PF00565.17	Staphylococcal nuclease homologue	2.6e-15	51.6	0.33	VOG01047	REFSEQ hypothetical protein	1.4e-34	113.5	4.24
Ga0052187_10045_30	Ga0052187_10045							PF16473.5	3' exoribonuclease, RNase T-like	9.1e-27	88.9	1.71	VOG00231	sp|P04536|EXOD_BPT4 Exodeoxyribonuclease	8.9e-27	89.2	10
Ga0052187_10045_31	Ga0052187_10045
Ga0052187_10045_32	Ga0052187_10045	K00472	AMG	P4HA; prolyl 4-hydroxylase [EC:1.14.11.2]	3.3e-17	56.9	0.7	PF13640.6	2OG-Fe(II) oxygenase superfamily	1.5e-14	49.5	1.08	VOG00025	sp|A4XQF5|Y803_PSEMY PKHD-type hydroxylase Pmen_0803	2.4e-33	111.1	10
Ga0052187_10045_33	Ga0052187_10045
Ga0052187_10045_34	Ga0052187_10045	K02319		pol; DNA polymerase, archaea type [EC:2.7.7.7]	7e-90	297	2.28	PF00136.21	DNA polymerase family B	2.5e-37	123.4	1.65	VOG00109	sp|Q38087|DPOL_BPR69 DNA-directed DNA polymerase	7.3e-162	535.1	10
Ga0052187_10045_35	Ga0052187_10045
Ga0052187_10045_36	Ga0052187_10045	K03553		recA; recombination protein RecA	5.4e-15	50.1	2.34						VOG01109	sp|P04529|UVSX_BPT4 Recombination and repair protein	2.8e-98	324	10
Ga0052187_10045_37	Ga0052187_10045
Ga0052187_10045_38	Ga0052187_10045
Ga0052187_10045_39	Ga0052187_10045	K02314		dnaB; replicative DNA helicase [EC:3.6.4.12]	7.7e-28	92.2	5.15	PF03796.15	DnaB-like helicase C terminal domain	3.9e-20	67	5.28	VOG00557	sp|P04530|VG41_BPT4 ATP-dependent helicase 41	2.4e-85	282.3	10
Ga0052187_10045_40	Ga0052187_10045												VOG10133	REFSEQ hypothetical protein	1.1e-86	285.9	3.94
Ga0052187_10045_41	Ga0052187_10045												VOG16015	REFSEQ hypothetical protein	1.6e-21	71.5	1.59
Ga0052187_10045_42	Ga0052187_10045
Ga0052187_10045_43	Ga0052187_10045
Ga0052187_10045_44	Ga0052187_10045												VOG03154	REFSEQ cytitidyltransferase	1.5e-58	193.5	4.79
Ga0052187_10045_45	Ga0052187_10045
Ga0052187_10045_46	Ga0052187_10045												VOG16242	REFSEQ hypothetical protein	1.9e-28	94.1	0.09
Ga0052187_10045_47	Ga0052187_10045
Ga0052187_10045_48	Ga0052187_10045												VOG12726	REFSEQ hypothetical protein	4.6e-45	149	0.58
Ga0052187_10045_49	Ga0052187_10045
Ga0052187_10045_50	Ga0052187_10045
Ga0052187_10045_51	Ga0052187_10045
Ga0052187_10045_52	Ga0052187_10045
Ga0052187_10045_53	Ga0052187_10045
Ga0052187_10045_54	Ga0052187_10045
Ga0052187_10045_55	Ga0052187_10045												VOG10132	REFSEQ hypothetical protein	1.8e-27	90.3	4.95
Ga0052187_10045_56	Ga0052187_10045												VOG01396	sp|P39228|Y01K_BPT4 Uncharacterized 5.9 kDa protein in Gp58-sp intergenic region	1.1e-30	101.5	4.25
Ga0052187_10045_57	Ga0052187_10045
Ga0052187_10045_58	Ga0052187_10045	K02316		dnaG; DNA primase [EC:2.7.7.101]	5.4e-14	46.8	3.37						VOG00056	sp|P04520|PRIM_BPT4 DNA primase	6.5e-60	198.3	10
Ga0052187_10045_59	Ga0052187_10045
Ga0052187_10045_60	Ga0052187_10045
Ga0052187_10045_61	Ga0052187_10045
Ga0052187_10045_62	Ga0052187_10045
Ga0052187_10045_63	Ga0052187_10045	K03972		pspE; phage shock protein E	2.3e-13	44.8	0
Ga0052187_10045_64	Ga0052187_10045
Ga0052187_10045_65	Ga0052187_10045												VOG00069	sp|P13004|YLYS_BPPHV Uncharacterized protein near lysin gene (Fragment)	2.8e-29	96.9	10
Ga0052187_10045_66	Ga0052187_10045							PF10528.9	GLEYA domain	5.2e-15	50.5	0
Ga0052187_10045_67	Ga0052187_10045
Ga0052187_10045_68	Ga0052187_10045
Ga0052187_10045_69	Ga0052187_10045							PF10902.8	WYL_2, Sm-like SH3 beta-barrel fold	3.8e-16	54.1	0.33	VOG00567	sp|P17308|Y13B_BPT4 Uncharacterized 11.5 kDa protein in Gp31-cd intergenic region	3e-22	73.2	5.52
Ga0052187_10045_70	Ga0052187_10045	K02470		gyrB; DNA gyrase subunit B [EC:5.6.2.2]	3.2e-80	265	0.62	PF00204.25	DNA gyrase B	1.3e-21	71.7	1.08	VOG00356	sp|P08096|TOP2_SCHPO DNA topoisomerase 2	1.4e-157	521.1	10
Ga0052187_10045_71	Ga0052187_10045	K02621		parC; topoisomerase IV subunit A [EC:5.6.2.2]	7.9e-59	194.2	0.97	PF00521.20	DNA gyrase/topoisomerase IV, subunit A	2e-90	298.5	1.22	VOG00356	sp|P08096|TOP2_SCHPO DNA topoisomerase 2	2.3e-121	401.2	10
Ga0052187_10045_72	Ga0052187_10045
Ga0052187_10045_73	Ga0052187_10045	K01146		xni; protein Xni	1.2e-13	45.9	0.7	PF02739.16	5'-3' exonuclease, N-terminal resolvase-like domain	1.8e-21	71.5	0.94	VOG03061	sp|P13319|RNH_BPT4 Ribonuclease H	5e-32	106.2	10
Ga0052187_10045_74	Ga0052187_10045
Ga0052187_10045_75	Ga0052187_10045
Ga0052187_10045_76	Ga0052187_10045
Ga0052187_10045_77	Ga0052187_10045	K10747		LIG1; DNA ligase 1 [EC:6.5.1.1 6.5.1.6 6.5.1.7]	5.1e-43	142.9	4.71	PF01068.21	ATP dependent DNA ligase domain	1.2e-22	75.3	1.8	VOG00079	sp|P00970|DNLI_BPT4 DNA ligase	5.2e-76	250.7	10
Ga0052187_10045_78	Ga0052187_10045	K01933	AMG	purM; phosphoribosylformylglycinamidine cyclo-ligase [EC:6.3.3.1]	2e-101	335.1	0.2	PF02769.22	AIR synthase related protein, C-terminal domain	4e-17	57.6	0.2	VOG11818	sp|Q3AMJ2|PUR5_SYNSC Phosphoribosylformylglycinamidine cyclo-ligase	9.5e-66	216.7	1.65
Ga0052187_10045_79	Ga0052187_10045
Ga0052187_10045_80	Ga0052187_10045
Ga0052187_10045_81	Ga0052187_10045
Ga0052187_10045_82	Ga0052187_10045	K11180	AMG	dsrA; dissimilatory sulfite reductase alpha subunit [EC:1.8.99.5]	4.2e-162	534.2	0.01	PF01077.22	Nitrite and sulphite reductase 4Fe-4S domain	9e-25	81.8	0.02
Ga0052187_10045_83	Ga0052187_10045	K11180	AMG	dsrA; dissimilatory sulfite reductase alpha subunit [EC:1.8.99.5]	5.8e-173	570	0.01	PF01077.22	Nitrite and sulphite reductase 4Fe-4S domain	1.3e-30	100.8	0.02
Ga0052187_10045_84	Ga0052187_10045
Ga0052187_10045_85	Ga0052187_10045	K04488		iscU, nifU; nitrogen fixation protein NifU and related proteins	9.5e-41	134.8	0.04	PF01592.16	NifU-like N terminal domain	8.2e-54	176	0.05
Ga0052187_10045_86	Ga0052187_10045
Ga0052187_10045_87	Ga0052187_10045	K13628		iscA; iron-sulfur cluster assembly protein	3.7e-41	136	0.01	PF01521.20	Iron-sulphur cluster biosynthesis	1.5e-16	55.4	0.02	VOG08803	sp|A0KNY6|ERPA_AERHH Iron-sulfur cluster insertion protein ErpA	4.5e-18	60.3	0.02
Ga0052187_10045_88	Ga0052187_10045	K04085	AMG	tusA, sirA; tRNA 2-thiouridine synthesizing protein A [EC:2.8.1.-]	1.3e-28	94.6	0	PF01206.17	Sulfurtransferase TusA	1.4e-27	90.1	0
Ga0052187_10045_89	Ga0052187_10045
Ga0052187_10045_90	Ga0052187_10045	K11179	AMG	tusE, dsrC; tRNA 2-thiouridine synthesizing protein E [EC:2.8.1.-]	2.9e-37	122.3	0.03	PF04358.13	DsrC like protein	4.6e-38	124.9	0.04
Ga0052187_10045_91	Ga0052187_10045
Ga0052187_10045_92	Ga0052187_10045
Ga0052187_10045_93	Ga0052187_10045
Ga0052187_10045_94	Ga0052187_10045
Ga0052187_10045_95	Ga0052187_10045	K07175		phoH2; PhoH-like ATPase	2.4e-32	106.9	1.17	PF02562.16	PhoH-like protein	4.3e-34	112.5	2.56	VOG02747	sp|P46343|PHOL_BACSU PhoH-like protein	3.7e-51	169.1	10
Ga0052187_10045_96	Ga0052187_10045
Ga0052187_10045_97	Ga0052187_10045												VOG08815	REFSEQ hypothetical protein	5.4e-22	73	0.02
Ga0052187_10045_98	Ga0052187_10045
Ga0052187_10045_99	Ga0052187_10045
Ga0052187_10045_100	Ga0052187_10045	K19465		MGME1, DDK1; mitochondrial genome maintenance exonuclease 1 [EC:3.1.-.-]	2.7e-27	90.8	0.96						VOG01402	REFSEQ hypothetical protein	1.3e-54	180	6.56
Ga0052187_10045_101	Ga0052187_10045
Ga0052187_10045_102	Ga0052187_10045
Ga0052187_10045_103	Ga0052187_10045
Ga0052187_10045_104	Ga0052187_10045
Ga0052187_10045_105	Ga0052187_10045
Ga0052187_10045_106	Ga0052187_10045
Ga0052187_10045_107	Ga0052187_10045
Ga0052187_10045_108	Ga0052187_10045	K03465		thyX, thy1; thymidylate synthase (FAD) [EC:2.1.1.148]	6.2e-44	145.2	4.3	PF02511.15	Thymidylate synthase complementing protein	3.1e-41	136	4.14	VOG00715	sp|Q05259|THYX_BPML5 Probable flavin-dependent thymidylate synthase	1.7e-55	182.9	10
Ga0052187_10045_109	Ga0052187_10045
Ga0052187_10045_110	Ga0052187_10045
Ga0052187_10045_111	Ga0052187_10045	K23077		dsrC; dissimilatory sulfite reductase related protein	6.2e-25	82.5	0.01	PF04358.13	DsrC like protein	2.5e-20	67.8	0.04
Ga0052187_10045_112	Ga0052187_10045	K00525		E1.17.4.1A, nrdA, nrdE; ribonucleoside-diphosphate reductase alpha chain [EC:1.17.4.1]	1.8e-95	315.4	4.45	PF02867.15	Ribonucleotide reductase, barrel domain	1.3e-69	229.9	5.4	VOG00120	sp|P00452|RIR1_ECOLI Ribonucleoside-diphosphate reductase 1 subunit alpha	2.1e-98	325.2	10
Ga0052187_10045_113	Ga0052187_10045	K00525		E1.17.4.1A, nrdA, nrdE; ribonucleoside-diphosphate reductase alpha chain [EC:1.17.4.1]	7e-25	82	4.45	PF02867.15	Ribonucleotide reductase, barrel domain	1.8e-21	71	5.4	VOG00120	sp|P00452|RIR1_ECOLI Ribonucleoside-diphosphate reductase 1 subunit alpha	8.6e-29	95.1	10
Ga0052187_10045_114	Ga0052187_10045	K00526		E1.17.4.1B, nrdB, nrdF; ribonucleoside-diphosphate reductase beta chain [EC:1.17.4.1]	7.1e-91	300	3.84	PF00268.21	Ribonucleotide reductase, small chain	2.7e-71	235	3.77	VOG00398	sp|P69924|RIR2_ECOLI Ribonucleoside-diphosphate reductase 1 subunit beta	7.1e-89	292.5	10
Ga0052187_10045_115	Ga0052187_10045
Ga0052187_10045_116	Ga0052187_10045
Ga0052187_10045_117	Ga0052187_10045	K04078		groES, HSPE1; chaperonin GroES	9.8e-23	75.7	0.17	PF00166.21	Chaperonin 10 Kd subunit	2e-18	61.1	0.32	VOG01173	sp|Q3YUJ8|CH10_SHISS 10 kDa chaperonin	1.6e-18	61.4	0.92
Ga0052187_10045_118	Ga0052187_10045												VOG02905	REFSEQ hypothetical protein	2.5e-19	64.5	0.56
Ga0052187_10045_119	Ga0052187_10045							PF18724.1	Alpha-glutamyl/putrescinyl thymine pyrophosphorylase clade 2	3.5e-15	51.2	0.25	VOG10876	REFSEQ hypothetical protein	3.1e-50	165.9	1.01
Ga0052187_10045_120	Ga0052187_10045												VOG03341	REFSEQ hypothetical protein	2.4e-60	199.1	0.91
Ga0052187_10045_121	Ga0052187_10045							PF18751.1	P-loop Nucleotide Kinase3	5e-24	80	0.21	VOG03037	REFSEQ hypothetical protein	4.1e-19	64	3.88
Ga0052187_10045_122	Ga0052187_10045												VOG00040	REFSEQ hypothetical protein	8.2e-38	125.4	7.01
Ga0052187_10045_123	Ga0052187_10045
Ga0052187_10045_124	Ga0052187_10045
Ga0052187_10045_125	Ga0052187_10045
Ga0052187_10045_126	Ga0052187_10045
Ga0052187_10045_127	Ga0052187_10045	K03672		trxC; thioredoxin 2 [EC:1.8.1.8]	1.8e-14	48.6	0.17	PF00085.20	Thioredoxin	1e-15	52.4	0.5
Ga0052187_10045_128	Ga0052187_10045	K01139		spoT; GTP diphosphokinase / guanosine-3',5'-bis(diphosphate) 3'-diphosphatase [EC:2.7.6.5 3.1.7.2]	3.3e-27	89.8	0.58	PF13328.6	HD domain	2.1e-19	64.6	0.18	VOG01076	sp|O87331|RELA_CORGL GTP pyrophosphokinase	2.8e-25	83.6	3.31
Ga0052187_10045_129	Ga0052187_10045
Ga0052187_10045_130	Ga0052187_10045	K04080		ibpA; molecular chaperone IbpA	2.6e-43	143.3	0.71	PF00011.21	Hsp20/alpha crystallin family	1.9e-14	48.5	0.65	VOG10134	sp|P70918|HSPB_BRADU Small heat shock protein HspB	2.9e-38	125.7	4.14
Ga0052187_10045_131	Ga0052187_10045
Ga0052187_10045_132	Ga0052187_10045
Ga0052187_10045_133	Ga0052187_10045
Ga0052187_10045_134	Ga0052187_10045
Ga0052187_10045_135	Ga0052187_10045												VOG00750	REFSEQ hypothetical protein	2.7e-26	86.6	1.27
Ga0052187_10045_136	Ga0052187_10045
Ga0052187_10045_137	Ga0052187_10045												VOG09972	REFSEQ hypothetical protein	2.1e-26	87.4	0.1
Ga0052187_10045_138	Ga0052187_10045												VOG01475	sp|P13320|DSBA_BPT4 Double-stranded DNA-binding protein	1.9e-14	48.7	5.74
Ga0052187_10045_139	Ga0052187_10045
Ga0052187_10045_140	Ga0052187_10045
Ga0052187_10045_141	Ga0052187_10045
Ga0052187_10045_142	Ga0052187_10045
Ga0052187_10045_143	Ga0052187_10045
Ga0052187_10045_144	Ga0052187_10045							PF16805.5	Phage late-transcription coactivator	1.4e-12	42.4	1.15	VOG09828	sp|P13338|VG33_BPT4 RNA polymerase-associated protein Gp33	2.2e-12	41.6	8.99
Ga0052187_10045_145	Ga0052187_10045							PF08993.10	T4 gene Gp59 loader of gp41 DNA helicase	7.5e-12	40.4	1	VOG03369	sp|P13342|VG59_BPT4 Protein Gp59	9.3e-27	88.8	8.57
Ga0114932_10012653_1	Ga0114932_10012653
Ga0114932_10012653_2	Ga0114932_10012653							PF11753.8	Protein of unknwon function (DUF3310)	2.3e-17	57.8	4.26	VOG00078	sp|P03781|NUCK_BPT7 Nucleotide kinase gp1.7	2.7e-23	77.7	3.81
Ga0114932_10012653_3	Ga0114932_10012653
Ga0114932_10012653_4	Ga0114932_10012653
Ga0114932_10012653_5	Ga0114932_10012653
Ga0114932_10012653_6	Ga0114932_10012653												VOG00394	sp|P39504|SPAN1_BPT4 Spanin, inner membrane subunit	4e-16	53.9	5.16
Ga0114932_10012653_7	Ga0114932_10012653	K17226	AMG	soxY; sulfur-oxidizing protein SoxY	1.3e-42	140.5	0	PF13501.6	Sulfur oxidation protein SoxY	2e-14	48.6	0
Ga0114932_10012653_8	Ga0114932_10012653
Ga0114932_10012653_9	Ga0114932_10012653
Ga0114932_10012653_10	Ga0114932_10012653
Ga0114932_10012653_11	Ga0114932_10012653	K13628		iscA; iron-sulfur cluster assembly protein	2.2e-34	113.7	0.01	PF01521.20	Iron-sulphur cluster biosynthesis	4.7e-21	69.9	0.02	VOG08803	sp|A0KNY6|ERPA_AERHH Iron-sulfur cluster insertion protein ErpA	5.1e-26	85.9	0.02
Ga0114932_10012653_12	Ga0114932_10012653
Ga0114932_10012653_13	Ga0114932_10012653	K19465		MGME1, DDK1; mitochondrial genome maintenance exonuclease 1 [EC:3.1.-.-]	6.1e-31	102.8	0.96						VOG01402	REFSEQ hypothetical protein	2.9e-48	159.2	6.56
Ga0114932_10012653_14	Ga0114932_10012653
Ga0114932_10012653_15	Ga0114932_10012653
Ga0114932_10012653_16	Ga0114932_10012653
Ga0099848_1000651_1	Ga0099848_1000651
Ga0099848_1000651_2	Ga0099848_1000651
Ga0099848_1000651_3	Ga0099848_1000651							PF13385.6	Concanavalin A-like lectin/glucanases superfamily	6.1e-26	86.2	1.04	VOG00287	REFSEQ hypothetical protein	2.8e-21	69.9	1.2
Ga0099848_1000651_4	Ga0099848_1000651												VOG03049	REFSEQ hypothetical protein	8.2e-134	441.3	1.28
Ga0099848_1000651_5	Ga0099848_1000651
Ga0099848_1000651_6	Ga0099848_1000651	K07101		K07101; uncharacterized protein	5.7e-29	96.1	0.01	PF00156.27	Phosphoribosyl transferase domain	1.1e-16	55.5	0.14	VOG09959	REFSEQ hypothetical protein	6.3e-18	60	0.14
Ga0099848_1000651_7	Ga0099848_1000651
Ga0099848_1000651_8	Ga0099848_1000651	K10026	AMG	queE; 7-carboxy-7-deazaguanine synthase [EC:4.3.99.3]	3.3e-45	149.2	0.45						VOG03363	sp|Q9ZCV2|QUEE_RICPR 7-carboxy-7-deazaguanine synthase	1.8e-51	170	1.49
Ga0099848_1000651_9	Ga0099848_1000651												VOG13291	REFSEQ hypothetical protein	8.7e-18	59.3	0.32
Ga0099848_1000651_10	Ga0099848_1000651
Ga0099848_1000651_11	Ga0099848_1000651	K01146		xni; protein Xni	1.7e-14	48.6	0.7	PF02739.16	5'-3' exonuclease, N-terminal resolvase-like domain	5.4e-22	73.2	0.94	VOG20018	REFSEQ DNA polymerase I	7.3e-48	158.2	0.35
Ga0099848_1000651_12	Ga0099848_1000651
Ga0099848_1000651_13	Ga0099848_1000651
Ga0099848_1000651_14	Ga0099848_1000651
Ga0099848_1000651_15	Ga0099848_1000651
Ga0099848_1000651_16	Ga0099848_1000651
Ga0099848_1000651_17	Ga0099848_1000651
Ga0099848_1000651_18	Ga0099848_1000651
Ga0099848_1000651_19	Ga0099848_1000651	K04085	AMG	tusA, sirA; tRNA 2-thiouridine synthesizing protein A [EC:2.8.1.-]	1e-30	101.4	0	PF01206.17	Sulfurtransferase TusA	1.6e-26	86.7	0
Ga0099848_1000651_20	Ga0099848_1000651	K11179	AMG	tusE, dsrC; tRNA 2-thiouridine synthesizing protein E [EC:2.8.1.-]	1.2e-45	149.5	0.03	PF04358.13	DsrC like protein	2.4e-45	148.3	0.04
Ga0099848_1000651_21	Ga0099848_1000651
Ga0099848_1000651_22	Ga0099848_1000651
Ga0099848_1000651_23	Ga0099848_1000651
Ga0099848_1000651_24	Ga0099848_1000651
Ga0099848_1000651_25	Ga0099848_1000651
Ga0099848_1000651_26	Ga0099848_1000651
Ga0099848_1000651_27	Ga0099848_1000651
Ga0099848_1000651_28	Ga0099848_1000651												VOG13179	REFSEQ hypothetical protein	1.1e-42	139.3	0.72
Ga0099848_1000651_29	Ga0099848_1000651
Ga0099848_1000651_30	Ga0099848_1000651
JGI26251J51716_1000842_1	JGI26251J51716_1000842												VOG16015	REFSEQ hypothetical protein	2.5e-28	93.9	1.59
JGI26251J51716_1000842_2	JGI26251J51716_1000842												VOG10133	REFSEQ hypothetical protein	7.5e-69	227.3	3.94
JGI26251J51716_1000842_3	JGI26251J51716_1000842
JGI26251J51716_1000842_4	JGI26251J51716_1000842												VOG03154	REFSEQ cytitidyltransferase	2.1e-81	268.8	4.79
JGI26251J51716_1000842_5	JGI26251J51716_1000842
JGI26251J51716_1000842_6	JGI26251J51716_1000842												VOG10132	REFSEQ hypothetical protein	4.9e-35	114.7	4.95
JGI26251J51716_1000842_7	JGI26251J51716_1000842												VOG01396	sp|P39228|Y01K_BPT4 Uncharacterized 5.9 kDa protein in Gp58-sp intergenic region	2.1e-28	94.1	4.25
JGI26251J51716_1000842_8	JGI26251J51716_1000842	K00525		E1.17.4.1A, nrdA, nrdE; ribonucleoside-diphosphate reductase alpha chain [EC:1.17.4.1]	1.2e-105	349	4.45	PF02867.15	Ribonucleotide reductase, barrel domain	5.6e-105	346.6	5.4	VOG00120	sp|P00452|RIR1_ECOLI Ribonucleoside-diphosphate reductase 1 subunit alpha	2.2e-162	536.6	10
JGI26251J51716_1000842_9	JGI26251J51716_1000842	K00526		E1.17.4.1B, nrdB, nrdF; ribonucleoside-diphosphate reductase beta chain [EC:1.17.4.1]	4.9e-56	185.2	3.84	PF00268.21	Ribonucleotide reductase, small chain	6e-34	112.5	3.77	VOG00398	sp|P69924|RIR2_ECOLI Ribonucleoside-diphosphate reductase 1 subunit beta	2.3e-62	205.3	10
JGI26251J51716_1000842_10	JGI26251J51716_1000842	K23077		dsrC; dissimilatory sulfite reductase related protein	3.7e-23	76.8	0.01	PF04358.13	DsrC like protein	4.4e-18	60.6	0.04
Ga0099581_100223_1	Ga0099581_100223	K03632		mukB; chromosome partition protein MukB	2.7e-116	384.5	0	PF13558.6	Putative exonuclease SbcCD, C subunit	9e-18	59.2	0
Ga0099581_100223_2	Ga0099581_100223
Ga0099581_100223_3	Ga0099581_100223	K01141		sbcB, exoI; exodeoxyribonuclease I [EC:3.1.11.1]	6.9e-232	765.5	0.01	PF08411.10	Exonuclease C-terminal	2e-102	336.7	0	VOG00231	sp|P04536|EXOD_BPT4 Exodeoxyribonuclease	9.7e-17	56.4	10
Ga0099581_100223_4	Ga0099581_100223	K02217		ftnA, ftn; ferritin [EC:1.16.3.2]	1.8e-72	238.1	0.01	PF00210.24	Ferritin-like domain	9.7e-42	137.1	0.16
Ga0099581_100223_5	Ga0099581_100223	K02217		ftnA, ftn; ferritin [EC:1.16.3.2]	6.3e-71	233	0.01	PF00210.24	Ferritin-like domain	2.9e-40	132.3	0.16
Ga0099581_100223_6	Ga0099581_100223	K14059		int; integrase	3.2e-33	110.2	7	PF00589.22	Phage integrase family	9e-30	98.5	9.33	VOG00041	sp|O10330|VLF1_NPVOP Very late expression factor 1	4.3e-46	152.7	10
Ga0099581_100223_7	Ga0099581_100223
Ga0099581_100223_8	Ga0099581_100223
Ga0099581_100223_9	Ga0099581_100223
Ga0099581_100223_10	Ga0099581_100223
Ga0099581_100223_11	Ga0099581_100223												VOG17634	REFSEQ hypothetical protein	1.2e-46	151.9	0.07
Ga0099581_100223_12	Ga0099581_100223	K21449		ata, sadA, emaA; trimeric autotransporter adhesin	3.6e-14	46.6	0.12	PF13550.6	Putative phage tail protein	2.7e-37	122.9	1.24	VOG00125	sp|Q6QGE9|BPPB3_BPT5 Probable baseplate hub protein	9e-274	906.1	8.23
Ga0099581_100223_13	Ga0099581_100223												VOG02435	sp|O64334|TIPI_BPN15 Tail tip assembly protein I	1.8e-48	159.4	4.29
Ga0099581_100223_14	Ga0099581_100223	K21140	AMG	mec; [CysO sulfur-carrier protein]-S-L-cysteine hydrolase [EC:3.13.1.6]	6e-15	50	0.89	PF00877.19	NlpC/P60 family	3.3e-17	57.3	1.39	VOG01039	sp|O64333|TIPK_BPN15 Tail tip assembly protein K	3e-60	199.4	4.6
Ga0099581_100223_15	Ga0099581_100223							PF05100.12	Phage minor tail protein L	4.3e-73	239.8	1.09	VOG00644	sp|O64332|TIPL_BPN15 Tail tip protein L	4.6e-69	227	4.48
Ga0099581_100223_16	Ga0099581_100223
Ga0099581_100223_17	Ga0099581_100223							PF05939.13	Phage minor tail protein	4.6e-35	115.1	1.18	VOG01889	sp|O64331|TIPM_BPN15 Tail tip protein M	1.5e-23	78.2	4.25
Ga0099581_100223_18	Ga0099581_100223							PF09718.10	Lambda phage tail tape-measure protein (Tape_meas_lam_C)	9e-22	71.9	1	VOG00541	REFSEQ tail tape measure protein	3.3e-37	123.1	1
Ga0099581_100223_19	Ga0099581_100223							PF13227.6	Protein of unknown function (DUF4035)	1.2e-30	99.9	0.12
Ga0099581_100223_20	Ga0099581_100223
Ga0099581_100223_21	Ga0099581_100223
Ga0099581_100223_22	Ga0099581_100223							PF11367.8	Protein of unknown function (DUF3168)	4.6e-13	44.2	0.42	VOG00160	REFSEQ hypothetical protein	1.5e-15	52.1	6.28
Ga0099581_100223_23	Ga0099581_100223							PF04883.12	Bacteriophage HK97-gp10, putative tail-component	5.5e-12	41.4	1	VOG00973	REFSEQ hypothetical protein	6.9e-25	82.8	10
Ga0099581_100223_24	Ga0099581_100223							PF05521.11	Phage head-tail joining protein	2.4e-26	86.9	1.4	VOG00066	sp|O48446|HCP16_BPSPP Head completion protein gp16	8.6e-28	91.5	10
Ga0099581_100223_25	Ga0099581_100223							PF05135.13	Phage gp6-like head-tail connector protein	5.8e-23	76.1	1	VOG00181	REFSEQ hypothetical protein	1.4e-25	84.1	7.11
Ga0099581_100223_26	Ga0099581_100223							PF05065.13	Phage capsid family	5e-60	197.9	5.12	VOG00633	sp|O64210|CAPSD_BPMD2 Probable major capsid protein gp17	2.6e-65	216.2	10
Ga0099581_100223_27	Ga0099581_100223	K06904		K06904; uncharacterized protein	9.6e-50	164.4	2.41	PF04586.17	Caudovirus prohead serine protease	7.2e-36	118.6	1.83	VOG03165	sp|Q6QGD7|PRO_BPT5 Prohead protease	9.3e-45	147.9	10
Ga0099581_100223_28	Ga0099581_100223							PF04860.12	Phage portal protein	1.5e-93	308.2	4.78	VOG00236	sp|Q4Z9G3|PORTL_BPTWO Probable portal protein	2.1e-69	229.5	10
Ga0099581_100223_29	Ga0099581_100223							PF03354.15	Phage Terminase	1e-54	180.6	2.87	VOG09810	sp|P17312|TERL_BPT4 Terminase, large subunit	1.5e-28	95.4	10
Ga0099581_100223_30	Ga0099581_100223												VOG11430	REFSEQ terminase small subunit	1.1e-26	88.4	1
Ga0099581_100223_31	Ga0099581_100223
Ga0099581_100223_32	Ga0099581_100223
Ga0099581_100223_33	Ga0099581_100223							PF10828.8	Protein of unknown function (DUF2570)	4.7e-30	98.4	0.04	VOG01414	sp|P51770|SPAN1_BPP2 Probable spanin, inner membrane subunit	1.4e-13	46	0.79
Ga0099581_100223_34	Ga0099581_100223	K01185		E3.2.1.17; lysozyme [EC:3.2.1.17]	1.9e-39	130.9	4.48	PF00959.19	Phage lysozyme	8.2e-28	91.9	3.03	VOG00308	sp|P16009|BP5_BPT4 Baseplate central spike complex protein gp5	1.9e-42	140.8	10
Ga0099581_100223_35	Ga0099581_100223												VOG22425	REFSEQ holin	2.6e-17	57.3	1
Ga0099581_100223_36	Ga0099581_100223
Ga0099581_100223_37	Ga0099581_100223							PF06530.12	Phage antitermination protein Q	1.1e-13	45.9	1	VOG00605	sp|O48429|REGQ_BPH19 Antitermination protein Q	2.7e-18	60.8	2.38
Ga0099581_100223_38	Ga0099581_100223							PF05766.12	Bacteriophage Lambda NinG protein	6.3e-55	180.8	1	VOG02687	sp|P69175|NING_BPVT2 Protein ninG	1.8e-61	202.2	3.33
Ga0099581_100223_39	Ga0099581_100223							PF05772.12	NinB protein	3.8e-54	176.8	0.31	VOG01507	sp|P03765|NINB_LAMBD Protein ninB	8.8e-46	150.4	3.4
Ga0099581_100223_40	Ga0099581_100223	K02314		dnaB; replicative DNA helicase [EC:3.6.4.12]	1.7e-87	289	5.15	PF03796.15	DnaB-like helicase C terminal domain	1.4e-70	232.3	5.28	VOG00557	sp|P04530|VG41_BPT4 ATP-dependent helicase 41	2.6e-66	219.6	10
Ga0099581_100223_41	Ga0099581_100223												VOG00657	REFSEQ hypothetical protein	2.3e-21	71.3	0.82
Ga0099581_100223_42	Ga0099581_100223							PF01844.23	HNH endonuclease	1.2e-14	49	1.1	VOG00380	REFSEQ putative endonuclease	5.2e-17	56.9	1.64
Ga0099581_100223_43	Ga0099581_100223							PF14090.6	Helix-turn-helix domain	2.7e-16	53.9	0.13	VOG12910	REFSEQ hypothetical protein	5.2e-23	75.8	0.35
Ga0099581_100223_44	Ga0099581_100223	K22302		dicC; transcriptional repressor of cell division inhibition gene dicB	3.8e-15	50.8	0.24	PF15943.5	Putative antitoxin of bacterial toxin-antitoxin system, YdaS/YdaT	8.2e-19	62.1	0.52	VOG00317	sp|P03040|RCRO_LAMBD Regulatory protein cro	1.8e-14	49	3.14
Ga0099581_100223_45	Ga0099581_100223	K22300		dicA; HTH-type transcriptional regulator, cell division transcriptional repressor	1.3e-17	58.8	2.08	PF00717.23	Peptidase S24-like	3e-17	57.2	1.35	VOG02771	sp|P03034|RPC1_LAMBD Repressor protein cI	2.4e-28	94.3	10
Ga0099581_100223_46	Ga0099581_100223
Ga0099581_100223_47	Ga0099581_100223
Ga0099581_100223_48	Ga0099581_100223
Ga0099581_100223_49	Ga0099581_100223
Ga0099581_100223_50	Ga0099581_100223												VOG22437	REFSEQ hypothetical protein	4.1e-28	92.4	0.04
Ga0099581_100223_51	Ga0099581_100223												VOG15767	REFSEQ hypothetical protein	6.3e-24	79	0.57
Ga0099581_100223_52	Ga0099581_100223
Ga0099581_100223_53	Ga0099581_100223
Ga0099581_100223_54	Ga0099581_100223
Ga0099581_100223_55	Ga0099581_100223												VOG22415	REFSEQ hypothetical protein	1.4e-96	318.1	0.06
Ga0099581_100223_56	Ga0099581_100223							PF03837.14	RecT family	3e-25	83.6	2.53	VOG10469	sp|P03698|VBET_LAMBD Recombination protein bet	3.8e-18	61	10
Ga0099581_100223_57	Ga0099581_100223	K01143		E3.1.11.3; exodeoxyribonuclease (lambda-induced) [EC:3.1.11.3]	1.5e-47	156.6	0.69	PF09588.10	YqaJ-like viral recombinase domain	6.6e-30	99	0.93	VOG01132	sp|P03697|EXO_LAMBD Exonuclease	3.6e-36	119.1	4.77
Ga0099581_100223_58	Ga0099581_100223
Ga0099581_100223_59	Ga0099581_100223	K03111		ssb; single-strand DNA-binding protein	1.4e-61	203.9	4.34	PF00436.25	Single-strand binding protein family	2.2e-43	141.4	4.28	VOG00404	sp|P9WGD4|SSB_MYCTO Single-stranded DNA-binding protein	5.4e-46	151.4	10
Ga0099581_100223_60	Ga0099581_100223
Ga0099581_100223_61	Ga0099581_100223
Ga0099581_100223_62	Ga0099581_100223												VOG20629	REFSEQ hypothetical protein	2.1e-15	51.6	1.03
Ga0099581_100223_63	Ga0099581_100223												VOG03112	REFSEQ putative methyltransferase	3e-60	197.4	1.32
Ga0099581_100223_64	Ga0099581_100223												VOG00714	sp|P22917|Y16D_BPT4 Uncharacterized 17.8 kDa protein in arn-motA intergenic region	3.4e-24	80.8	4.86
Ga0099581_100223_65	Ga0099581_100223
Ga0099581_100223_66	Ga0099581_100223
Ga0099581_100223_67	Ga0099581_100223
Ga0099581_100223_68	Ga0099581_100223
Ga0099581_100223_69	Ga0099581_100223
Ga0099581_100223_70	Ga0099581_100223	K14058		ttcA; tRNA 2-thiocytidine biosynthesis protein TtcA	2e-168	555.3	0.01	PF01171.20	PP-loop family	1.8e-15	52	0.03	VOG00684	sp|A4XFR8|QUEC_CALS8 7-cyano-7-deazaguanine synthase	1.7e-13	45.4	2.27
Ga0099581_100223_71	Ga0099581_100223	K11179	AMG	tusE, dsrC; tRNA 2-thiouridine synthesizing protein E [EC:2.8.1.-]	1.3e-53	175.2	0.03	PF04358.13	DsrC like protein	3.6e-47	154.1	0.04
TahiMoana_1004113_1	TahiMoana_1004113
TahiMoana_1004113_2	TahiMoana_1004113												VOG03613	REFSEQ hypothetical protein	4.3e-27	89.7	0.52
TahiMoana_1004113_3	TahiMoana_1004113
TahiMoana_1004113_4	TahiMoana_1004113
TahiMoana_1004113_5	TahiMoana_1004113
TahiMoana_1004113_6	TahiMoana_1004113
TahiMoana_1004113_7	TahiMoana_1004113
TahiMoana_1004113_8	TahiMoana_1004113
TahiMoana_1004113_9	TahiMoana_1004113
TahiMoana_1004113_10	TahiMoana_1004113	K03465		thyX, thy1; thymidylate synthase (FAD) [EC:2.1.1.148]	6.2e-44	145.2	4.3	PF02511.15	Thymidylate synthase complementing protein	3.1e-41	136	4.14	VOG00715	sp|Q05259|THYX_BPML5 Probable flavin-dependent thymidylate synthase	1.7e-55	182.9	10
TahiMoana_1004113_11	TahiMoana_1004113
TahiMoana_1004113_12	TahiMoana_1004113
TahiMoana_1004113_13	TahiMoana_1004113	K23077		dsrC; dissimilatory sulfite reductase related protein	4.8e-25	82.8	0.01	PF04358.13	DsrC like protein	2.1e-20	68	0.04
TahiMoana_1004113_14	TahiMoana_1004113	K00525		E1.17.4.1A, nrdA, nrdE; ribonucleoside-diphosphate reductase alpha chain [EC:1.17.4.1]	5.6e-132	436.1	4.45	PF02867.15	Ribonucleotide reductase, barrel domain	2.1e-99	328.2	5.4	VOG00120	sp|P00452|RIR1_ECOLI Ribonucleoside-diphosphate reductase 1 subunit alpha	1.3e-140	464.7	10
TahiMoana_1004113_15	TahiMoana_1004113	K00526		E1.17.4.1B, nrdB, nrdF; ribonucleoside-diphosphate reductase beta chain [EC:1.17.4.1]	7.1e-91	300	3.84	PF00268.21	Ribonucleotide reductase, small chain	2.7e-71	235	3.77	VOG00398	sp|P69924|RIR2_ECOLI Ribonucleoside-diphosphate reductase 1 subunit beta	7.1e-89	292.5	10
TahiMoana_1004113_16	TahiMoana_1004113
TahiMoana_1004113_17	TahiMoana_1004113
TahiMoana_1004113_18	TahiMoana_1004113	K04078		groES, HSPE1; chaperonin GroES	9.8e-23	75.7	0.17	PF00166.21	Chaperonin 10 Kd subunit	2e-18	61.1	0.32	VOG01173	sp|Q3YUJ8|CH10_SHISS 10 kDa chaperonin	1.6e-18	61.4	0.92
TahiMoana_1004113_19	TahiMoana_1004113												VOG02905	REFSEQ hypothetical protein	2.5e-19	64.5	0.56
TahiMoana_1004113_20	TahiMoana_1004113							PF18724.1	Alpha-glutamyl/putrescinyl thymine pyrophosphorylase clade 2	3.5e-15	51.2	0.25	VOG10876	REFSEQ hypothetical protein	3.1e-50	165.9	1.01
TahiMoana_1004113_21	TahiMoana_1004113												VOG03341	REFSEQ hypothetical protein	2.4e-60	199.1	0.91
TahiMoana_1004113_22	TahiMoana_1004113							PF18751.1	P-loop Nucleotide Kinase3	5e-24	80	0.21	VOG03037	REFSEQ hypothetical protein	4.1e-19	64	3.88
TahiMoana_1004113_23	TahiMoana_1004113												VOG00040	REFSEQ hypothetical protein	8.2e-38	125.4	7.01
TahiMoana_1004113_24	TahiMoana_1004113
TahiMoana_1004113_25	TahiMoana_1004113
Ga0211506_1001515_1	Ga0211506_1001515	K19465		MGME1, DDK1; mitochondrial genome maintenance exonuclease 1 [EC:3.1.-.-]	1.3e-29	98.4	0.96						VOG01402	REFSEQ hypothetical protein	1.3e-51	170.2	6.56
Ga0211506_1001515_2	Ga0211506_1001515	K08640		E3.4.17.14; zinc D-Ala-D-Ala carboxypeptidase [EC:3.4.17.14]	2e-16	54.7	1.65	PF08291.11	Peptidase M15	9.7e-26	84.9	1.32	VOG00542	REFSEQ hypothetical protein	2.1e-28	94.3	4.28
Ga0211506_1001515_3	Ga0211506_1001515
Ga0211506_1001515_4	Ga0211506_1001515
Ga0211506_1001515_5	Ga0211506_1001515	K07175		phoH2; PhoH-like ATPase	2.5e-44	146.5	1.17	PF02562.16	PhoH-like protein	9.5e-49	160.4	2.56	VOG02747	sp|P46343|PHOL_BACSU PhoH-like protein	2.1e-71	235.8	10
Ga0211506_1001515_6	Ga0211506_1001515	K17226	AMG	soxY; sulfur-oxidizing protein SoxY	3.9e-43	142.2	0	PF13501.6	Sulfur oxidation protein SoxY	7.9e-24	78.9	0
Ga0211506_1001515_7	Ga0211506_1001515
Ga0211506_1001515_8	Ga0211506_1001515
Ga0211506_1001515_9	Ga0211506_1001515
Ga0211506_1001515_10	Ga0211506_1001515												VOG03082	REFSEQ hypothetical protein	7.7e-50	164	3.51
Ga0211506_1001515_11	Ga0211506_1001515	K01449		cwlJ, sleB; N-acetylmuramoyl-L-alanine amidase [EC:3.5.1.28]	5.5e-23	76.6	0.93	PF07486.12	Cell Wall Hydrolase	4.8e-22	73.6	0.91	VOG09850	REFSEQ hypothetical protein	6.9e-39	128.1	4.04
Ga0211506_1001515_12	Ga0211506_1001515
Ga0211506_1001515_13	Ga0211506_1001515												VOG03187	REFSEQ hypothetical protein	1.4e-55	182	4.1
Ga0211506_1001515_14	Ga0211506_1001515	K01146		xni; protein Xni	3.4e-16	54.2	0.7	PF02739.16	5'-3' exonuclease, N-terminal resolvase-like domain	3.2e-20	67.4	0.94	VOG03061	sp|P13319|RNH_BPT4 Ribonuclease H	3.7e-35	116.4	10
Ga0211506_1001515_15	Ga0211506_1001515
Ga0211506_1001515_16	Ga0211506_1001515
Ga0211506_1001515_17	Ga0211506_1001515	K02970		RP-S21, MRPS21, rpsU; small subunit ribosomal protein S21	6.3e-14	47.1	0.04	PF01165.20	Ribosomal protein S21	2e-13	44.7	0.06	VOG20965	REFSEQ 30S ribosomal protein S21	6.7e-13	43.4	0.09
Ga0211506_1001515_18	Ga0211506_1001515
Ga0211506_1001515_19	Ga0211506_1001515
Ga0211506_1001515_20	Ga0211506_1001515
Ga0181568_10000708_1	Ga0181568_10000708	K01854	AMG	glf; UDP-galactopyranose mutase [EC:5.4.99.9]	2.5e-48	159.7	0.07	PF13450.6	NAD(P)-binding Rossmann-like domain	3.9e-18	60.3	0	VOG14536	sp|P37747|GLF_ECOLI UDP-galactopyranose mutase	6.5e-40	132.2	0.23
Ga0181568_10000708_2	Ga0181568_10000708												VOG14535	REFSEQ hypothetical protein	4.1e-33	109.6	0.15
Ga0181568_10000708_3	Ga0181568_10000708	K05524		fdxA; ferredoxin	3.6e-50	165.3	0	PF11953.8	Domain of unknown function (DUF3470)	3.6e-16	53.7	0
Ga0181568_10000708_4	Ga0181568_10000708	K01493		comEB; dCMP deaminase [EC:3.5.4.12]	2e-52	173.7	2.55	PF00383.23	Cytidine and deoxycytidylate deaminase zinc-binding region	1.2e-25	84.1	2.45	VOG00092	sp|P16006|DCTD_BPT4 Deoxycytidylate deaminase	3.6e-39	128.3	10
Ga0181568_10000708_5	Ga0181568_10000708
Ga0181568_10000708_6	Ga0181568_10000708
Ga0181568_10000708_7	Ga0181568_10000708	K00560		thyA, TYMS; thymidylate synthase [EC:2.1.1.45]	1.9e-25	84.6	3.96	PF00303.19	Thymidylate synthase	2.6e-18	60.8	3.79	VOG00688	sp|P00471|TYSY_BPT4 Thymidylate synthase	1.9e-31	103.9	10
Ga0181568_10000708_8	Ga0181568_10000708
Ga0181568_10000708_9	Ga0181568_10000708
Ga0181568_10000708_10	Ga0181568_10000708
Ga0181568_10000708_11	Ga0181568_10000708
Ga0181568_10000708_12	Ga0181568_10000708												VOG16117	REFSEQ hypothetical protein	5.8e-22	73	0.09
Ga0181568_10000708_13	Ga0181568_10000708
Ga0181568_10000708_14	Ga0181568_10000708
Ga0181568_10000708_15	Ga0181568_10000708
Ga0181568_10000708_16	Ga0181568_10000708
Ga0181568_10000708_17	Ga0181568_10000708
Ga0181568_10000708_18	Ga0181568_10000708
Ga0181568_10000708_19	Ga0181568_10000708												VOG00286	sp|Q5UQE7|YL479_MIMIV Uncharacterized protein L479	1.4e-25	84.6	4.79
Ga0181568_10000708_20	Ga0181568_10000708
Ga0181568_10000708_21	Ga0181568_10000708	K02319		pol; DNA polymerase, archaea type [EC:2.7.7.7]	2e-92	305.5	2.28	PF00136.21	DNA polymerase family B	2.5e-44	146.5	1.65	VOG00109	sp|Q38087|DPOL_BPR69 DNA-directed DNA polymerase	7.6e-145	478.8	10
Ga0181568_10000708_22	Ga0181568_10000708
Ga0181568_10000708_23	Ga0181568_10000708	K03546		sbcC, rad50; DNA repair protein SbcC/Rad50	2e-48	160.1	3.31	PF13476.6	AAA domain	1.4e-13	46.6	1.11	VOG00654	sp|P04522|EXO2_BPT4 Exonuclease subunit 2	8.1e-132	436.1	10
Ga0181568_10000708_24	Ga0181568_10000708	K03547		sbcD, mre11; DNA repair protein SbcD/Mre11	2.4e-25	84.4	2.76						VOG01045	sp|P04521|EXO1_BPT4 Exonuclease subunit 1	1.4e-76	252.6	10
Ga0181568_10000708_25	Ga0181568_10000708	K02437	AMG	gcvH, GCSH; glycine cleavage system H protein	2.2e-46	153	0.01	PF01597.19	Glycine cleavage H-protein	3e-36	118.8	0.01
Ga0181568_10000708_26	Ga0181568_10000708												VOG09778	sp|P04524|RP55_BPT4 RNA polymerase sigma factor	3.4e-56	184.9	9.78
Ga0181568_10000708_27	Ga0181568_10000708	K19789		radD; DNA repair protein RadD	1.4e-25	84.8	3.7	PF04851.15	Type III restriction enzyme, res subunit	2.1e-16	55.2	4.63	VOG00935	sp|P20703|UVSW_BPT4 ATP-dependent DNA helicase uvsW	8.5e-83	273.1	10
Ga0181568_10000708_28	Ga0181568_10000708							PF11056.8	Recombination, repair and ssDNA binding protein UvsY	1.4e-25	84.9	1.12	VOG01503	sp|P04537|UVSY_BPT4 Recombination protein uvsY	6.6e-39	128.1	9.33
Ga0181568_10000708_29	Ga0181568_10000708												VOG00064	sp|P13333|TUBE_BPT4 Tail tube protein gp19	4.4e-26	86.2	10
Ga0181568_10000708_30	Ga0181568_10000708	K02470		gyrB; DNA gyrase subunit B [EC:5.6.2.2]	1.7e-82	272.6	0.62	PF00204.25	DNA gyrase B	5.6e-16	53.3	1.08	VOG00356	sp|P08096|TOP2_SCHPO DNA topoisomerase 2	7.7e-170	561.7	10
Ga0181568_10000708_31	Ga0181568_10000708	K02621		parC; topoisomerase IV subunit A [EC:5.6.2.2]	3.6e-47	155.6	0.97	PF00521.20	DNA gyrase/topoisomerase IV, subunit A	1.2e-77	256.3	1.22	VOG00356	sp|P08096|TOP2_SCHPO DNA topoisomerase 2	2.7e-118	391	10
Ga0181568_10000708_32	Ga0181568_10000708
Ga0181568_10000708_33	Ga0181568_10000708	K06077		slyB; outer membrane lipoprotein SlyB	8.8e-13	43.7	0.05
Ga0181568_10000708_34	Ga0181568_10000708
Ga0181568_10000708_35	Ga0181568_10000708	K01784	AMG	galE, GALE; UDP-glucose 4-epimerase [EC:5.1.3.2]	6.6e-66	218.4	0.21	PF01370.21	NAD dependent epimerase/dehydratase family	2.3e-34	113.7	0.59	VOG00074	sp|Q9EQC1|3BHS7_MOUSE 3 beta-hydroxysteroid dehydrogenase type 7	4e-35	116.1	3.53
Ga0181568_10000708_36	Ga0181568_10000708
Ga0181568_10000708_37	Ga0181568_10000708
Ga0181568_10000708_38	Ga0181568_10000708
Ga0181568_10000708_39	Ga0181568_10000708
Ga0181568_10000708_40	Ga0181568_10000708
Ga0181568_10000708_41	Ga0181568_10000708
Ga0181568_10000708_42	Ga0181568_10000708
Ga0181568_10000708_43	Ga0181568_10000708
Ga0181568_10000708_44	Ga0181568_10000708	K23077		dsrC; dissimilatory sulfite reductase related protein	1.9e-29	97	0.01	PF04358.13	DsrC like protein	1.2e-23	78.5	0.04
Ga0181568_10000708_45	Ga0181568_10000708
Ga0181568_10000708_46	Ga0181568_10000708
Ga0181568_10000708_47	Ga0181568_10000708
Ga0181568_10000708_48	Ga0181568_10000708							PF01764.25	Lipase (class 3)	6.9e-24	79.1	0.06	VOG05253	REFSEQ class 3 lipase	5.2e-40	132.4	0.12
Ga0181568_10000708_49	Ga0181568_10000708												VOG16542	REFSEQ hypothetical protein	1.9e-16	55	0.09
Ga0181568_10000708_50	Ga0181568_10000708
Ga0181568_10000708_51	Ga0181568_10000708
Ga0181568_10000708_52	Ga0181568_10000708
Ga0181568_10000708_53	Ga0181568_10000708												VOG13608	REFSEQ hypothetical protein	1.2e-14	49.2	0.11
Ga0181568_10000708_54	Ga0181568_10000708
Ga0181568_10000708_55	Ga0181568_10000708
Ga0066377_10000188_1	Ga0066377_10000188	K11180	AMG	dsrA; dissimilatory sulfite reductase alpha subunit [EC:1.8.99.5]	3.6e-40	132.8	0.01
Ga0066377_10000188_2	Ga0066377_10000188
Ga0066377_10000188_3	Ga0066377_10000188
Ga0066377_10000188_4	Ga0066377_10000188
Ga0066377_10000188_5	Ga0066377_10000188	K23077		dsrC; dissimilatory sulfite reductase related protein	2.4e-26	87.2	0.01	PF04358.13	DsrC like protein	1.1e-23	78.8	0.04
Ga0066377_10000188_6	Ga0066377_10000188
Ga0066377_10000188_7	Ga0066377_10000188
Ga0066377_10000188_8	Ga0066377_10000188
Ga0066377_10000188_9	Ga0066377_10000188							PF12086.8	Protein of unknown function (DUF3563)	2.2e-12	41.5	0
Ga0066377_10000188_10	Ga0066377_10000188
Ga0066377_10000188_11	Ga0066377_10000188
Ga0066377_10000188_12	Ga0066377_10000188
Ga0066377_10000188_13	Ga0066377_10000188
Ga0066377_10000188_14	Ga0066377_10000188
Ga0066377_10000188_15	Ga0066377_10000188												VOG00040	REFSEQ hypothetical protein	4.8e-37	123.1	7.01
Ga0066377_10000188_16	Ga0066377_10000188												VOG00040	REFSEQ hypothetical protein	1.8e-38	127.7	7.01
Ga0066377_10000188_17	Ga0066377_10000188	K00643	AMG	E2.3.1.37, ALAS; 5-aminolevulinate synthase [EC:2.3.1.37]	2.6e-191	632.4	0	PF00155.21	Aminotransferase class I and II	5.1e-76	251.1	0.03
Ga0066377_10000188_18	Ga0066377_10000188	K09790		K09790; uncharacterized protein	5.3e-35	115.8	0	PF04304.13	Protein of unknown function (DUF454)	8.2e-29	94.9	0
Ga0066377_10000188_19	Ga0066377_10000188
Ga0066377_10000188_20	Ga0066377_10000188	K08640		E3.4.17.14; zinc D-Ala-D-Ala carboxypeptidase [EC:3.4.17.14]	3.6e-18	60.6	1.65	PF08291.11	Peptidase M15	1.6e-27	90.7	1.32	VOG00542	REFSEQ hypothetical protein	3.1e-27	90.6	4.28
Ga0066377_10000188_21	Ga0066377_10000188												VOG00040	REFSEQ hypothetical protein	7.4e-26	86.6	7.01
Ga0066377_10000188_22	Ga0066377_10000188
Ga0066377_10000188_23	Ga0066377_10000188	K07735		algH; putative transcriptional regulator	4.3e-38	125.9	0	PF02622.15	Uncharacterized ACR, COG1678	1.2e-35	117.8	0
Ga0066377_10000188_24	Ga0066377_10000188
Ga0066377_10000188_25	Ga0066377_10000188
Ga0066377_10000188_26	Ga0066377_10000188							PF09568.10	MjaI restriction endonuclease	1.1e-30	101.6	0.03	VOG15610	sp|P29566|T2MZ_METTF Probable type-2 restriction enzyme MthZI	1.6e-22	75	0.08
Ga0066377_10000188_27	Ga0066377_10000188
Ga0066377_10000188_28	Ga0066377_10000188
Ga0066377_10000188_29	Ga0066377_10000188
Ga0066377_10000188_30	Ga0066377_10000188												VOG01756	REFSEQ hypothetical protein	1.5e-27	91.3	1.67
Ga0066377_10000188_31	Ga0066377_10000188
Ga0066377_10000188_32	Ga0066377_10000188
Ga0114284_1000257_1	Ga0114284_1000257	K02013		ABC.FEV.A; iron complex transport system ATP-binding protein [EC:7.2.2.-]	2.5e-75	249.1	0.03	PF00005.27	ABC transporter	3e-35	116.7	0.13	VOG00385	sp|P03271|PKG1_ADE05 Packaging protein 1	1.8e-30	100.7	0.77
Ga0114284_1000257_2	Ga0114284_1000257	K02015		ABC.FEV.P; iron complex transport system permease protein	2e-101	335.1	0.01	PF01032.18	FecCD transport family	1.4e-88	291.9	0.01
Ga0114284_1000257_3	Ga0114284_1000257	K11179	AMG	tusE, dsrC; tRNA 2-thiouridine synthesizing protein E [EC:2.8.1.-]	2.2e-54	177.9	0.03	PF04358.13	DsrC like protein	8.4e-48	156.3	0.04
Ga0114284_1000257_4	Ga0114284_1000257	K14058		ttcA; tRNA 2-thiocytidine biosynthesis protein TtcA	5.9e-168	553.9	0.01	PF01171.20	PP-loop family	7.2e-16	53.4	0.03	VOG00684	sp|A4XFR8|QUEC_CALS8 7-cyano-7-deazaguanine synthase	2.4e-14	48.4	2.27
Ga0114284_1000257_5	Ga0114284_1000257
Ga0114284_1000257_6	Ga0114284_1000257							PF04448.12	Protein of unknown function (DUF551)	1.1e-11	40.5	0.56	VOG00088	sp|P14108|Y7K8_BPP22 Uncharacterized 7.8 kDa protein in ral-gp17 intergenic region	1.3e-12	43	1.55
Ga0114284_1000257_7	Ga0114284_1000257
Ga0114284_1000257_8	Ga0114284_1000257												VOG11402	sp|P69624|YO09_BPHC1 Uncharacterized 9.7 kDa protein in cox-rep intergenic region	4.2e-14	47.5	0.16
Ga0114284_1000257_9	Ga0114284_1000257												VOG03112	REFSEQ putative methyltransferase	1.8e-53	175.5	1.32
Ga0114284_1000257_10	Ga0114284_1000257												VOG09757	REFSEQ hypothetical protein	2.2e-45	149.8	4.72
Ga0114284_1000257_11	Ga0114284_1000257
Ga0114284_1000257_12	Ga0114284_1000257
Ga0114284_1000257_13	Ga0114284_1000257	K03554		rdgC; recombination associated protein RdgC	5.4e-100	330.1	0.54	PF04381.12	Putative exonuclease, RdgC	4.7e-91	300	0.5	VOG09852	sp|A7MT92|RDGC_VIBCB Recombination-associated protein RdgC	8.5e-76	249.9	1.87
Ga0114284_1000257_14	Ga0114284_1000257												VOG24107	REFSEQ hypothetical protein	2.8e-54	178.1	0.04
Ga0114284_1000257_15	Ga0114284_1000257
Ga0114284_1000257_16	Ga0114284_1000257
Ga0114284_1000257_17	Ga0114284_1000257	K03111		ssb; single-strand DNA-binding protein	2.2e-62	206.7	4.34	PF00436.25	Single-strand binding protein family	8.1e-43	139.7	4.28	VOG00404	sp|P9WGD4|SSB_MYCTO Single-stranded DNA-binding protein	1.1e-48	160.3	10
Ga0114284_1000257_18	Ga0114284_1000257	K01143		E3.1.11.3; exodeoxyribonuclease (lambda-induced) [EC:3.1.11.3]	6.1e-47	154.8	0.69	PF09588.10	YqaJ-like viral recombinase domain	2.5e-29	97.3	0.93	VOG01132	sp|P03697|EXO_LAMBD Exonuclease	6e-35	115.2	4.77
Ga0114284_1000257_19	Ga0114284_1000257							PF03837.14	RecT family	3.8e-28	93.3	2.53	VOG10469	sp|P03698|VBET_LAMBD Recombination protein bet	1.2e-36	121.8	10
Ga0114284_1000257_20	Ga0114284_1000257												VOG22415	REFSEQ hypothetical protein	6.5e-96	316.1	0.06
Ga0114284_1000257_21	Ga0114284_1000257
Ga0114284_1000257_22	Ga0114284_1000257
Ga0114284_1000257_23	Ga0114284_1000257
Ga0114284_1000257_24	Ga0114284_1000257	K22300		dicA; HTH-type transcriptional regulator, cell division transcriptional repressor	2.2e-17	58.2	2.08	PF00717.23	Peptidase S24-like	4.1e-17	56.9	1.35	VOG02771	sp|P03034|RPC1_LAMBD Repressor protein cI	2.3e-28	94.6	10
Ga0114284_1000257_25	Ga0114284_1000257	K22302		dicC; transcriptional repressor of cell division inhibition gene dicB	4.3e-15	50.8	0.24	PF15943.5	Putative antitoxin of bacterial toxin-antitoxin system, YdaS/YdaT	9.2e-19	62.1	0.52	VOG00317	sp|P03040|RCRO_LAMBD Regulatory protein cro	2e-14	49	3.14
Ga0114284_1000257_26	Ga0114284_1000257							PF14090.6	Helix-turn-helix domain	4.2e-13	43.9	0.13	VOG12910	REFSEQ hypothetical protein	2.1e-17	58	0.35
Ga0114284_1000257_27	Ga0114284_1000257							PF04492.13	Bacteriophage replication protein O	1.3e-12	43.1	1	VOG00818	REFSEQ hypothetical protein	3e-18	61.7	0.72
Ga0114284_1000257_28	Ga0114284_1000257	K02315		dnaC; DNA replication protein DnaC	2.9e-64	212.7	2.36	PF01695.17	IstB-like ATP binding protein	2.1e-23	77.9	1.65	VOG01901	sp|P0AEF0|DNAC_ECOLI DNA replication protein DnaC	1.9e-66	219.1	9.05
Ga0114284_1000257_29	Ga0114284_1000257							PF05869.11	DNA N-6-adenine-methyltransferase (Dam)	6.1e-36	118.5	1.65	VOG01116	sp|P51715|YO13_BPHC1 Uncharacterized adenine-specific methylase	1.2e-38	127.4	6.05
Ga0114284_1000257_30	Ga0114284_1000257							PF07105.11	Protein of unknown function (DUF1367)	2.1e-77	254.2	0.28	VOG01680	REFSEQ hypothetical protein	1.1e-28	94.9	1.07
Ga0114284_1000257_31	Ga0114284_1000257	K02358		tuf, TUFM; elongation factor Tu	1.3e-16	54.4	0.02						VOG18808	sp|Q0VSL7|EFTU_ALCBS Elongation factor Tu	5.4e-16	53.3	0.1
Ga0114284_1000257_32	Ga0114284_1000257							PF07102.12	Protein of unknown function (DUF1364)	7.8e-38	123.3	0.28	VOG01818	sp|P68661|YBCO_ECOLI Putative nuclease YbcO	1.3e-30	100.4	1.09
Ga0114284_1000257_33	Ga0114284_1000257	K01160		rusA; crossover junction endodeoxyribonuclease RusA [EC:3.1.22.4]	1.4e-37	124.6	1.93	PF05866.11	Endodeoxyribonuclease RusA	4.6e-14	48	2.13	VOG00098	sp|Q9MCN8|RUSA_BPHK7 Crossover junction endodeoxyribonuclease rusA	1.5e-19	65.8	10
Ga0114284_1000257_34	Ga0114284_1000257
Ga0114284_1000257_35	Ga0114284_1000257
Ga0114284_1000257_36	Ga0114284_1000257
Ga0114284_1000257_37	Ga0114284_1000257
Ga0114284_1000257_38	Ga0114284_1000257												VOG22425	REFSEQ holin	1.8e-29	96.4	1
Ga0114284_1000257_39	Ga0114284_1000257	K01185		E3.2.1.17; lysozyme [EC:3.2.1.17]	2.5e-42	140.6	4.48	PF00959.19	Phage lysozyme	1.6e-25	84.6	3.03	VOG00308	sp|P16009|BP5_BPT4 Baseplate central spike complex protein gp5	1.6e-40	134.6	10
Ga0114284_1000257_40	Ga0114284_1000257							PF10828.8	Protein of unknown function (DUF2570)	6.3e-15	49.9	0.04
Ga0114284_1000257_41	Ga0114284_1000257
Ga0114284_1000257_42	Ga0114284_1000257												VOG03859	REFSEQ hypothetical protein	2.7e-17	57.9	0.27
Ga0114284_1000257_43	Ga0114284_1000257												VOG11602	REFSEQ DNA packaging protein	2.2e-24	81.7	0.8
Ga0114284_1000257_44	Ga0114284_1000257	K06909		xtmB; phage terminase large subunit	1.6e-14	48.7	4.5						VOG09810	sp|P17312|TERL_BPT4 Terminase, large subunit	4.5e-19	64.5	10
Ga0114284_1000257_45	Ga0114284_1000257												VOG02486	sp|A0MZE1|PORTL_BPN4 Probable portal protein	9.6e-42	138.1	3.2
Ga0114284_1000257_46	Ga0114284_1000257							PF18814.1	phage-Barnase-EndoU-ColicinE5/D-RelE like nuclease5	2.5e-40	133.9	1	VOG11319	REFSEQ conserved protein of unknown function, DdrB	2.8e-39	129.4	0.1
Ga0114284_1000257_47	Ga0114284_1000257
Ga0114284_1000257_48	Ga0114284_1000257												VOG00923	sp|A0A0H5AXT3|CAPSD_BPK21 Major capsid protein	4.4e-29	96.5	3.25
Ga0114284_1000257_49	Ga0114284_1000257
Ga0114284_1000257_50	Ga0114284_1000257
Ga0114284_1000257_51	Ga0114284_1000257
Ga0114284_1000257_52	Ga0114284_1000257							PF03406.13	Phage tail fibre repeat	6.5e-13	43	1	VOG00067	sp|P26700|FIBH_BPP2 Probable tail fiber protein	2.9e-15	51.9	1.63
Ga0114284_1000257_53	Ga0114284_1000257							PF14301.6	Domain of unknown function (DUF4376)	2.3e-20	67.8	0.23	VOG01857	REFSEQ hypothetical protein	6.3e-18	59.9	2
Ga0114284_1000257_54	Ga0114284_1000257												VOG00845	REFSEQ hypothetical protein	7.7e-33	107.2	0.31
Ga0114284_1000257_55	Ga0114284_1000257
Ga0114284_1000257_56	Ga0114284_1000257
Ga0114284_1000257_57	Ga0114284_1000257
Ga0114284_1000257_58	Ga0114284_1000257
Ga0114284_1000257_59	Ga0114284_1000257
Ga0114284_1000257_60	Ga0114284_1000257	K14059		int; integrase	4.8e-33	109.8	7	PF00589.22	Phage integrase family	1e-29	98.4	9.33	VOG00041	sp|O10330|VLF1_NPVOP Very late expression factor 1	7.2e-44	145.5	10
TuiMalila_1001167_1	TuiMalila_1001167
TuiMalila_1001167_2	TuiMalila_1001167	K11180	AMG	dsrA; dissimilatory sulfite reductase alpha subunit [EC:1.8.99.5]	2.7e-173	571.2	0.01	PF01077.22	Nitrite and sulphite reductase 4Fe-4S domain	1.1e-29	98	0.02
TuiMalila_1001167_3	TuiMalila_1001167												VOG20294	REFSEQ gp22	3.3e-12	41.6	0.12
TuiMalila_1001167_4	TuiMalila_1001167
TuiMalila_1001167_5	TuiMalila_1001167												VOG16357	REFSEQ hypothetical protein	3.8e-12	40.6	0.14
TuiMalila_1001167_6	TuiMalila_1001167												VOG03023	sp|P10928|BP10_BPT4 Baseplate wedge protein gp10	3e-17	57.2	4.39
TuiMalila_1001167_7	TuiMalila_1001167												VOG14332	REFSEQ putative nucleotide triphosphate hydrolase	3.1e-15	51.7	0.17
TuiMalila_1001167_8	TuiMalila_1001167
TuiMalila_1001167_9	TuiMalila_1001167
TuiMalila_1001167_10	TuiMalila_1001167
Ga0163110_10000569_1	Ga0163110_10000569
Ga0163110_10000569_2	Ga0163110_10000569
Ga0163110_10000569_3	Ga0163110_10000569
Ga0163110_10000569_4	Ga0163110_10000569
Ga0163110_10000569_5	Ga0163110_10000569							PF06414.12	Zeta toxin	1.8e-14	48.4	0.08	VOG12726	REFSEQ hypothetical protein	5.4e-38	125.9	0.58
Ga0163110_10000569_6	Ga0163110_10000569
Ga0163110_10000569_7	Ga0163110_10000569												VOG00537	sp|P17172|BP27_BPT4 Baseplate central spike complex protein gp27	2.7e-68	225.7	9.49
Ga0163110_10000569_8	Ga0163110_10000569							PF11246.8	Base plate wedge protein 53	1.1e-14	49.4	1	VOG02524	sp|P16011|BP53_BPT4 Baseplate wedge protein gp53	3.1e-53	175.3	9.2
Ga0163110_10000569_9	Ga0163110_10000569												VOG09814	sp|P13339|BP48_BPT4 Baseplate tail-tube junction protein gp48	1.9e-49	163.7	9.3
Ga0163110_10000569_10	Ga0163110_10000569
Ga0163110_10000569_11	Ga0163110_10000569												VOG00771	sp|P15075|VG50_BPT4 Head completion protein Gp50	5.3e-43	141.6	10
Ga0163110_10000569_12	Ga0163110_10000569
Ga0163110_10000569_13	Ga0163110_10000569												VOG13885	REFSEQ hypothetical protein	4.2e-29	95.5	0.17
Ga0163110_10000569_14	Ga0163110_10000569												VOG00810	REFSEQ hypothetical protein	3.6e-19	63.3	2.49
Ga0163110_10000569_15	Ga0163110_10000569							PF12322.8	T4 bacteriophage base plate protein	6.2e-52	171	1.78	VOG00981	sp|P17173|TAP51_BPT4 Baseplate hub assembly protein gp51	5.7e-62	204.3	10
Ga0163110_10000569_16	Ga0163110_10000569												VOG00064	sp|P13333|TUBE_BPT4 Tail tube protein gp19	1.7e-40	133.4	10
Ga0163110_10000569_17	Ga0163110_10000569												VOG02569	sp|P15076|DNAPR_BPT4 Terminal DNA protecting protein	1.4e-45	150.5	6.97
Ga0163110_10000569_18	Ga0163110_10000569							PF08804.10	gp32 DNA binding protein like	1.8e-46	153.8	1.57	VOG02465	sp|P09035|VHED_BPT2 Single-stranded DNA-binding protein (Fragment)	5.6e-99	326.9	10
Ga0163110_10000569_19	Ga0163110_10000569
Ga0163110_10000569_20	Ga0163110_10000569
Ga0163110_10000569_21	Ga0163110_10000569
Ga0163110_10000569_22	Ga0163110_10000569
Ga0163110_10000569_23	Ga0163110_10000569
Ga0163110_10000569_24	Ga0163110_10000569							PF08993.10	T4 gene Gp59 loader of gp41 DNA helicase	5.8e-15	50.5	1	VOG03369	sp|P13342|VG59_BPT4 Protein Gp59	2.9e-61	201.7	8.57
Ga0163110_10000569_25	Ga0163110_10000569							PF16805.5	Phage late-transcription coactivator	2.4e-22	73.8	1.15	VOG09828	sp|P13338|VG33_BPT4 RNA polymerase-associated protein Gp33	1.6e-23	77.5	8.99
Ga0163110_10000569_26	Ga0163110_10000569	K11180	AMG	dsrA; dissimilatory sulfite reductase alpha subunit [EC:1.8.99.5]	1.9e-185	611.3	0.01	PF01077.22	Nitrite and sulphite reductase 4Fe-4S domain	1.6e-36	120.1	0.02
Ga0163110_10000569_27	Ga0163110_10000569	K15724		erpA; iron-sulfur cluster insertion protein	8.3e-45	147.8	0.01	PF01521.20	Iron-sulphur cluster biosynthesis	2.5e-18	61.3	0.02	VOG08803	sp|A0KNY6|ERPA_AERHH Iron-sulfur cluster insertion protein ErpA	5.3e-16	53.8	0.02
Ga0163110_10000569_28	Ga0163110_10000569	K19465		MGME1, DDK1; mitochondrial genome maintenance exonuclease 1 [EC:3.1.-.-]	1.1e-25	85.7	0.96						VOG01402	REFSEQ hypothetical protein	4.5e-47	155.5	6.56
Ga0163110_10000569_29	Ga0163110_10000569	K01185		E3.2.1.17; lysozyme [EC:3.2.1.17]	6.7e-56	185.2	4.48	PF00959.19	Phage lysozyme	8.3e-25	82.4	3.03	VOG00308	sp|P16009|BP5_BPT4 Baseplate central spike complex protein gp5	2.9e-49	163.5	10
Ga0163110_10000569_30	Ga0163110_10000569	K07175		phoH2; PhoH-like ATPase	1.4e-42	140.9	1.17	PF02562.16	PhoH-like protein	1.3e-44	147.1	2.56	VOG02747	sp|P46343|PHOL_BACSU PhoH-like protein	1.1e-69	230.3	10
Ga0163110_10000569_31	Ga0163110_10000569
Ga0211548_10000049_1	Ga0211548_10000049
Ga0211548_10000049_2	Ga0211548_10000049												VOG00025	sp|A4XQF5|Y803_PSEMY PKHD-type hydroxylase Pmen_0803	5.4e-30	100.4	10
Ga0211548_10000049_3	Ga0211548_10000049
Ga0211548_10000049_4	Ga0211548_10000049							PF07896.12	Protein of unknown function (DUF1674)	8.8e-18	59.6	0
Ga0211548_10000049_5	Ga0211548_10000049
Ga0211548_10000049_6	Ga0211548_10000049
Ga0211548_10000049_7	Ga0211548_10000049
Ga0211548_10000049_8	Ga0211548_10000049
Ga0211548_10000049_9	Ga0211548_10000049
Ga0211548_10000049_10	Ga0211548_10000049
Ga0211548_10000049_11	Ga0211548_10000049
Ga0211548_10000049_12	Ga0211548_10000049
Ga0211548_10000049_13	Ga0211548_10000049
Ga0211548_10000049_14	Ga0211548_10000049
Ga0211548_10000049_15	Ga0211548_10000049
Ga0211548_10000049_16	Ga0211548_10000049
Ga0211548_10000049_17	Ga0211548_10000049	K00240	AMG	sdhB, frdB; succinate dehydrogenase / fumarate reductase, iron-sulfur subunit [EC:1.3.5.1 1.3.5.4]	7.3e-103	339.2	0	PF13085.6	2Fe-2S iron-sulfur cluster binding domain	8.3e-33	107.7	0
Ga0211548_10000049_18	Ga0211548_10000049
Ga0211548_10000049_19	Ga0211548_10000049
Ga0211548_10000049_20	Ga0211548_10000049
Ga0211548_10000049_21	Ga0211548_10000049	K13819		K13819; NifU-like protein	8.1e-40	131.9	0.01	PF01592.16	NifU-like N terminal domain	2.4e-56	184.3	0.05
Ga0211548_10000049_22	Ga0211548_10000049
Ga0211548_10000049_23	Ga0211548_10000049	K13628		iscA; iron-sulfur cluster assembly protein	4.1e-32	106.4	0.01	PF01521.20	Iron-sulphur cluster biosynthesis	3.4e-16	54.4	0.02	VOG08803	sp|A0KNY6|ERPA_AERHH Iron-sulfur cluster insertion protein ErpA	1e-24	81.9	0.02
Ga0211548_10000049_24	Ga0211548_10000049
Ga0211548_10000049_25	Ga0211548_10000049
Ga0211548_10000049_26	Ga0211548_10000049
Ga0211548_10000049_27	Ga0211548_10000049
Ga0211548_10000049_28	Ga0211548_10000049
Ga0211548_10000049_29	Ga0211548_10000049
Ga0211548_10000049_30	Ga0211548_10000049												VOG00025	sp|A4XQF5|Y803_PSEMY PKHD-type hydroxylase Pmen_0803	4.3e-31	104	10
Ga0211548_10000049_31	Ga0211548_10000049
Ga0211548_10000049_32	Ga0211548_10000049							PF13671.6	AAA domain	8.3e-14	46.9	1.38	VOG12726	REFSEQ hypothetical protein	7.1e-34	112.4	0.58
Ga0211548_10000049_33	Ga0211548_10000049
Ga0211548_10000049_34	Ga0211548_10000049												VOG00537	sp|P17172|BP27_BPT4 Baseplate central spike complex protein gp27	1.3e-52	174.1	9.49
Ga0211548_10000049_35	Ga0211548_10000049												VOG02524	sp|P16011|BP53_BPT4 Baseplate wedge protein gp53	2.2e-38	126.8	9.2
Ga0211548_10000049_36	Ga0211548_10000049												VOG09814	sp|P13339|BP48_BPT4 Baseplate tail-tube junction protein gp48	1.4e-50	167.4	9.3
Ga0211548_10000049_37	Ga0211548_10000049												VOG00771	sp|P15075|VG50_BPT4 Head completion protein Gp50	1.2e-38	127.4	10
Ga0211548_10000049_38	Ga0211548_10000049												VOG02569	sp|P15076|DNAPR_BPT4 Terminal DNA protecting protein	4.7e-37	122.7	6.97
Ga0211548_10000049_39	Ga0211548_10000049												VOG00064	sp|P13333|TUBE_BPT4 Tail tube protein gp19	4.8e-27	89.5	10
Ga0211548_10000049_40	Ga0211548_10000049							PF12322.8	T4 bacteriophage base plate protein	4.6e-47	155.1	1.78	VOG00981	sp|P17173|TAP51_BPT4 Baseplate hub assembly protein gp51	4.3e-57	188.3	10
Ga0211548_10000049_41	Ga0211548_10000049												VOG00810	REFSEQ hypothetical protein	6.6e-21	68.8	2.49
Ga0211548_10000049_42	Ga0211548_10000049
Ga0211548_10000049_43	Ga0211548_10000049
Ga0211548_10000049_44	Ga0211548_10000049
Ga0211548_10000049_45	Ga0211548_10000049
Ga0211548_10000049_46	Ga0211548_10000049							PF08804.10	gp32 DNA binding protein like	7.2e-46	151.8	1.57	VOG02465	sp|P09035|VHED_BPT2 Single-stranded DNA-binding protein (Fragment)	6.2e-101	333.3	10
Ga0211548_10000049_47	Ga0211548_10000049
Ga0211548_10000049_48	Ga0211548_10000049
Ga0211548_10000049_49	Ga0211548_10000049
Ga0211548_10000049_50	Ga0211548_10000049
Ga0211548_10000049_51	Ga0211548_10000049							PF08993.10	T4 gene Gp59 loader of gp41 DNA helicase	4e-16	54.2	1	VOG03369	sp|P13342|VG59_BPT4 Protein Gp59	1.5e-61	202.7	8.57
Ga0211548_10000049_52	Ga0211548_10000049							PF16805.5	Phage late-transcription coactivator	3.3e-20	67	1.15	VOG09828	sp|P13338|VG33_BPT4 RNA polymerase-associated protein Gp33	1.3e-20	68.2	8.99
Ga0211548_10000049_53	Ga0211548_10000049	K19465		MGME1, DDK1; mitochondrial genome maintenance exonuclease 1 [EC:3.1.-.-]	2.7e-29	97.5	0.96						VOG01402	REFSEQ hypothetical protein	1.8e-49	163.3	6.56
Ga0211548_10000049_54	Ga0211548_10000049	K12583		mgtA; phosphatidylinositol alpha 1,6-mannosyltransferase [EC:2.4.1.-]	5.3e-48	158.6	0	PF00534.20	Glycosyl transferases group 1	7.9e-24	79.1	0.15
Ga0211548_10000049_55	Ga0211548_10000049	K03269	AMG	lpxH; UDP-2,3-diacylglucosamine hydrolase [EC:3.6.1.54]	1e-32	108.3	0.01	PF00149.28	Calcineurin-like phosphoesterase	8.6e-14	47.4	1.18	VOG01045	sp|P04521|EXO1_BPT4 Exonuclease subunit 1	2.1e-12	41.8	10
Ga0211548_10000049_56	Ga0211548_10000049	K08640		E3.4.17.14; zinc D-Ala-D-Ala carboxypeptidase [EC:3.4.17.14]	7.2e-18	59.6	1.65	PF08291.11	Peptidase M15	7.4e-25	82.2	1.32	VOG00542	REFSEQ hypothetical protein	5.4e-29	96.4	4.28
Ga0211548_10000049_57	Ga0211548_10000049
Ga0211548_10000049_58	Ga0211548_10000049	K07175		phoH2; PhoH-like ATPase	1e-43	144.6	1.17	PF02562.16	PhoH-like protein	1.3e-48	160.1	2.56	VOG02747	sp|P46343|PHOL_BACSU PhoH-like protein	4.1e-71	235	10
Ga0211548_10000049_59	Ga0211548_10000049	K17226	AMG	soxY; sulfur-oxidizing protein SoxY	1.4e-43	143.9	0	PF13501.6	Sulfur oxidation protein SoxY	7.2e-24	79.2	0
Ga0211548_10000049_60	Ga0211548_10000049
Ga0211548_10000049_61	Ga0211548_10000049
Ga0211548_10000049_62	Ga0211548_10000049
Ga0211548_10000049_63	Ga0211548_10000049												VOG03082	REFSEQ hypothetical protein	1.2e-48	160.4	3.51
Ga0211548_10000049_64	Ga0211548_10000049	K01449		cwlJ, sleB; N-acetylmuramoyl-L-alanine amidase [EC:3.5.1.28]	7.3e-23	76.3	0.93	PF07486.12	Cell Wall Hydrolase	7.8e-22	73.1	0.91	VOG09850	REFSEQ hypothetical protein	2e-38	126.8	4.04
Ga0211548_10000049_65	Ga0211548_10000049
Ga0211548_10000049_66	Ga0211548_10000049												VOG03187	REFSEQ hypothetical protein	3e-55	181.1	4.1
Ga0211548_10000049_67	Ga0211548_10000049	K01146		xni; protein Xni	5.6e-16	53.7	0.7	PF02739.16	5'-3' exonuclease, N-terminal resolvase-like domain	1.3e-19	65.6	0.94	VOG03061	sp|P13319|RNH_BPT4 Ribonuclease H	8.9e-34	112.1	10
Ga0211548_10000049_68	Ga0211548_10000049
Ga0211548_10000049_69	Ga0211548_10000049
Ga0211548_10000049_70	Ga0211548_10000049	K02970		RP-S21, MRPS21, rpsU; small subunit ribosomal protein S21	4.6e-14	47.7	0.04	PF01165.20	Ribosomal protein S21	9.4e-14	45.9	0.06	VOG20965	REFSEQ 30S ribosomal protein S21	2.9e-13	44.7	0.09
Ga0211548_10000049_71	Ga0211548_10000049
Ga0211548_10000049_72	Ga0211548_10000049
Ga0211548_10000049_73	Ga0211548_10000049												VOG10787	REFSEQ hypothetical protein	3.2e-12	40.9	1.39
Ga0211548_10000049_74	Ga0211548_10000049
Ga0211548_10000049_75	Ga0211548_10000049												VOG11847	REFSEQ hypothetical protein	1.1e-17	58.9	0.39
Ga0211548_10000049_76	Ga0211548_10000049
Ga0211548_10000049_77	Ga0211548_10000049
Ga0211548_10000049_78	Ga0211548_10000049
Ga0211548_10000049_79	Ga0211548_10000049												VOG00479	sp|O48499|D14_BPT5 Protein D14	1e-21	72.4	10
Ga0211548_10000049_80	Ga0211548_10000049
Ga0211548_10000049_81	Ga0211548_10000049	K00527		rtpR; ribonucleoside-triphosphate reductase (thioredoxin) [EC:1.17.4.2]	1.5e-121	401.8	1.39	PF02867.15	Ribonucleotide reductase, barrel domain	3.6e-12	40.5	5.4	VOG09395	sp|A6Q367|RTPR_NITSB Probable adenosylcobalamin-dependent ribonucleoside-triphosphate reductase	2.7e-221	731	1.07
Ga0211548_10000049_82	Ga0211548_10000049												VOG00056	sp|P04520|PRIM_BPT4 DNA primase	7.3e-51	168.6	10
Ga0211548_10000049_83	Ga0211548_10000049												VOG01400	REFSEQ hypothetical protein	3.6e-22	73.4	6.93
Ga0211548_10000049_84	Ga0211548_10000049
Ga0211548_10000049_85	Ga0211548_10000049							PF07087.11	Protein of unknown function (DUF1353)	3.2e-15	50.6	0.45	VOG00750	REFSEQ hypothetical protein	2.5e-43	142.1	1.27
Ga0211548_10000049_86	Ga0211548_10000049
Ga0211548_10000049_87	Ga0211548_10000049												VOG00394	sp|P39504|SPAN1_BPT4 Spanin, inner membrane subunit	1.1e-12	43	5.16
Ga0211548_10000049_88	Ga0211548_10000049
Ga0211548_10000049_89	Ga0211548_10000049
Ga0211526_1000601_1	Ga0211526_1000601	K08640		E3.4.17.14; zinc D-Ala-D-Ala carboxypeptidase [EC:3.4.17.14]	2.1e-16	54.8	1.65	PF08291.11	Peptidase M15	6.9e-26	85.5	1.32	VOG00542	REFSEQ hypothetical protein	1.8e-28	94.7	4.28
Ga0211526_1000601_2	Ga0211526_1000601
Ga0211526_1000601_3	Ga0211526_1000601	K07175		phoH2; PhoH-like ATPase	2.8e-44	146.5	1.17	PF02562.16	PhoH-like protein	1.1e-48	160.4	2.56	VOG02747	sp|P46343|PHOL_BACSU PhoH-like protein	2.3e-71	235.8	10
Ga0211526_1000601_4	Ga0211526_1000601	K17226	AMG	soxY; sulfur-oxidizing protein SoxY	5.3e-43	141.9	0	PF13501.6	Sulfur oxidation protein SoxY	1.6e-23	78.1	0
Ga0211526_1000601_5	Ga0211526_1000601
Ga0211526_1000601_6	Ga0211526_1000601
Ga0211526_1000601_7	Ga0211526_1000601
Ga0211526_1000601_8	Ga0211526_1000601												VOG03082	REFSEQ hypothetical protein	8.6e-50	164	3.51
Ga0211526_1000601_9	Ga0211526_1000601	K01449		cwlJ, sleB; N-acetylmuramoyl-L-alanine amidase [EC:3.5.1.28]	6.2e-23	76.6	0.93	PF07486.12	Cell Wall Hydrolase	5.4e-22	73.6	0.91	VOG09850	REFSEQ hypothetical protein	7.8e-39	128.1	4.04
Ga0211526_1000601_10	Ga0211526_1000601
Ga0211526_1000601_11	Ga0211526_1000601												VOG03187	REFSEQ hypothetical protein	1e-55	182.6	4.1
Ga0211526_1000601_12	Ga0211526_1000601	K01146		xni; protein Xni	3.8e-16	54.2	0.7	PF02739.16	5'-3' exonuclease, N-terminal resolvase-like domain	3.6e-20	67.4	0.94	VOG03061	sp|P13319|RNH_BPT4 Ribonuclease H	4.1e-35	116.4	10
Ga0211526_1000601_13	Ga0211526_1000601
Ga0211526_1000601_14	Ga0211526_1000601
Ga0211526_1000601_15	Ga0211526_1000601	K02970		RP-S21, MRPS21, rpsU; small subunit ribosomal protein S21	7e-14	47.1	0.04	PF01165.20	Ribosomal protein S21	2.3e-13	44.7	0.06	VOG20965	REFSEQ 30S ribosomal protein S21	7.6e-13	43.4	0.09
Ga0211526_1000601_16	Ga0211526_1000601
2708743908_1	2708743908
2708743908_2	2708743908	K06909		xtmB; phage terminase large subunit	7.6e-31	102.5	4.5	PF03237.15	Terminase-like family	9.9e-16	53	2.85	VOG00991	sp|P17312|TERL_BPT4 Terminase, large subunit	6.9e-57	187.9	9.8
2708743908_3	2708743908							PF04860.12	Phage portal protein	3.7e-52	172.4	4.78	VOG00236	sp|Q4Z9G3|PORTL_BPTWO Probable portal protein	1.6e-48	160.9	10
2708743908_4	2708743908	K06904		K06904; uncharacterized protein	2.8e-27	90.8	2.41	PF04586.17	Caudovirus prohead serine protease	2.3e-21	71.6	1.83	VOG03165	sp|Q6QGD7|PRO_BPT5 Prohead protease	4.1e-35	116.5	10
2708743908_5	2708743908							PF13385.6	Concanavalin A-like lectin/glucanases superfamily	3.5e-21	70.9	1.04	VOG00287	REFSEQ hypothetical protein	1.6e-22	74.2	1.2
2708743908_6	2708743908
2708743908_7	2708743908												VOG11582	sp|Q6QGE1|TTTP_BPT5 Tail tube terminator protein	2.5e-23	77.4	1.24
2708743908_8	2708743908												VOG00186	sp|Q6QGE2|TUBE_BPT5 Tail tube protein	1.9e-16	55.1	3.82
2708743908_9	2708743908												VOG00085	REFSEQ hypothetical protein	6.2e-19	63.5	4.19
2708743908_10	2708743908												VOG02443	REFSEQ hypothetical protein	8.1e-15	49.9	2.43
2708743908_11	2708743908												VOG11580	sp|Q6QGE7|TMP_BPT5 Probable tape measure protein	2.3e-37	123.3	1.37
2708743908_12	2708743908							PF13385.6	Concanavalin A-like lectin/glucanases superfamily	1e-17	59.7	1.04	VOG00287	REFSEQ hypothetical protein	1.5e-21	70.9	1.2
2708743908_13	2708743908							PF05100.12	Phage minor tail protein L	3e-26	86.9	1.09	VOG00644	sp|O64332|TIPL_BPN15 Tail tip protein L	1.2e-25	84.9	4.48
2708743908_14	2708743908												VOG00189	REFSEQ hypothetical protein	1.9e-20	68.1	4.04
2708743908_15	2708743908	K21140	AMG	mec; [CysO sulfur-carrier protein]-S-L-cysteine hydrolase [EC:3.13.1.6]	2e-17	58.3	0.89	PF14464.6	Prokaryotic homologs of the JAB domain	8.2e-15	49.6	0.27	VOG01910	sp|O64333|TIPK_BPN15 Tail tip assembly protein K	7.1e-20	66	1
2708743908_16	2708743908												VOG02435	sp|O64334|TIPI_BPN15 Tail tip assembly protein I	6.1e-25	82.7	4.29
2708743908_17	2708743908							PF13550.6	Putative phage tail protein	1.4e-19	65.5	1.24	VOG00125	sp|Q6QGE9|BPPB3_BPT5 Probable baseplate hub protein	1.1e-80	267	8.23
2708743908_18	2708743908							PF07484.12	Phage Tail Collar Domain	3.9e-23	76.2	1	VOG01057	REFSEQ hypothetical protein	7e-14	46.4	0.84
2708743908_19	2708743908
2708743908_20	2708743908
2708743908_21	2708743908												VOG03830	REFSEQ hypothetical protein	6.9e-15	49.8	1.45
2708743908_22	2708743908												VOG24527	REFSEQ hypothetical protein	5.4e-21	70.1	0.05
2708743908_23	2708743908
2708743908_24	2708743908
2708743908_25	2708743908
2708743908_26	2708743908
2708743908_27	2708743908	K01146		xni; protein Xni	8.6e-36	118.6	0.7	PF02739.16	5'-3' exonuclease, N-terminal resolvase-like domain	5.5e-28	92.8	0.94	VOG03061	sp|P13319|RNH_BPT4 Ribonuclease H	9.3e-38	125.1	10
2708743908_28	2708743908												VOG00479	sp|O48499|D14_BPT5 Protein D14	2.5e-28	93.9	10
2708743908_29	2708743908	K01174		nuc; micrococcal nuclease [EC:3.1.31.1]	5.1e-19	63.5	0.74						VOG01047	REFSEQ hypothetical protein	1.9e-34	113.2	4.24
2708743908_30	2708743908	K03269	AMG	lpxH; UDP-2,3-diacylglucosamine hydrolase [EC:3.6.1.54]	7.3e-32	105.5	0.01	PF00149.28	Calcineurin-like phosphoesterase	3.4e-14	48.8	1.18	VOG00980	sp|Q5UQ73|YL509_MIMIV Uncharacterized protein L509	1.6e-12	42.5	2.21
2708743908_31	2708743908	K00527		rtpR; ribonucleoside-triphosphate reductase (thioredoxin) [EC:1.17.4.2]	2.4e-196	649	1.39	PF17975.1	Ribonucleotide reductase alpha domain	4.8e-28	92.6	0.07	VOG09395	sp|A6Q367|RTPR_NITSB Probable adenosylcobalamin-dependent ribonucleoside-triphosphate reductase	1e-61	203.7	1.07
2708743908_32	2708743908	K03546		sbcC, rad50; DNA repair protein SbcC/Rad50	6.5e-52	171.9	3.31						VOG00654	sp|P04522|EXO2_BPT4 Exonuclease subunit 2	2.1e-70	233.3	10
2708743908_33	2708743908	K03547		sbcD, mre11; DNA repair protein SbcD/Mre11	2.8e-23	77.7	2.76	PF00149.28	Calcineurin-like phosphoesterase	3.3e-15	52	1.18	VOG01045	sp|P04521|EXO1_BPT4 Exonuclease subunit 1	3.3e-36	120	10
2708743908_34	2708743908
2708743908_35	2708743908
2708743908_36	2708743908												VOG00756	REFSEQ hypothetical protein	2.3e-65	215.4	1.33
2708743908_37	2708743908												VOG02465	sp|P09035|VHED_BPT2 Single-stranded DNA-binding protein (Fragment)	2.7e-16	55.3	10
2708743908_38	2708743908
2708743908_39	2708743908	K10843		ERCC3, XPB; DNA excision repair protein ERCC-3 [EC:3.6.4.12]	1.2e-29	98.1	0.35	PF04851.15	Type III restriction enzyme, res subunit	3.1e-20	67.8	4.63	VOG00285	sp|P16712|A18_VACCW Transcript termination protein A18	4e-64	212.1	1.3
2708743908_40	2708743908	K03465		thyX, thy1; thymidylate synthase (FAD) [EC:2.1.1.148]	5.9e-55	181.5	4.3	PF02511.15	Thymidylate synthase complementing protein	1.6e-47	156.7	4.14	VOG00715	sp|Q05259|THYX_BPML5 Probable flavin-dependent thymidylate synthase	2.7e-53	175.9	10
2708743908_41	2708743908
2708743908_42	2708743908
2708743908_43	2708743908	K02335		polA; DNA polymerase I [EC:2.7.7.7]	1.8e-87	289.8	7.66	PF00476.20	DNA polymerase family A	1.8e-69	229.5	8.06	VOG00029	sp|O64235|DPOL_BPMD2 DNA polymerase	2.1e-110	365	10
2708743908_44	2708743908	K02316		dnaG; DNA primase [EC:2.7.7.101]	1.4e-28	95.2	3.37	PF13662.6	Toprim domain	8.2e-12	40.5	0.04	VOG00056	sp|P04520|PRIM_BPT4 DNA primase	5.9e-41	135.9	10
2708743908_45	2708743908	K02314		dnaB; replicative DNA helicase [EC:3.6.4.12]	7.9e-24	79.1	5.15	PF03796.15	DnaB-like helicase C terminal domain	5.1e-19	63.5	5.28	VOG00557	sp|P04530|VG41_BPT4 ATP-dependent helicase 41	5.8e-41	136.2	10
2708743908_46	2708743908												VOG11572	REFSEQ D2 protein	4.7e-23	76.4	1.2
2708743908_47	2708743908
2708743908_48	2708743908
2708743908_49	2708743908	K01972		E6.5.1.2, ligA, ligB; DNA ligase (NAD+) [EC:6.5.1.2]	1.4e-115	382.5	1	PF01653.18	NAD-dependent DNA ligase adenylation domain	2.4e-39	130.2	0.7	VOG01374	sp|Q5UPZ0|DNLJ_MIMIV DNA ligase	5.4e-112	370.3	3.5
2708743908_50	2708743908
2708743908_51	2708743908	K04488		iscU, nifU; nitrogen fixation protein NifU and related proteins	2.8e-42	140	0.04	PF01592.16	NifU-like N terminal domain	1.3e-57	188.5	0.05
2708743908_52	2708743908
2708743908_53	2708743908							PF11753.8	Protein of unknwon function (DUF3310)	1.1e-15	52.5	4.26	VOG00078	sp|P03781|NUCK_BPT7 Nucleotide kinase gp1.7	3.3e-22	74.3	3.81
2708743908_54	2708743908
2708743908_55	2708743908
2708743908_56	2708743908	K22072		ISCA2; iron-sulfur cluster assembly 2	5.7e-27	90	0	PF07896.12	Protein of unknown function (DUF1674)	1.2e-15	52.7	0	VOG08803	sp|A0KNY6|ERPA_AERHH Iron-sulfur cluster insertion protein ErpA	1.9e-14	48.8	0.02
2708743908_57	2708743908	K12993		wbdA, wbpX, mtfA; alpha-1,2-mannosyltransferase/rhamnosyltransferase [EC:2.4.1.-]	2e-19	64.3	0.26	PF00534.20	Glycosyl transferases group 1	4.3e-14	47.4	0.15	VOG00136	sp|Q8QL34|Y335_SIRV1 Uncharacterized glycosyltransferase 335	3.2e-35	116.9	2
2708743908_58	2708743908
2708743908_59	2708743908												VOG02713	REFSEQ hypothetical protein	1.2e-14	48.6	1.95
2708743908_60	2708743908
2708743908_61	2708743908												VOG11855	REFSEQ hypothetical protein	9.2e-28	91.2	1.42
2708743908_62	2708743908	K20444		rfbC; O-antigen biosynthesis protein [EC:2.4.1.-]	7.9e-22	72.2	0.11
2708743908_63	2708743908	K01784	AMG	galE, GALE; UDP-glucose 4-epimerase [EC:5.1.3.2]	1.6e-53	177.8	0.21	PF01370.21	NAD dependent epimerase/dehydratase family	4.4e-49	162	0.59	VOG00074	sp|Q9EQC1|3BHS7_MOUSE 3 beta-hydroxysteroid dehydrogenase type 7	6.2e-58	191.2	3.53
2708743908_64	2708743908	K01710	AMG	E4.2.1.46, rfbB, rffG; dTDP-glucose 4,6-dehydratase [EC:4.2.1.46]	4.1e-95	314.5	0.23	PF16363.5	GDP-mannose 4,6 dehydratase	3.9e-53	175.9	0.21	VOG00074	sp|Q9EQC1|3BHS7_MOUSE 3 beta-hydroxysteroid dehydrogenase type 7	5.3e-63	207.9	3.53
2708743908_65	2708743908	K13010	AMG	per, rfbE; perosamine synthetase [EC:2.6.1.102]	2.1e-22	74.4	0.03	PF01041.17	DegT/DnrJ/EryC1/StrS aminotransferase family	3.7e-22	74	0.07
2708743908_66	2708743908	K00980		tagD; glycerol-3-phosphate cytidylyltransferase [EC:2.7.7.39]	3.5e-16	54.3	0.17						VOG22302	REFSEQ hypothetical protein	8.4e-27	88.7	0.06
2708743908_67	2708743908	K17226	AMG	soxY; sulfur-oxidizing protein SoxY	1.5e-40	133.8	0	PF13501.6	Sulfur oxidation protein SoxY	2.1e-21	71.2	0
2708743908_68	2708743908
2708743908_69	2708743908	K10563		mutM, fpg; formamidopyrimidine-DNA glycosylase [EC:3.2.2.23 4.2.99.18]	6.3e-56	184.8	0.05	PF06831.14	Formamidopyrimidine-DNA glycosylase H2TH domain	7.6e-21	68.9	0.03	VOG02151	sp|Q5UQ00|FPG_MIMIV Probable formamidopyrimidine-DNA glycosylase	2.6e-62	205.9	0.09
2708743908_70	2708743908												VOG16160	REFSEQ hypothetical protein	4.9e-13	44.2	0.07
2708743908_71	2708743908
2708743908_72	2708743908
2708743908_73	2708743908
2708743908_74	2708743908
2708743908_75	2708743908
2708743908_76	2708743908
2708743908_77	2708743908
2708743908_78	2708743908
2708743908_79	2708743908
2708743908_80	2708743908
2708743908_81	2708743908	K13281		uvsE, UVE1; UV DNA damage endonuclease [EC:3.-.-.-]	3e-63	209.6	0.2	PF03851.14	UV-endonuclease UvdE	1.4e-39	130.9	0.2	VOG04287	sp|Q10988|UVE1_SCHPO UV-damage endonuclease	2.9e-57	188.9	0.37
2708743908_82	2708743908
2708743908_83	2708743908
2708743908_84	2708743908							PF07087.11	Protein of unknown function (DUF1353)	1.1e-14	48.9	0.45	VOG00750	REFSEQ hypothetical protein	2.8e-39	128.9	1.27
2708743908_85	2708743908
2708743908_86	2708743908
2708743908_87	2708743908
2708743908_88	2708743908												VOG00403	sp|P39503|SPAN2_BPT4 Spanin, outer lipoprotein subunit	2.6e-13	45	4.78
2708743908_89	2708743908												VOG00394	sp|P39504|SPAN1_BPT4 Spanin, inner membrane subunit	5.2e-23	76.3	5.16
2708743908_90	2708743908	K01185		E3.2.1.17; lysozyme [EC:3.2.1.17]	6.6e-13	43.9	4.48						VOG03014	REFSEQ putative virion protein and lysozyme murein	1.5e-19	64.4	1
2708743908_91	2708743908
2708743908_92	2708743908							PF13759.6	Putative 2OG-Fe(II) oxygenase	1.4e-14	49.3	1.56	VOG00006	REFSEQ hypothetical protein	2.3e-29	98	10
2708743908_93	2708743908												VOG14525	REFSEQ hypothetical protein	4.1e-22	73.5	0.31
2708743908_94	2708743908
2708743908_95	2708743908												VOG00025	sp|A4XQF5|Y803_PSEMY PKHD-type hydroxylase Pmen_0803	9.6e-25	83.3	10
2708743908_96	2708743908												VOG00040	REFSEQ hypothetical protein	1.9e-36	121.2	7.01
2708743908_97	2708743908												VOG01475	sp|P13320|DSBA_BPT4 Double-stranded DNA-binding protein	6e-12	40.8	5.74
2708743908_98	2708743908
2708743908_99	2708743908
2708743908_100	2708743908
2708743908_101	2708743908
2708743908_102	2708743908
2708743908_103	2708743908	K02970		RP-S21, MRPS21, rpsU; small subunit ribosomal protein S21	7.9e-13	43.7	0.04
2708743908_104	2708743908
2708743908_105	2708743908	K19429		epsM; acetyltransferase EpsM [EC:2.3.1.-]	3e-17	57.6	0.02
2708743908_106	2708743908
2708743908_107	2708743908
TahiMoana_1000070_1	TahiMoana_1000070
TahiMoana_1000070_2	TahiMoana_1000070												VOG00364	sp|Q6QGD9|HCP_BPT5 Head completion protein	2.9e-21	71.2	1.78
TahiMoana_1000070_3	TahiMoana_1000070	K06904		K06904; uncharacterized protein	2.7e-27	90.8	2.41	PF04586.17	Caudovirus prohead serine protease	6.9e-18	60.3	1.83	VOG00710	sp|Q6QGD8|CAPSD_BPT5 Major capsid protein	9.7e-43	141.7	2.21
TahiMoana_1000070_4	TahiMoana_1000070
TahiMoana_1000070_5	TahiMoana_1000070							PF04860.12	Phage portal protein	2.8e-55	182.6	4.78	VOG00236	sp|Q4Z9G3|PORTL_BPTWO Probable portal protein	3.9e-51	169.5	10
TahiMoana_1000070_6	TahiMoana_1000070												VOG11584	sp|Q6QGD4|ENDON_BPT5 Nicking endonuclease	1.3e-39	130.3	1.1
TahiMoana_1000070_7	TahiMoana_1000070	K06909		xtmB; phage terminase large subunit	2.6e-31	104	4.5	PF03237.15	Terminase-like family	1.9e-12	42.3	2.85	VOG00991	sp|P17312|TERL_BPT4 Terminase, large subunit	5e-64	211.5	9.8
TahiMoana_1000070_8	TahiMoana_1000070
TahiMoana_1000070_9	TahiMoana_1000070
TahiMoana_1000070_10	TahiMoana_1000070
TahiMoana_1000070_11	TahiMoana_1000070							PF07087.11	Protein of unknown function (DUF1353)	1.5e-12	42.1	0.45	VOG00750	REFSEQ hypothetical protein	5.9e-32	105.1	1.27
TahiMoana_1000070_12	TahiMoana_1000070
TahiMoana_1000070_13	TahiMoana_1000070	K06217		phoH, phoL; phosphate starvation-inducible protein PhoH and related proteins	5.9e-96	317.6	1.39	PF02562.16	PhoH-like protein	4e-75	246.7	2.56	VOG02747	sp|P46343|PHOL_BACSU PhoH-like protein	4e-73	241.6	10
TahiMoana_1000070_14	TahiMoana_1000070
TahiMoana_1000070_15	TahiMoana_1000070
TahiMoana_1000070_16	TahiMoana_1000070
TahiMoana_1000070_17	TahiMoana_1000070	K13628		iscA; iron-sulfur cluster assembly protein	3.8e-41	136.1	0.01	PF01521.20	Iron-sulphur cluster biosynthesis	2e-18	61.6	0.02	VOG08803	sp|A0KNY6|ERPA_AERHH Iron-sulfur cluster insertion protein ErpA	9.7e-18	59.4	0.02
TahiMoana_1000070_18	TahiMoana_1000070	K07390		grxD, GLRX5; monothiol glutaredoxin	2.7e-41	136.1	0	PF00462.24	Glutaredoxin	1.5e-15	52.1	1.01
TahiMoana_1000070_19	TahiMoana_1000070	K15724		erpA; iron-sulfur cluster insertion protein	3.3e-60	198.1	0.01	PF01521.20	Iron-sulphur cluster biosynthesis	4.7e-21	70.1	0.02	VOG08803	sp|A0KNY6|ERPA_AERHH Iron-sulfur cluster insertion protein ErpA	2.3e-21	71.1	0.02
TahiMoana_1000070_20	TahiMoana_1000070
TahiMoana_1000070_21	TahiMoana_1000070	K04488		iscU, nifU; nitrogen fixation protein NifU and related proteins	6.6e-41	135.5	0.04	PF01592.16	NifU-like N terminal domain	1.5e-54	178.5	0.05
TahiMoana_1000070_22	TahiMoana_1000070	K04085	AMG	tusA, sirA; tRNA 2-thiouridine synthesizing protein A [EC:2.8.1.-]	2.2e-29	97.2	0	PF01206.17	Sulfurtransferase TusA	2.3e-25	83.2	0
TahiMoana_1000070_23	TahiMoana_1000070	K11179	AMG	tusE, dsrC; tRNA 2-thiouridine synthesizing protein E [EC:2.8.1.-]	1.6e-43	142.7	0.03	PF04358.13	DsrC like protein	2.6e-43	141.9	0.04
TahiMoana_1000070_24	TahiMoana_1000070
TahiMoana_1000070_25	TahiMoana_1000070	K11180	AMG	dsrA; dissimilatory sulfite reductase alpha subunit [EC:1.8.99.5]	1e-174	575.9	0.01	PF01077.22	Nitrite and sulphite reductase 4Fe-4S domain	5.9e-31	102.1	0.02
TahiMoana_1000070_26	TahiMoana_1000070
TahiMoana_1000070_27	TahiMoana_1000070
TahiMoana_1000070_28	TahiMoana_1000070
TahiMoana_1000070_29	TahiMoana_1000070
TahiMoana_1000070_30	TahiMoana_1000070												VOG11585	sp|P23208|TERS_BPT5 Probable terminase, small subunit	3.8e-43	142.2	1.23
TahiMoana_1000070_31	TahiMoana_1000070
TahiMoana_1000070_32	TahiMoana_1000070
TahiMoana_1000070_33	TahiMoana_1000070
TahiMoana_1000070_34	TahiMoana_1000070
TahiMoana_1000070_35	TahiMoana_1000070
TahiMoana_1000070_36	TahiMoana_1000070
TahiMoana_1000070_37	TahiMoana_1000070
TahiMoana_1000070_38	TahiMoana_1000070
TahiMoana_1000070_39	TahiMoana_1000070
TahiMoana_1000070_40	TahiMoana_1000070
TahiMoana_1000070_41	TahiMoana_1000070
TahiMoana_1000070_42	TahiMoana_1000070
TahiMoana_1000070_43	TahiMoana_1000070
TahiMoana_1000070_44	TahiMoana_1000070
TahiMoana_1000070_45	TahiMoana_1000070
TahiMoana_1000070_46	TahiMoana_1000070
TahiMoana_1000070_47	TahiMoana_1000070
TahiMoana_1000070_48	TahiMoana_1000070
TahiMoana_1000070_49	TahiMoana_1000070
TahiMoana_1000070_50	TahiMoana_1000070
TahiMoana_1000070_51	TahiMoana_1000070
TahiMoana_1000070_52	TahiMoana_1000070
TahiMoana_1000070_53	TahiMoana_1000070
TahiMoana_1000070_54	TahiMoana_1000070
TahiMoana_1000070_55	TahiMoana_1000070
TahiMoana_1000070_56	TahiMoana_1000070
TahiMoana_1000070_57	TahiMoana_1000070
TahiMoana_1000070_58	TahiMoana_1000070
TahiMoana_1000070_59	TahiMoana_1000070
TahiMoana_1000070_60	TahiMoana_1000070
TahiMoana_1000070_61	TahiMoana_1000070
TahiMoana_1000070_62	TahiMoana_1000070
TahiMoana_1000070_63	TahiMoana_1000070
TahiMoana_1000070_64	TahiMoana_1000070
TahiMoana_1000070_65	TahiMoana_1000070
TahiMoana_1000070_66	TahiMoana_1000070
TahiMoana_1000070_67	TahiMoana_1000070
TahiMoana_1000070_68	TahiMoana_1000070
TahiMoana_1000070_69	TahiMoana_1000070
TahiMoana_1000070_70	TahiMoana_1000070
TahiMoana_1000070_71	TahiMoana_1000070
TahiMoana_1000070_72	TahiMoana_1000070
TahiMoana_1000070_73	TahiMoana_1000070
TahiMoana_1000070_74	TahiMoana_1000070
TahiMoana_1000070_75	TahiMoana_1000070
TahiMoana_1000070_76	TahiMoana_1000070							PF11251.8	Protein of unknown function (DUF3050)	7.6e-76	249.7	0.01
TahiMoana_1000070_77	TahiMoana_1000070
TahiMoana_1000070_78	TahiMoana_1000070
TahiMoana_1000070_79	TahiMoana_1000070	K23077		dsrC; dissimilatory sulfite reductase related protein	3.3e-24	80.3	0.01	PF04358.13	DsrC like protein	2.1e-19	65	0.04
TahiMoana_1000070_80	TahiMoana_1000070
TahiMoana_1000070_81	TahiMoana_1000070
TahiMoana_1000070_82	TahiMoana_1000070
TahiMoana_1000070_83	TahiMoana_1000070
TahiMoana_1000070_84	TahiMoana_1000070
TahiMoana_1000070_85	TahiMoana_1000070
TahiMoana_1000070_86	TahiMoana_1000070
TahiMoana_1000070_87	TahiMoana_1000070
TahiMoana_1000070_88	TahiMoana_1000070
TahiMoana_1000070_89	TahiMoana_1000070
TahiMoana_1000070_90	TahiMoana_1000070												VOG11572	REFSEQ D2 protein	2.9e-35	116.3	1.2
TahiMoana_1000070_91	TahiMoana_1000070												VOG11573	REFSEQ hypothetical protein	5.1e-12	40.8	1.16
TahiMoana_1000070_92	TahiMoana_1000070							PF02229.16	Transcriptional Coactivator p15 (PC4)	1.3e-13	45.4	0.01	VOG11574	REFSEQ hypothetical protein	4.7e-23	75.8	1.19
TahiMoana_1000070_93	TahiMoana_1000070	K01972		E6.5.1.2, ligA, ligB; DNA ligase (NAD+) [EC:6.5.1.2]	2.5e-64	212.9	1	PF01653.18	NAD-dependent DNA ligase adenylation domain	1.2e-25	85.2	0.7	VOG01374	sp|Q5UPZ0|DNLJ_MIMIV DNA ligase	1.2e-74	246.9	3.5
TahiMoana_1000070_94	TahiMoana_1000070	K01972		E6.5.1.2, ligA, ligB; DNA ligase (NAD+) [EC:6.5.1.2]	2.2e-51	170.1	1						VOG01374	sp|Q5UPZ0|DNLJ_MIMIV DNA ligase	3.5e-46	152.9	3.5
TahiMoana_1000070_95	TahiMoana_1000070
TahiMoana_1000070_96	TahiMoana_1000070
TahiMoana_1000070_97	TahiMoana_1000070	K02314		dnaB; replicative DNA helicase [EC:3.6.4.12]	4.8e-23	76.5	5.15	PF03796.15	DnaB-like helicase C terminal domain	7e-16	53.2	5.28	VOG00557	sp|P04530|VG41_BPT4 ATP-dependent helicase 41	3e-39	130.6	10
TahiMoana_1000070_98	TahiMoana_1000070	K02316		dnaG; DNA primase [EC:2.7.7.101]	9.6e-38	125.5	3.37	PF13662.6	Toprim domain	1.5e-12	42.9	0.04	VOG00056	sp|P04520|PRIM_BPT4 DNA primase	5.1e-34	113	10
TahiMoana_1000070_99	TahiMoana_1000070	K02335		polA; DNA polymerase I [EC:2.7.7.7]	5.5e-93	308	7.66	PF00476.20	DNA polymerase family A	8.2e-76	250.4	8.06	VOG00029	sp|O64235|DPOL_BPMD2 DNA polymerase	4e-116	383.9	10
TahiMoana_1000070_100	TahiMoana_1000070												VOG11575	REFSEQ hypothetical protein	4.3e-15	50.8	1.12
TahiMoana_1000070_101	TahiMoana_1000070
TahiMoana_1000070_102	TahiMoana_1000070	K17938		sbmA, bacA; peptide/bleomycin uptake transporter	7.8e-90	296.7	0	PF05992.12	SbmA/BacA-like family	2e-79	262.2	0
TahiMoana_1000070_103	TahiMoana_1000070	K17677		IRC3; ATP-dependent helicase IRC3 [EC:3.6.4.-]	5.8e-31	102.7	1.76	PF04851.15	Type III restriction enzyme, res subunit	1.6e-19	65.5	4.63	VOG00935	sp|P20703|UVSW_BPT4 ATP-dependent DNA helicase uvsW	1.7e-70	232.8	10
TahiMoana_1000070_104	TahiMoana_1000070												VOG11576	REFSEQ hypothetical protein	2e-17	58.5	1.16
TahiMoana_1000070_105	TahiMoana_1000070
TahiMoana_1000070_106	TahiMoana_1000070	K03547		sbcD, mre11; DNA repair protein SbcD/Mre11	4.3e-23	77.1	2.76						VOG01045	sp|P04521|EXO1_BPT4 Exonuclease subunit 1	3.7e-40	133	10
TahiMoana_1000070_107	TahiMoana_1000070	K03546		sbcC, rad50; DNA repair protein SbcC/Rad50	3.4e-47	156.3	3.31						VOG00654	sp|P04522|EXO2_BPT4 Exonuclease subunit 2	1.1e-78	260.6	10
TahiMoana_1000070_108	TahiMoana_1000070
TahiMoana_1000070_109	TahiMoana_1000070												VOG00479	sp|O48499|D14_BPT5 Protein D14	6.2e-29	95.9	10
TahiMoana_1000070_110	TahiMoana_1000070	K01146		xni; protein Xni	5.7e-28	92.9	0.7	PF01367.20	5'-3' exonuclease, C-terminal SAM fold	1.5e-15	52.6	0.03	VOG03061	sp|P13319|RNH_BPT4 Ribonuclease H	6.3e-32	106	10
TahiMoana_1000070_111	TahiMoana_1000070	K00525		E1.17.4.1A, nrdA, nrdE; ribonucleoside-diphosphate reductase alpha chain [EC:1.17.4.1]	9.3e-100	329.7	4.45	PF02867.15	Ribonucleotide reductase, barrel domain	6.9e-102	336.5	5.4	VOG00120	sp|P00452|RIR1_ECOLI Ribonucleoside-diphosphate reductase 1 subunit alpha	3.7e-161	532.8	10
TahiMoana_1000070_112	TahiMoana_1000070							PF13759.6	Putative 2OG-Fe(II) oxygenase	3.3e-15	51.4	1.56	VOG00006	REFSEQ hypothetical protein	3.5e-33	110.5	10
TahiMoana_1000070_113	TahiMoana_1000070
TahiMoana_1000070_114	TahiMoana_1000070	K03465		thyX, thy1; thymidylate synthase (FAD) [EC:2.1.1.148]	7.9e-47	154.9	4.3	PF02511.15	Thymidylate synthase complementing protein	1.1e-40	134.4	4.14	VOG00715	sp|Q05259|THYX_BPML5 Probable flavin-dependent thymidylate synthase	7.4e-53	174.5	10
TahiMoana_1000070_115	TahiMoana_1000070	K00526		E1.17.4.1B, nrdB, nrdF; ribonucleoside-diphosphate reductase beta chain [EC:1.17.4.1]	2.2e-57	189.8	3.84	PF00268.21	Ribonucleotide reductase, small chain	2e-36	120.8	3.77	VOG00398	sp|P69924|RIR2_ECOLI Ribonucleoside-diphosphate reductase 1 subunit beta	1.6e-64	212.6	10
TahiMoana_1000070_116	TahiMoana_1000070	K14266	AMG	prnA, rebH, ktzQ; tryptophan 7-halogenase [EC:1.14.19.9]	1.8e-98	325.5	0.23	PF04820.14	Tryptophan halogenase	1e-92	306.3	0.27	VOG09940	sp|Q8KHZ8|REBH_NOCAE Flavin-dependent tryptophan halogenase RebH	3.8e-89	295	0.83
TahiMoana_1000070_117	TahiMoana_1000070
TahiMoana_1000070_118	TahiMoana_1000070	K22227	AMG	ahbD; heme synthase	6.3e-31	102.4	0.14	PF04055.21	Radical SAM superfamily	1.3e-17	59.7	0.21
TahiMoana_1000070_119	TahiMoana_1000070
TahiMoana_1000070_120	TahiMoana_1000070
TahiMoana_1000070_121	TahiMoana_1000070
TahiMoana_1000070_122	TahiMoana_1000070
TahiMoana_1000070_123	TahiMoana_1000070
TahiMoana_1000070_124	TahiMoana_1000070
TahiMoana_1000070_125	TahiMoana_1000070
TahiMoana_1000070_126	TahiMoana_1000070
TahiMoana_1000070_127	TahiMoana_1000070
TahiMoana_1000070_128	TahiMoana_1000070	K16628		COL7A; collagen, type VII, alpha	4.6e-13	42.1	1.03	PF01391.18	Collagen triple helix repeat (20 copies)	3.7e-15	50.5	3.08	VOG00433	REFSEQ hypothetical protein	1e-16	56.4	2.65
TahiMoana_1000070_129	TahiMoana_1000070
TahiMoana_1000070_130	TahiMoana_1000070
TahiMoana_1000070_131	TahiMoana_1000070
TahiMoana_1000070_132	TahiMoana_1000070												VOG04685	REFSEQ hypothetical protein	8.9e-30	98.8	0.21
TahiMoana_1000070_133	TahiMoana_1000070
TahiMoana_1000070_134	TahiMoana_1000070												VOG00433	REFSEQ hypothetical protein	2.9e-15	51.6	2.65
JGI26252J51714_1002136_1	JGI26252J51714_1002136												VOG10133	REFSEQ hypothetical protein	1.4e-26	88.6	3.94
JGI26252J51714_1002136_2	JGI26252J51714_1002136
JGI26252J51714_1002136_3	JGI26252J51714_1002136												VOG03154	REFSEQ cytitidyltransferase	4.3e-80	264.6	4.79
JGI26252J51714_1002136_4	JGI26252J51714_1002136
JGI26252J51714_1002136_5	JGI26252J51714_1002136												VOG10132	REFSEQ hypothetical protein	9.1e-35	114	4.95
JGI26252J51714_1002136_6	JGI26252J51714_1002136												VOG01396	sp|P39228|Y01K_BPT4 Uncharacterized 5.9 kDa protein in Gp58-sp intergenic region	6.9e-29	95.9	4.25
JGI26252J51714_1002136_7	JGI26252J51714_1002136	K00525		E1.17.4.1A, nrdA, nrdE; ribonucleoside-diphosphate reductase alpha chain [EC:1.17.4.1]	2.2e-105	348.3	4.45	PF02867.15	Ribonucleotide reductase, barrel domain	6.1e-105	346.6	5.4	VOG00120	sp|P00452|RIR1_ECOLI Ribonucleoside-diphosphate reductase 1 subunit alpha	2.2e-163	540.1	10
JGI26252J51714_1002136_8	JGI26252J51714_1002136	K00526		E1.17.4.1B, nrdB, nrdF; ribonucleoside-diphosphate reductase beta chain [EC:1.17.4.1]	5.5e-56	185.2	3.84	PF00268.21	Ribonucleotide reductase, small chain	6.8e-34	112.5	3.77	VOG00398	sp|P69924|RIR2_ECOLI Ribonucleoside-diphosphate reductase 1 subunit beta	2.4e-62	205.5	10
JGI26252J51714_1002136_9	JGI26252J51714_1002136	K23077		dsrC; dissimilatory sulfite reductase related protein	8.1e-25	82.3	0.01	PF04358.13	DsrC like protein	2.4e-19	64.8	0.04
JGI26252J51714_1002136_10	JGI26252J51714_1002136
Ga0114994_10008841_1	Ga0114994_10008841	K03320		amt, AMT, MEP; ammonium transporter, Amt family	1.1e-102	339.3	0	PF00909.21	Ammonium Transporter Family	4e-80	264.3	0
Ga0114994_10008841_2	Ga0114994_10008841
Ga0114994_10008841_3	Ga0114994_10008841	K19465		MGME1, DDK1; mitochondrial genome maintenance exonuclease 1 [EC:3.1.-.-]	3.9e-32	106.9	0.96						VOG01402	REFSEQ hypothetical protein	2.9e-45	149.6	6.56
Ga0114994_10008841_4	Ga0114994_10008841							PF16805.5	Phage late-transcription coactivator	1.2e-22	74.8	1.15	VOG09828	sp|P13338|VG33_BPT4 RNA polymerase-associated protein Gp33	9.8e-25	81.3	8.99
Ga0114994_10008841_5	Ga0114994_10008841							PF08993.10	T4 gene Gp59 loader of gp41 DNA helicase	4.5e-15	50.9	1	VOG03369	sp|P13342|VG59_BPT4 Protein Gp59	1.8e-58	192.6	8.57
Ga0114994_10008841_6	Ga0114994_10008841
Ga0114994_10008841_7	Ga0114994_10008841
Ga0114994_10008841_8	Ga0114994_10008841	K23077		dsrC; dissimilatory sulfite reductase related protein	9.3e-28	91.7	0.01	PF04358.13	DsrC like protein	1e-24	82.1	0.04
Ga0114994_10008841_9	Ga0114994_10008841
Ga0114994_10008841_10	Ga0114994_10008841
Ga0114994_10008841_11	Ga0114994_10008841							PF08804.10	gp32 DNA binding protein like	1.2e-45	151.1	1.57	VOG02465	sp|P09035|VHED_BPT2 Single-stranded DNA-binding protein (Fragment)	1.6e-97	322.1	10
Ga0114994_10008841_12	Ga0114994_10008841												VOG02569	sp|P15076|DNAPR_BPT4 Terminal DNA protecting protein	9.3e-43	141.3	6.97
Ga0114994_10008841_13	Ga0114994_10008841												VOG00064	sp|P13333|TUBE_BPT4 Tail tube protein gp19	2.6e-21	70.8	10
Ga0181571_10001624_1	Ga0181571_10001624
Ga0181571_10001624_2	Ga0181571_10001624	K03676		grxC, GLRX, GLRX2; glutaredoxin 3	7.6e-15	49.5	0.25	PF00462.24	Glutaredoxin	6.9e-15	49.4	1.01	VOG00051	sp|P68692|GLRX1_VACCW Glutaredoxin-1	6e-20	65.8	10
Ga0181571_10001624_3	Ga0181571_10001624	K00526		E1.17.4.1B, nrdB, nrdF; ribonucleoside-diphosphate reductase beta chain [EC:1.17.4.1]	1.4e-85	282.1	3.84	PF00268.21	Ribonucleotide reductase, small chain	6.4e-58	190.6	3.77	VOG00398	sp|P69924|RIR2_ECOLI Ribonucleoside-diphosphate reductase 1 subunit beta	5e-99	325.4	10
Ga0181571_10001624_4	Ga0181571_10001624	K00525		E1.17.4.1A, nrdA, nrdE; ribonucleoside-diphosphate reductase alpha chain [EC:1.17.4.1]	1.5e-117	387.9	4.45	PF02867.15	Ribonucleotide reductase, barrel domain	7.6e-121	398.4	5.4	VOG00120	sp|P00452|RIR1_ECOLI Ribonucleoside-diphosphate reductase 1 subunit alpha	8.1e-195	643.3	10
Ga0181571_10001624_5	Ga0181571_10001624
Ga0181571_10001624_6	Ga0181571_10001624							PF12708.7	Pectate lyase superfamily protein	3.9e-16	53.8	0.43	VOG00583	sp|O34433|YOBO_BACSU Putative phage-related protein YobO	1.1e-16	54.7	0.7
Ga0181571_10001624_7	Ga0181571_10001624	K19465		MGME1, DDK1; mitochondrial genome maintenance exonuclease 1 [EC:3.1.-.-]	1.5e-38	127.4	0.96						VOG01402	REFSEQ hypothetical protein	1.5e-47	156.3	6.56
Ga0181571_10001624_8	Ga0181571_10001624
Ga0181571_10001624_9	Ga0181571_10001624
Ga0181571_10001624_10	Ga0181571_10001624
Ga0181571_10001624_11	Ga0181571_10001624
Ga0181571_10001624_12	Ga0181571_10001624
Ga0181571_10001624_13	Ga0181571_10001624
Ga0181571_10001624_14	Ga0181571_10001624
Ga0181571_10001624_15	Ga0181571_10001624
Ga0181571_10001624_16	Ga0181571_10001624
Ga0181571_10001624_17	Ga0181571_10001624
Ga0181571_10001624_18	Ga0181571_10001624												VOG10133	REFSEQ hypothetical protein	1.4e-77	255.5	3.94
Ga0181571_10001624_19	Ga0181571_10001624												VOG13302	REFSEQ hypothetical protein	4.5e-16	53.1	0.31
Ga0181571_10001624_20	Ga0181571_10001624							PF07087.11	Protein of unknown function (DUF1353)	1.2e-15	51.4	0.45	VOG00750	REFSEQ hypothetical protein	1.9e-40	132	1.27
Ga0181571_10001624_21	Ga0181571_10001624	K04488		iscU, nifU; nitrogen fixation protein NifU and related proteins	3.4e-45	148.9	0.04	PF01592.16	NifU-like N terminal domain	3.8e-59	192.7	0.05
Ga0181571_10001624_22	Ga0181571_10001624
Ga0181571_10001624_23	Ga0181571_10001624	K11180	AMG	dsrA; dissimilatory sulfite reductase alpha subunit [EC:1.8.99.5]	2.9e-111	366.2	0.01	PF01077.22	Nitrite and sulphite reductase 4Fe-4S domain	2.1e-32	106.1	0.02
Ga0115000_10017078_1	Ga0115000_10017078
Ga0115000_10017078_2	Ga0115000_10017078												VOG00810	REFSEQ hypothetical protein	2.3e-21	69.6	2.49
Ga0115000_10017078_3	Ga0115000_10017078							PF12322.8	T4 bacteriophage base plate protein	3.3e-49	161.4	1.78	VOG00981	sp|P17173|TAP51_BPT4 Baseplate hub assembly protein gp51	3.5e-56	184.7	10
Ga0115000_10017078_4	Ga0115000_10017078												VOG00064	sp|P13333|TUBE_BPT4 Tail tube protein gp19	4.5e-38	124.8	10
Ga0115000_10017078_5	Ga0115000_10017078												VOG02569	sp|P15076|DNAPR_BPT4 Terminal DNA protecting protein	5.8e-43	141.3	6.97
Ga0115000_10017078_6	Ga0115000_10017078							PF08804.10	gp32 DNA binding protein like	2e-46	153	1.57	VOG02465	sp|P09035|VHED_BPT2 Single-stranded DNA-binding protein (Fragment)	3.9e-98	323.4	10
Ga0115000_10017078_7	Ga0115000_10017078
Ga0115000_10017078_8	Ga0115000_10017078	K23077		dsrC; dissimilatory sulfite reductase related protein	6.2e-28	91.6	0.01	PF04358.13	DsrC like protein	6.9e-25	82	0.04
Ga0115000_10017078_9	Ga0115000_10017078
KiloMoana_10000689_1	KiloMoana_10000689	K10908		POLRMT, RPO41; DNA-directed RNA polymerase, mitochondrial [EC:2.7.7.6]	1.4e-94	312.2	1.12	PF00940.19	DNA-dependent RNA polymerase	1.2e-42	140.5	2.16	VOG01469	sp|P00573|RPOL_BPT7 T7 RNA polymerase	3.3e-122	403.4	9.01
KiloMoana_10000689_2	KiloMoana_10000689												VOG01710	sp|P20313|VHED_BPT3 Helix-destabilizing protein	9.3e-48	157.1	3.99
KiloMoana_10000689_3	KiloMoana_10000689	K17680		PEO1; twinkle protein [EC:3.6.4.12]	2.2e-81	268.5	2.89	PF03796.15	DnaB-like helicase C terminal domain	5.2e-19	62.8	5.28	VOG00709	sp|P03692|PRIM_BPT7 DNA primase/helicase	1.6e-140	463.4	1.53
KiloMoana_10000689_4	KiloMoana_10000689												VOG00412	REFSEQ hypothetical protein	6.9e-18	59.8	1.99
KiloMoana_10000689_5	KiloMoana_10000689	K02335		polA; DNA polymerase I [EC:2.7.7.7]	1e-43	144.3	7.66	PF00476.20	DNA polymerase family A	6.1e-33	108.6	8.06	VOG00029	sp|O64235|DPOL_BPMD2 DNA polymerase	5.2e-56	184.8	10
KiloMoana_10000689_6	KiloMoana_10000689	K01160		rusA; crossover junction endodeoxyribonuclease RusA [EC:3.1.22.4]	1e-17	59	1.93						VOG00098	sp|Q9MCN8|RUSA_BPHK7 Crossover junction endodeoxyribonuclease rusA	2.4e-27	90.5	10
KiloMoana_10000689_7	KiloMoana_10000689
KiloMoana_10000689_8	KiloMoana_10000689	K01146		xni; protein Xni	2.8e-13	44.1	0.7						VOG03061	sp|P13319|RNH_BPT4 Ribonuclease H	2.2e-53	175.7	10
KiloMoana_10000689_9	KiloMoana_10000689												VOG02556	REFSEQ hypothetical protein	1.6e-15	51.7	0.54
KiloMoana_10000689_10	KiloMoana_10000689							PF05869.11	DNA N-6-adenine-methyltransferase (Dam)	1.6e-21	70.8	1.65	VOG01116	sp|P51715|YO13_BPHC1 Uncharacterized adenine-specific methylase	5.7e-28	91.9	6.05
KiloMoana_10000689_11	KiloMoana_10000689	K00525		E1.17.4.1A, nrdA, nrdE; ribonucleoside-diphosphate reductase alpha chain [EC:1.17.4.1]	3.9e-126	416.3	4.45	PF02867.15	Ribonucleotide reductase, barrel domain	4.9e-92	303.3	5.4	VOG00120	sp|P00452|RIR1_ECOLI Ribonucleoside-diphosphate reductase 1 subunit alpha	8.5e-147	484.6	10
KiloMoana_10000689_12	KiloMoana_10000689
KiloMoana_10000689_13	KiloMoana_10000689
KiloMoana_10000689_14	KiloMoana_10000689
KiloMoana_10000689_15	KiloMoana_10000689
KiloMoana_10000689_16	KiloMoana_10000689
KiloMoana_10000689_17	KiloMoana_10000689	K23077		dsrC; dissimilatory sulfite reductase related protein	7.7e-25	81.7	0.01	PF04358.13	DsrC like protein	4.8e-20	66.4	0.04
KiloMoana_10000689_18	KiloMoana_10000689
KiloMoana_10000689_19	KiloMoana_10000689	K03465		thyX, thy1; thymidylate synthase (FAD) [EC:2.1.1.148]	4.2e-54	178.1	4.3	PF02511.15	Thymidylate synthase complementing protein	2.3e-45	149	4.14	VOG00715	sp|Q05259|THYX_BPML5 Probable flavin-dependent thymidylate synthase	5.5e-51	167.7	10
KiloMoana_10000689_20	KiloMoana_10000689
KiloMoana_10000689_21	KiloMoana_10000689	K06223		dam; DNA adenine methylase [EC:2.1.1.72]	1.2e-18	61.8	2.63	PF02086.15	D12 class N6 adenine-specific DNA methyltransferase	7.8e-18	59.3	2.58	VOG00314	sp|P29347|MTS1_STRSA Modification methylase StsI	3.1e-26	85.9	10
KiloMoana_10000689_22	KiloMoana_10000689
KiloMoana_10000689_23	KiloMoana_10000689	K00526		E1.17.4.1B, nrdB, nrdF; ribonucleoside-diphosphate reductase beta chain [EC:1.17.4.1]	3.5e-96	317	3.84	PF00268.21	Ribonucleotide reductase, small chain	3.8e-72	237.3	3.77	VOG00398	sp|P69924|RIR2_ECOLI Ribonucleoside-diphosphate reductase 1 subunit beta	1.9e-89	293.9	10
KiloMoana_10000689_24	KiloMoana_10000689
KiloMoana_10000689_25	KiloMoana_10000689
KiloMoana_10000689_26	KiloMoana_10000689							PF12236.8	Bacteriophage head to tail connecting protein	5.6e-68	223.7	1.99	VOG03064	sp|P03728|PORTL_BPT7 Portal protein	3e-159	525	8.02
KiloMoana_10000689_27	KiloMoana_10000689							PF05396.11	Phage T7 capsid assembly protein	3.1e-13	44.5	1	VOG21446	REFSEQ phage capsid assembly protein	3.6e-113	371.9	1
KiloMoana_10000689_28	KiloMoana_10000689												VOG00241	sp|P19727|CAPSB_BPT7 Minor capsid protein	1.7e-53	176.2	10
KiloMoana_10000689_29	KiloMoana_10000689							PF17212.3	Tail tubular protein	6.7e-27	88.9	1.72	VOG01966	sp|P03746|TUBE1_BPT7 Tail tubular protein gp11	3.6e-42	138.8	6.79
KiloMoana_10000689_30	KiloMoana_10000689												VOG10951	sp|P03747|TUBE2_BPT7 Tail tubular protein gp12	1.2e-141	467.9	6.85
KiloMoana_10000689_31	KiloMoana_10000689												VOG01143	REFSEQ tail fiber	1.7e-207	686.3	1
KiloMoana_10000689_32	KiloMoana_10000689
KiloMoana_10000689_33	KiloMoana_10000689
KiloMoana_10000689_34	KiloMoana_10000689
KiloMoana_10000689_35	KiloMoana_10000689
KiloMoana_10000689_36	KiloMoana_10000689
KiloMoana_10000689_37	KiloMoana_10000689
KiloMoana_10000689_38	KiloMoana_10000689	K11180	AMG	dsrA; dissimilatory sulfite reductase alpha subunit [EC:1.8.99.5]	6.1e-177	582.6	0.01	PF01077.22	Nitrite and sulphite reductase 4Fe-4S domain	5.1e-31	101.6	0.02
KiloMoana_10000689_39	KiloMoana_10000689												VOG01131	REFSEQ hypothetical protein	1.6e-17	57.9	3.43
KiloMoana_10000689_40	KiloMoana_10000689												VOG00677	sp|P10310|TERL_BPT3 Terminase, large subunit gp19	3.2e-87	287.4	10
KiloMoana_10000689_41	KiloMoana_10000689
KiloMoana_10000689_42	KiloMoana_10000689
KiloMoana_10000689_43	KiloMoana_10000689
KiloMoana_10000689_44	KiloMoana_10000689	K03427		hsdM; type I restriction enzyme M protein [EC:2.1.1.72]	5.1e-13	43.1	0.26						VOG03500	REFSEQ hypothetical protein	1.8e-14	47.9	3.08
KiloMoana_10000689_45	KiloMoana_10000689
KiloMoana_10000689_46	KiloMoana_10000689
KiloMoana_10000689_47	KiloMoana_10000689
KiloMoana_10000689_48	KiloMoana_10000689
KiloMoana_10000689_49	KiloMoana_10000689
KiloMoana_10000689_50	KiloMoana_10000689
KiloMoana_10000689_51	KiloMoana_10000689	K10908		POLRMT, RPO41; DNA-directed RNA polymerase, mitochondrial [EC:2.7.7.6]	3.8e-36	118.8	1.12	PF00940.19	DNA-dependent RNA polymerase	5.4e-39	128.4	2.16	VOG01469	sp|P00573|RPOL_BPT7 T7 RNA polymerase	4.3e-52	171.5	9.01
Mariner_1000214_1	Mariner_1000214
Mariner_1000214_2	Mariner_1000214
Mariner_1000214_3	Mariner_1000214
Mariner_1000214_4	Mariner_1000214												VOG00083	REFSEQ hypothetical protein	9.6e-14	44.1	1.86
Mariner_1000214_5	Mariner_1000214
Mariner_1000214_6	Mariner_1000214
Mariner_1000214_7	Mariner_1000214
Mariner_1000214_8	Mariner_1000214
Mariner_1000214_9	Mariner_1000214												VOG21778	REFSEQ hypothetical protein	2.3e-80	265	0.05
Mariner_1000214_10	Mariner_1000214
Mariner_1000214_11	Mariner_1000214												VOG21779	REFSEQ hypothetical protein	1.3e-27	91	0.05
Mariner_1000214_12	Mariner_1000214
Mariner_1000214_13	Mariner_1000214
Mariner_1000214_14	Mariner_1000214
Mariner_1000214_15	Mariner_1000214
Mariner_1000214_16	Mariner_1000214
Mariner_1000214_17	Mariner_1000214
Mariner_1000214_18	Mariner_1000214
Mariner_1000214_19	Mariner_1000214												VOG02480	sp|P00641|ENDO_BPT7 Endonuclease I	9.6e-32	103.9	4.21
Mariner_1000214_20	Mariner_1000214	K06217		phoH, phoL; phosphate starvation-inducible protein PhoH and related proteins	8.1e-38	125.1	1.39	PF02562.16	PhoH-like protein	3.6e-43	141.7	2.56	VOG02747	sp|P46343|PHOL_BACSU PhoH-like protein	1.2e-56	186.7	10
Mariner_1000214_21	Mariner_1000214
Mariner_1000214_22	Mariner_1000214
Mariner_1000214_23	Mariner_1000214
Mariner_1000214_24	Mariner_1000214	K23077		dsrC; dissimilatory sulfite reductase related protein	2.7e-25	83.1	0.01	PF04358.13	DsrC like protein	1.3e-20	68.2	0.04
Mariner_1000214_25	Mariner_1000214	K00526		E1.17.4.1B, nrdB, nrdF; ribonucleoside-diphosphate reductase beta chain [EC:1.17.4.1]	2.2e-86	284.7	3.84	PF00268.21	Ribonucleotide reductase, small chain	6.1e-72	236.6	3.77	VOG00398	sp|P69924|RIR2_ECOLI Ribonucleoside-diphosphate reductase 1 subunit beta	2.9e-86	283.4	10
Mariner_1000214_26	Mariner_1000214	K00525		E1.17.4.1A, nrdA, nrdE; ribonucleoside-diphosphate reductase alpha chain [EC:1.17.4.1]	5.9e-128	422.3	4.45	PF02867.15	Ribonucleotide reductase, barrel domain	5.5e-97	319.7	5.4	VOG00120	sp|P00452|RIR1_ECOLI Ribonucleoside-diphosphate reductase 1 subunit alpha	2.5e-142	469.8	10
Mariner_1000214_27	Mariner_1000214
Mariner_1000214_28	Mariner_1000214							PF11753.8	Protein of unknwon function (DUF3310)	6.5e-22	71.8	4.26	VOG00078	sp|P03781|NUCK_BPT7 Nucleotide kinase gp1.7	8.5e-25	82	3.81
Mariner_1000214_29	Mariner_1000214
Mariner_1000214_30	Mariner_1000214
Mariner_1000214_31	Mariner_1000214												VOG01196	sp|Q8QL42|Y207_SIRV1 Uncharacterized protein 207	4.5e-28	92.7	2.99
Mariner_1000214_32	Mariner_1000214	K02335		polA; DNA polymerase I [EC:2.7.7.7]	1.5e-70	233.1	7.66	PF00476.20	DNA polymerase family A	2.1e-52	172.6	8.06	VOG00029	sp|O64235|DPOL_BPMD2 DNA polymerase	3.5e-119	393.3	10
Mariner_1000214_33	Mariner_1000214	K17680		PEO1; twinkle protein [EC:3.6.4.12]	1e-56	187	2.89	PF03796.15	DnaB-like helicase C terminal domain	5.3e-22	72.6	5.28	VOG00557	sp|P04530|VG41_BPT4 ATP-dependent helicase 41	4.2e-83	274.4	10
Ga0181569_10001662_1	Ga0181569_10001662
Ga0181569_10001662_2	Ga0181569_10001662
Ga0181569_10001662_3	Ga0181569_10001662												VOG00912	sp|P39234|NEEDL_BPT4 Baseplate puncturing device gp5.4	2.1e-12	41.6	7.37
Ga0181569_10001662_4	Ga0181569_10001662
Ga0181569_10001662_5	Ga0181569_10001662	K03676		grxC, GLRX, GLRX2; glutaredoxin 3	7.6e-15	49.5	0.25	PF00462.24	Glutaredoxin	6.9e-15	49.4	1.01	VOG00051	sp|P68692|GLRX1_VACCW Glutaredoxin-1	6e-20	65.8	10
Ga0181569_10001662_6	Ga0181569_10001662	K00526		E1.17.4.1B, nrdB, nrdF; ribonucleoside-diphosphate reductase beta chain [EC:1.17.4.1]	1.4e-85	282.1	3.84	PF00268.21	Ribonucleotide reductase, small chain	6.4e-58	190.6	3.77	VOG00398	sp|P69924|RIR2_ECOLI Ribonucleoside-diphosphate reductase 1 subunit beta	5e-99	325.4	10
Ga0181569_10001662_7	Ga0181569_10001662	K00525		E1.17.4.1A, nrdA, nrdE; ribonucleoside-diphosphate reductase alpha chain [EC:1.17.4.1]	1.5e-117	387.9	4.45	PF02867.15	Ribonucleotide reductase, barrel domain	7.6e-121	398.4	5.4	VOG00120	sp|P00452|RIR1_ECOLI Ribonucleoside-diphosphate reductase 1 subunit alpha	8.1e-195	643.3	10
Ga0181569_10001662_8	Ga0181569_10001662
Ga0181569_10001662_9	Ga0181569_10001662							PF12708.7	Pectate lyase superfamily protein	3.9e-16	53.8	0.43	VOG00583	sp|O34433|YOBO_BACSU Putative phage-related protein YobO	1.1e-16	54.7	0.7
Ga0181569_10001662_10	Ga0181569_10001662	K19465		MGME1, DDK1; mitochondrial genome maintenance exonuclease 1 [EC:3.1.-.-]	1.5e-38	127.4	0.96						VOG01402	REFSEQ hypothetical protein	1.5e-47	156.3	6.56
Ga0181569_10001662_11	Ga0181569_10001662
Ga0181569_10001662_12	Ga0181569_10001662
Ga0181569_10001662_13	Ga0181569_10001662
Ga0181569_10001662_14	Ga0181569_10001662
Ga0181569_10001662_15	Ga0181569_10001662
Ga0181569_10001662_16	Ga0181569_10001662
Ga0181569_10001662_17	Ga0181569_10001662
Ga0181569_10001662_18	Ga0181569_10001662
Ga0181569_10001662_19	Ga0181569_10001662
Ga0181569_10001662_20	Ga0181569_10001662
Ga0181569_10001662_21	Ga0181569_10001662												VOG10133	REFSEQ hypothetical protein	1.4e-77	255.5	3.94
Ga0181569_10001662_22	Ga0181569_10001662												VOG13302	REFSEQ hypothetical protein	4.5e-16	53.1	0.31
Ga0181569_10001662_23	Ga0181569_10001662							PF07087.11	Protein of unknown function (DUF1353)	1.2e-15	51.4	0.45	VOG00750	REFSEQ hypothetical protein	1.9e-40	132	1.27
Ga0181569_10001662_24	Ga0181569_10001662	K04488		iscU, nifU; nitrogen fixation protein NifU and related proteins	3.4e-45	148.9	0.04	PF01592.16	NifU-like N terminal domain	3.8e-59	192.7	0.05
Ga0181569_10001662_25	Ga0181569_10001662
Ga0181569_10001662_26	Ga0181569_10001662	K11180	AMG	dsrA; dissimilatory sulfite reductase alpha subunit [EC:1.8.99.5]	2.9e-111	366.2	0.01	PF01077.22	Nitrite and sulphite reductase 4Fe-4S domain	2.1e-32	106.1	0.02
JGI24003J15210_10000186_1	JGI24003J15210_10000186
JGI24003J15210_10000186_2	JGI24003J15210_10000186												VOG10132	REFSEQ hypothetical protein	1.2e-42	138.8	4.95
JGI24003J15210_10000186_3	JGI24003J15210_10000186												VOG01396	sp|P39228|Y01K_BPT4 Uncharacterized 5.9 kDa protein in Gp58-sp intergenic region	1.9e-28	93.8	4.25
JGI24003J15210_10000186_4	JGI24003J15210_10000186
JGI24003J15210_10000186_5	JGI24003J15210_10000186
JGI24003J15210_10000186_6	JGI24003J15210_10000186
JGI24003J15210_10000186_7	JGI24003J15210_10000186
JGI24003J15210_10000186_8	JGI24003J15210_10000186												VOG00394	sp|P39504|SPAN1_BPT4 Spanin, inner membrane subunit	3.1e-14	47.3	5.16
JGI24003J15210_10000186_9	JGI24003J15210_10000186
JGI24003J15210_10000186_10	JGI24003J15210_10000186							PF07087.11	Protein of unknown function (DUF1353)	1e-16	54.7	0.45	VOG00750	REFSEQ hypothetical protein	8.2e-45	146.2	1.27
JGI24003J15210_10000186_11	JGI24003J15210_10000186
JGI24003J15210_10000186_12	JGI24003J15210_10000186												VOG01400	REFSEQ hypothetical protein	8.6e-19	61.8	6.93
JGI24003J15210_10000186_13	JGI24003J15210_10000186	K02316		dnaG; DNA primase [EC:2.7.7.101]	3.9e-13	43.5	3.37						VOG00056	sp|P04520|PRIM_BPT4 DNA primase	1.7e-52	173.3	10
JGI24003J15210_10000186_14	JGI24003J15210_10000186	K00527		rtpR; ribonucleoside-triphosphate reductase (thioredoxin) [EC:1.17.4.2]	6.8e-121	398.9	1.39	PF02867.15	Ribonucleotide reductase, barrel domain	2.4e-14	47	5.4	VOG09395	sp|A6Q367|RTPR_NITSB Probable adenosylcobalamin-dependent ribonucleoside-triphosphate reductase	3.9e-223	736.3	1.07
JGI24003J15210_10000186_15	JGI24003J15210_10000186
JGI24003J15210_10000186_16	JGI24003J15210_10000186												VOG00479	sp|O48499|D14_BPT5 Protein D14	7.7e-21	68.9	10
JGI24003J15210_10000186_17	JGI24003J15210_10000186
JGI24003J15210_10000186_18	JGI24003J15210_10000186												VOG11847	REFSEQ hypothetical protein	4.8e-22	72.2	0.39
JGI24003J15210_10000186_19	JGI24003J15210_10000186
JGI24003J15210_10000186_20	JGI24003J15210_10000186
JGI24003J15210_10000186_21	JGI24003J15210_10000186	K02970		RP-S21, MRPS21, rpsU; small subunit ribosomal protein S21	7.7e-16	52.8	0.04	PF01165.20	Ribosomal protein S21	1.2e-16	54.5	0.06	VOG20965	REFSEQ 30S ribosomal protein S21	6.2e-13	43	0.09
JGI24003J15210_10000186_22	JGI24003J15210_10000186
JGI24003J15210_10000186_23	JGI24003J15210_10000186
JGI24003J15210_10000186_24	JGI24003J15210_10000186	K01146		xni; protein Xni	3.4e-15	50.4	0.7	PF02739.16	5'-3' exonuclease, N-terminal resolvase-like domain	5.2e-22	72.7	0.94	VOG03061	sp|P13319|RNH_BPT4 Ribonuclease H	3.4e-32	106.2	10
JGI24003J15210_10000186_25	JGI24003J15210_10000186												VOG03187	REFSEQ hypothetical protein	1.8e-53	174.6	4.1
JGI24003J15210_10000186_26	JGI24003J15210_10000186
JGI24003J15210_10000186_27	JGI24003J15210_10000186	K01449		cwlJ, sleB; N-acetylmuramoyl-L-alanine amidase [EC:3.5.1.28]	7.1e-25	82.3	0.93	PF07486.12	Cell Wall Hydrolase	3.6e-25	83.1	0.91	VOG09850	REFSEQ hypothetical protein	1.1e-35	117.2	4.04
JGI24003J15210_10000186_28	JGI24003J15210_10000186												VOG03082	REFSEQ hypothetical protein	4.6e-46	151.2	3.51
JGI24003J15210_10000186_29	JGI24003J15210_10000186
JGI24003J15210_10000186_30	JGI24003J15210_10000186
JGI24003J15210_10000186_31	JGI24003J15210_10000186
JGI24003J15210_10000186_32	JGI24003J15210_10000186	K17226	AMG	soxY; sulfur-oxidizing protein SoxY	2.9e-45	148.7	0	PF13501.6	Sulfur oxidation protein SoxY	6.2e-25	81.9	0
JGI24003J15210_10000186_33	JGI24003J15210_10000186	K07175		phoH2; PhoH-like ATPase	4.4e-46	151.8	1.17	PF02562.16	PhoH-like protein	9.7e-50	163.1	2.56	VOG02747	sp|P46343|PHOL_BACSU PhoH-like protein	5.2e-73	240.6	10
JGI24003J15210_10000186_34	JGI24003J15210_10000186	K08640		E3.4.17.14; zinc D-Ala-D-Ala carboxypeptidase [EC:3.4.17.14]	2.8e-17	57	1.65	PF08291.11	Peptidase M15	3.2e-25	82.7	1.32	VOG00542	REFSEQ hypothetical protein	2e-28	93.9	4.28
JGI24003J15210_10000186_35	JGI24003J15210_10000186												VOG00040	REFSEQ hypothetical protein	3.1e-29	97	7.01
JGI24003J15210_10000186_36	JGI24003J15210_10000186
JGI24003J15210_10000186_37	JGI24003J15210_10000186	K19465		MGME1, DDK1; mitochondrial genome maintenance exonuclease 1 [EC:3.1.-.-]	6.4e-32	105.5	0.96						VOG01402	REFSEQ hypothetical protein	7.1e-51	167.2	6.56
JGI24003J15210_10000186_38	JGI24003J15210_10000186							PF16805.5	Phage late-transcription coactivator	2e-19	63.8	1.15	VOG09828	sp|P13338|VG33_BPT4 RNA polymerase-associated protein Gp33	1.6e-19	63.9	8.99
JGI24003J15210_10000186_39	JGI24003J15210_10000186							PF08993.10	T4 gene Gp59 loader of gp41 DNA helicase	4.2e-13	43.9	1	VOG03369	sp|P13342|VG59_BPT4 Protein Gp59	9.4e-63	205.9	8.57
JGI24003J15210_10000186_40	JGI24003J15210_10000186
JGI24003J15210_10000186_41	JGI24003J15210_10000186
JGI24003J15210_10000186_42	JGI24003J15210_10000186
JGI24003J15210_10000186_43	JGI24003J15210_10000186							PF08804.10	gp32 DNA binding protein like	1e-45	150.6	1.57	VOG02465	sp|P09035|VHED_BPT2 Single-stranded DNA-binding protein (Fragment)	1.3e-96	318.4	10
JGI24003J15210_10000186_44	JGI24003J15210_10000186
JGI24003J15210_10000186_45	JGI24003J15210_10000186
JGI24003J15210_10000186_46	JGI24003J15210_10000186
JGI24003J15210_10000186_47	JGI24003J15210_10000186
JGI24003J15210_10000186_48	JGI24003J15210_10000186
JGI24003J15210_10000186_49	JGI24003J15210_10000186												VOG00810	REFSEQ hypothetical protein	1.1e-30	99.5	2.49
JGI24003J15210_10000186_50	JGI24003J15210_10000186							PF12322.8	T4 bacteriophage base plate protein	6.6e-45	147.3	1.78	VOG00981	sp|P17173|TAP51_BPT4 Baseplate hub assembly protein gp51	4.6e-56	184.3	10
JGI24003J15210_10000186_51	JGI24003J15210_10000186												VOG00064	sp|P13333|TUBE_BPT4 Tail tube protein gp19	1.5e-26	87.3	10
JGI24003J15210_10000186_52	JGI24003J15210_10000186
JGI26256J51712_1000537_1	JGI26256J51712_1000537
JGI26256J51712_1000537_2	JGI26256J51712_1000537
JGI26256J51712_1000537_3	JGI26256J51712_1000537	K03465		thyX, thy1; thymidylate synthase (FAD) [EC:2.1.1.148]	2.6e-47	155.8	4.3	PF02511.15	Thymidylate synthase complementing protein	5.6e-44	144.5	4.14	VOG00715	sp|Q05259|THYX_BPML5 Probable flavin-dependent thymidylate synthase	1e-56	186.4	10
JGI26256J51712_1000537_4	JGI26256J51712_1000537
JGI26256J51712_1000537_5	JGI26256J51712_1000537
JGI26256J51712_1000537_6	JGI26256J51712_1000537
JGI26256J51712_1000537_7	JGI26256J51712_1000537	K23077		dsrC; dissimilatory sulfite reductase related protein	1.1e-25	84.3	0.01	PF04358.13	DsrC like protein	5.8e-21	69.4	0.04
JGI26256J51712_1000537_8	JGI26256J51712_1000537	K00525		E1.17.4.1A, nrdA, nrdE; ribonucleoside-diphosphate reductase alpha chain [EC:1.17.4.1]	1.3e-136	450.9	4.45	PF02867.15	Ribonucleotide reductase, barrel domain	2.2e-103	340.8	5.4	VOG00120	sp|P00452|RIR1_ECOLI Ribonucleoside-diphosphate reductase 1 subunit alpha	8.4e-147	484.6	10
JGI26256J51712_1000537_9	JGI26256J51712_1000537	K00526		E1.17.4.1B, nrdB, nrdF; ribonucleoside-diphosphate reductase beta chain [EC:1.17.4.1]	3.2e-89	294.1	3.84	PF00268.21	Ribonucleotide reductase, small chain	9.6e-72	236	3.77	VOG00398	sp|P69924|RIR2_ECOLI Ribonucleoside-diphosphate reductase 1 subunit beta	1.6e-87	287.6	10
JGI26256J51712_1000537_10	JGI26256J51712_1000537
JGI26256J51712_1000537_11	JGI26256J51712_1000537
JGI26256J51712_1000537_12	JGI26256J51712_1000537
JGI26256J51712_1000537_13	JGI26256J51712_1000537	K04078		groES, HSPE1; chaperonin GroES	2.2e-17	57.7	0.17	PF00166.21	Chaperonin 10 Kd subunit	7.1e-18	58.8	0.32	VOG01173	sp|Q3YUJ8|CH10_SHISS 10 kDa chaperonin	6.2e-16	52.5	0.92
JGI26256J51712_1000537_14	JGI26256J51712_1000537												VOG02905	REFSEQ hypothetical protein	9.2e-20	65.4	0.56
JGI26256J51712_1000537_15	JGI26256J51712_1000537	K00764	AMG	purF, PPAT; amidophosphoribosyltransferase [EC:2.4.2.14]	6.9e-13	42.1	0.07	PF13522.6	Glutamine amidotransferase domain	5.2e-12	40.4	0.29	VOG00473	REFSEQ glutamine amidotransferase	3.4e-26	86.5	1.01
JGI26256J51712_1000537_16	JGI26256J51712_1000537
JGI26256J51712_1000537_17	JGI26256J51712_1000537
JGI26256J51712_1000537_18	JGI26256J51712_1000537
JGI26256J51712_1000537_19	JGI26256J51712_1000537
JGI26256J51712_1000537_20	JGI26256J51712_1000537							PF18724.1	Alpha-glutamyl/putrescinyl thymine pyrophosphorylase clade 2	4.7e-26	86.2	0.25	VOG10876	REFSEQ hypothetical protein	1.1e-43	143.8	1.01
JGI26256J51712_1000537_21	JGI26256J51712_1000537							PF18751.1	P-loop Nucleotide Kinase3	5.9e-27	89	0.21	VOG03037	REFSEQ hypothetical protein	2.5e-19	64.1	3.88
JGI26256J51712_1000537_22	JGI26256J51712_1000537
JGI26256J51712_1000537_23	JGI26256J51712_1000537
Mariner_1000845_1	Mariner_1000845
Mariner_1000845_2	Mariner_1000845	K23077		dsrC; dissimilatory sulfite reductase related protein	7.2e-25	81.7	0.01	PF04358.13	DsrC like protein	3.5e-19	63.6	0.04
Mariner_1000845_3	Mariner_1000845
Mariner_1000845_4	Mariner_1000845
Mariner_1000845_5	Mariner_1000845
Mariner_1000845_6	Mariner_1000845
Mariner_1000845_7	Mariner_1000845
Mariner_1000845_8	Mariner_1000845
Mariner_1000845_9	Mariner_1000845
Mariner_1000845_10	Mariner_1000845
Mariner_1000845_11	Mariner_1000845												VOG11572	REFSEQ D2 protein	1.3e-38	126.5	1.2
Mariner_1000845_12	Mariner_1000845												VOG11573	REFSEQ hypothetical protein	1.1e-16	55.2	1.16
Mariner_1000845_13	Mariner_1000845												VOG11574	REFSEQ hypothetical protein	5.8e-21	68.4	1.19
Mariner_1000845_14	Mariner_1000845	K01972		E6.5.1.2, ligA, ligB; DNA ligase (NAD+) [EC:6.5.1.2]	7.3e-66	217.3	1	PF01653.18	NAD-dependent DNA ligase adenylation domain	3.7e-27	89.5	0.7	VOG01374	sp|Q5UPZ0|DNLJ_MIMIV DNA ligase	1.3e-74	246.1	3.5
Mariner_1000845_15	Mariner_1000845	K01972		E6.5.1.2, ligA, ligB; DNA ligase (NAD+) [EC:6.5.1.2]	2.4e-50	166	1	PF00533.26	BRCA1 C Terminus (BRCT) domain	4.2e-12	40.6	0.03	VOG01374	sp|Q5UPZ0|DNLJ_MIMIV DNA ligase	1.4e-42	140.3	3.5
Mariner_1000845_16	Mariner_1000845
Mariner_1000845_17	Mariner_1000845
Mariner_1000845_18	Mariner_1000845	K02314		dnaB; replicative DNA helicase [EC:3.6.4.12]	4.7e-25	82.5	5.15	PF03796.15	DnaB-like helicase C terminal domain	9.7e-21	68.5	5.28	VOG00557	sp|P04530|VG41_BPT4 ATP-dependent helicase 41	3.4e-43	142.9	10
Mariner_1000845_19	Mariner_1000845	K02316		dnaG; DNA primase [EC:2.7.7.101]	9.2e-38	124.9	3.37	PF01807.20	CHC2 zinc finger	6.5e-14	45.9	0.58	VOG00056	sp|P04520|PRIM_BPT4 DNA primase	4e-38	125.9	10
Mariner_1000845_20	Mariner_1000845	K02335		polA; DNA polymerase I [EC:2.7.7.7]	3.2e-102	337.9	7.66	PF00476.20	DNA polymerase family A	7e-82	269.7	8.06	VOG00029	sp|O64235|DPOL_BPMD2 DNA polymerase	1.8e-123	407.4	10
Mariner_1000845_21	Mariner_1000845												VOG11575	REFSEQ hypothetical protein	7.7e-17	55.8	1.12
Mariner_1000845_22	Mariner_1000845	K17677		IRC3; ATP-dependent helicase IRC3 [EC:3.6.4.-]	4e-29	96	1.76	PF04851.15	Type III restriction enzyme, res subunit	2e-17	58	4.63	VOG00935	sp|P20703|UVSW_BPT4 ATP-dependent DNA helicase uvsW	2.2e-68	225.1	10
Mariner_1000845_23	Mariner_1000845
Mariner_1000845_24	Mariner_1000845
Mariner_1000845_25	Mariner_1000845	K03547		sbcD, mre11; DNA repair protein SbcD/Mre11	4.3e-20	66.5	2.76						VOG01045	sp|P04521|EXO1_BPT4 Exonuclease subunit 1	6e-44	144.8	10
Mariner_1000845_26	Mariner_1000845	K03546		sbcC, rad50; DNA repair protein SbcC/Rad50	6.1e-48	158	3.31						VOG00654	sp|P04522|EXO2_BPT4 Exonuclease subunit 2	9.2e-82	270.2	10
Mariner_1000845_27	Mariner_1000845												VOG00479	sp|O48499|D14_BPT5 Protein D14	1.3e-26	87.6	10
Mariner_1000845_28	Mariner_1000845												VOG20616	REFSEQ hypothetical protein	2.4e-12	41	0.06
Mariner_1000845_29	Mariner_1000845
Mariner_1000845_30	Mariner_1000845												VOG03721	REFSEQ putative variable tail fiber protein	1.5e-12	41.3	0.18
Mariner_1000845_31	Mariner_1000845												VOG02025	REFSEQ hypothetical protein	6.9e-37	120.9	0.28
Mariner_1000845_32	Mariner_1000845												VOG20971	REFSEQ hypothetical protein	1e-36	120.9	0.12
Mariner_1000845_33	Mariner_1000845												VOG00161	REFSEQ hypothetical protein	1.5e-21	71.6	0.68
Mariner_1000845_34	Mariner_1000845												VOG02025	REFSEQ hypothetical protein	2.2e-140	463.6	0.28
JGI26251J51716_1000369_1	JGI26251J51716_1000369
JGI26251J51716_1000369_2	JGI26251J51716_1000369
JGI26251J51716_1000369_3	JGI26251J51716_1000369	K03465		thyX, thy1; thymidylate synthase (FAD) [EC:2.1.1.148]	2.6e-47	155.8	4.3	PF02511.15	Thymidylate synthase complementing protein	5.6e-44	144.5	4.14	VOG00715	sp|Q05259|THYX_BPML5 Probable flavin-dependent thymidylate synthase	1e-56	186.4	10
JGI26251J51716_1000369_4	JGI26251J51716_1000369
JGI26251J51716_1000369_5	JGI26251J51716_1000369
JGI26251J51716_1000369_6	JGI26251J51716_1000369
JGI26251J51716_1000369_7	JGI26251J51716_1000369	K23077		dsrC; dissimilatory sulfite reductase related protein	1.1e-25	84.3	0.01	PF04358.13	DsrC like protein	5.8e-21	69.4	0.04
JGI26251J51716_1000369_8	JGI26251J51716_1000369	K00525		E1.17.4.1A, nrdA, nrdE; ribonucleoside-diphosphate reductase alpha chain [EC:1.17.4.1]	3.3e-137	452.9	4.45	PF02867.15	Ribonucleotide reductase, barrel domain	6.5e-104	342.5	5.4	VOG00120	sp|P00452|RIR1_ECOLI Ribonucleoside-diphosphate reductase 1 subunit alpha	8.2e-147	484.6	10
JGI26251J51716_1000369_9	JGI26251J51716_1000369	K00526		E1.17.4.1B, nrdB, nrdF; ribonucleoside-diphosphate reductase beta chain [EC:1.17.4.1]	3.2e-89	294.1	3.84	PF00268.21	Ribonucleotide reductase, small chain	9.6e-72	236	3.77	VOG00398	sp|P69924|RIR2_ECOLI Ribonucleoside-diphosphate reductase 1 subunit beta	1.6e-87	287.6	10
JGI26251J51716_1000369_10	JGI26251J51716_1000369
JGI26251J51716_1000369_11	JGI26251J51716_1000369
JGI26251J51716_1000369_12	JGI26251J51716_1000369
JGI26251J51716_1000369_13	JGI26251J51716_1000369	K04078		groES, HSPE1; chaperonin GroES	2.2e-17	57.7	0.17	PF00166.21	Chaperonin 10 Kd subunit	7.1e-18	58.8	0.32	VOG01173	sp|Q3YUJ8|CH10_SHISS 10 kDa chaperonin	6.2e-16	52.5	0.92
JGI26251J51716_1000369_14	JGI26251J51716_1000369												VOG02905	REFSEQ hypothetical protein	5.9e-20	66.1	0.56
JGI26251J51716_1000369_15	JGI26251J51716_1000369	K00764	AMG	purF, PPAT; amidophosphoribosyltransferase [EC:2.4.2.14]	6.9e-13	42.1	0.07	PF13522.6	Glutamine amidotransferase domain	5.2e-12	40.4	0.29	VOG00473	REFSEQ glutamine amidotransferase	3.4e-26	86.5	1.01
JGI26251J51716_1000369_16	JGI26251J51716_1000369
JGI26251J51716_1000369_17	JGI26251J51716_1000369
JGI26251J51716_1000369_18	JGI26251J51716_1000369
JGI26251J51716_1000369_19	JGI26251J51716_1000369
JGI26251J51716_1000369_20	JGI26251J51716_1000369							PF18724.1	Alpha-glutamyl/putrescinyl thymine pyrophosphorylase clade 2	4.7e-26	86.2	0.25	VOG10876	REFSEQ hypothetical protein	1.1e-43	143.8	1.01
JGI26251J51716_1000369_21	JGI26251J51716_1000369							PF18751.1	P-loop Nucleotide Kinase3	5.9e-27	89	0.21	VOG03037	REFSEQ hypothetical protein	2.5e-19	64.1	3.88
JGI26251J51716_1000369_22	JGI26251J51716_1000369
JGI26251J51716_1000369_23	JGI26251J51716_1000369
GBIDBA_10002116_1	GBIDBA_10002116
GBIDBA_10002116_2	GBIDBA_10002116
GBIDBA_10002116_3	GBIDBA_10002116
GBIDBA_10002116_4	GBIDBA_10002116
GBIDBA_10002116_5	GBIDBA_10002116												VOG10133	REFSEQ hypothetical protein	9.2e-72	236.4	3.94
GBIDBA_10002116_6	GBIDBA_10002116												VOG03154	REFSEQ cytitidyltransferase	2.1e-85	281.4	4.79
GBIDBA_10002116_7	GBIDBA_10002116
GBIDBA_10002116_8	GBIDBA_10002116
GBIDBA_10002116_9	GBIDBA_10002116							PF03382.14	Mycoplasma protein of unknown function, DUF285	9.1e-18	58.5	0.16
GBIDBA_10002116_10	GBIDBA_10002116												VOG10132	REFSEQ hypothetical protein	4.2e-37	120.8	4.95
GBIDBA_10002116_11	GBIDBA_10002116												VOG01396	sp|P39228|Y01K_BPT4 Uncharacterized 5.9 kDa protein in Gp58-sp intergenic region	2.9e-26	86.7	4.25
GBIDBA_10002116_12	GBIDBA_10002116	K00525		E1.17.4.1A, nrdA, nrdE; ribonucleoside-diphosphate reductase alpha chain [EC:1.17.4.1]	4.1e-116	383.1	4.45	PF02867.15	Ribonucleotide reductase, barrel domain	2e-114	377.2	5.4	VOG00120	sp|P00452|RIR1_ECOLI Ribonucleoside-diphosphate reductase 1 subunit alpha	2.7e-189	625.1	10
GBIDBA_10002116_13	GBIDBA_10002116	K23077		dsrC; dissimilatory sulfite reductase related protein	5.5e-25	82.1	0.01	PF04358.13	DsrC like protein	2.8e-20	67.2	0.04
GBIDBA_10002116_14	GBIDBA_10002116
GBIDBA_10002116_15	GBIDBA_10002116	K00526		E1.17.4.1B, nrdB, nrdF; ribonucleoside-diphosphate reductase beta chain [EC:1.17.4.1]	4e-82	270.7	3.84	PF00268.21	Ribonucleotide reductase, small chain	3.5e-48	158.7	3.77	VOG00398	sp|P69924|RIR2_ECOLI Ribonucleoside-diphosphate reductase 1 subunit beta	1.2e-91	301.1	10
GBIDBA_10002116_16	GBIDBA_10002116	K03676		grxC, GLRX, GLRX2; glutaredoxin 3	4.6e-18	60	0.25	PF00462.24	Glutaredoxin	8.7e-17	55.5	1.01	VOG00051	sp|P68692|GLRX1_VACCW Glutaredoxin-1	1.6e-17	58	10
GBIDBA_10002116_17	GBIDBA_10002116
GBIDBA_10002116_18	GBIDBA_10002116												VOG00333	sp|P07072|TEV2_BPT4 Intron-associated endonuclease 2	3.6e-21	70.6	5.39
GBIDBA_10002116_19	GBIDBA_10002116							PF02739.16	5'-3' exonuclease, N-terminal resolvase-like domain	2.9e-19	63.8	0.94	VOG03061	sp|P13319|RNH_BPT4 Ribonuclease H	1.9e-31	103.8	10
GBIDBA_10002116_20	GBIDBA_10002116												VOG03187	REFSEQ hypothetical protein	2.6e-19	63.7	4.1
GBIDBA_10002116_21	GBIDBA_10002116												VOG10126	REFSEQ hypothetical protein	9.4e-14	45.8	4.12
GBIDBA_10002116_22	GBIDBA_10002116	K19465		MGME1, DDK1; mitochondrial genome maintenance exonuclease 1 [EC:3.1.-.-]	4.3e-26	86.3	0.96						VOG01402	REFSEQ hypothetical protein	5.4e-55	180.7	6.56
GBIDBA_10002116_23	GBIDBA_10002116
GBIDBA_10002116_24	GBIDBA_10002116
GBIDBA_10002116_25	GBIDBA_10002116	K05967		K05967; uncharacterized protein	3.2e-17	57.4	0.62						VOG00455	sp|P32275|Y12F_BPT4 Uncharacterized 32.4 kDa protein in Gp30-rIII intergenic region	5e-31	102.6	7.2
GBIDBA_10002116_26	GBIDBA_10002116
GBIDBA_10002116_27	GBIDBA_10002116
GBIDBA_10002116_28	GBIDBA_10002116	K04085	AMG	tusA, sirA; tRNA 2-thiouridine synthesizing protein A [EC:2.8.1.-]	4.3e-28	92.4	0	PF01206.17	Sulfurtransferase TusA	5.3e-26	84.6	0
GBIDBA_10002116_29	GBIDBA_10002116	K11179	AMG	tusE, dsrC; tRNA 2-thiouridine synthesizing protein E [EC:2.8.1.-]	1.9e-37	122.4	0.03	PF04358.13	DsrC like protein	2.8e-38	125	0.04
GBIDBA_10002116_30	GBIDBA_10002116
GBIDBA_10002116_31	GBIDBA_10002116
GBIDBA_10002116_32	GBIDBA_10002116
GBIDBA_10002116_33	GBIDBA_10002116
GBIDBA_10002116_34	GBIDBA_10002116
GBIDBA_10002116_35	GBIDBA_10002116
GBIDBA_10002116_36	GBIDBA_10002116
JGI24004J15324_10000869_1	JGI24004J15324_10000869												VOG11855	REFSEQ hypothetical protein	6.8e-22	72.2	1.42
JGI24004J15324_10000869_2	JGI24004J15324_10000869
JGI24004J15324_10000869_3	JGI24004J15324_10000869
JGI24004J15324_10000869_4	JGI24004J15324_10000869
JGI24004J15324_10000869_5	JGI24004J15324_10000869
JGI24004J15324_10000869_6	JGI24004J15324_10000869
JGI24004J15324_10000869_7	JGI24004J15324_10000869
JGI24004J15324_10000869_8	JGI24004J15324_10000869
JGI24004J15324_10000869_9	JGI24004J15324_10000869
JGI24004J15324_10000869_10	JGI24004J15324_10000869
JGI24004J15324_10000869_11	JGI24004J15324_10000869	K01146		xni; protein Xni	3.4e-14	47.6	0.7	PF02739.16	5'-3' exonuclease, N-terminal resolvase-like domain	7.8e-22	72.6	0.94	VOG03061	sp|P13319|RNH_BPT4 Ribonuclease H	5.1e-35	116	10
JGI24004J15324_10000869_12	JGI24004J15324_10000869												VOG03187	REFSEQ hypothetical protein	3.3e-27	89.8	4.1
JGI24004J15324_10000869_13	JGI24004J15324_10000869
JGI24004J15324_10000869_14	JGI24004J15324_10000869
JGI24004J15324_10000869_15	JGI24004J15324_10000869
JGI24004J15324_10000869_16	JGI24004J15324_10000869												VOG10126	REFSEQ hypothetical protein	2.3e-16	54.6	4.12
JGI24004J15324_10000869_17	JGI24004J15324_10000869	K06217		phoH, phoL; phosphate starvation-inducible protein PhoH and related proteins	7.3e-41	135.6	1.39	PF02562.16	PhoH-like protein	1e-46	153.8	2.56	VOG02747	sp|P46343|PHOL_BACSU PhoH-like protein	1.6e-66	219.7	10
JGI24004J15324_10000869_18	JGI24004J15324_10000869	K19465		MGME1, DDK1; mitochondrial genome maintenance exonuclease 1 [EC:3.1.-.-]	4.9e-29	96.5	0.96						VOG01402	REFSEQ hypothetical protein	4.3e-56	184.8	6.56
JGI24004J15324_10000869_19	JGI24004J15324_10000869
JGI24004J15324_10000869_20	JGI24004J15324_10000869
JGI24004J15324_10000869_21	JGI24004J15324_10000869
JGI24004J15324_10000869_22	JGI24004J15324_10000869	K13628		iscA; iron-sulfur cluster assembly protein	2.2e-27	90.8	0.01	PF01521.20	Iron-sulphur cluster biosynthesis	1.3e-16	55.5	0.02	VOG08803	sp|A0KNY6|ERPA_AERHH Iron-sulfur cluster insertion protein ErpA	4.1e-23	76.5	0.02
JGI24004J15324_10000869_23	JGI24004J15324_10000869	K17226	AMG	soxY; sulfur-oxidizing protein SoxY	4.7e-42	138.6	0	PF13501.6	Sulfur oxidation protein SoxY	1.7e-19	64.8	0
JGI24004J15324_10000869_24	JGI24004J15324_10000869
JGI24004J15324_10000869_25	JGI24004J15324_10000869
JGI24004J15324_10000869_26	JGI24004J15324_10000869
JGI24004J15324_10000869_27	JGI24004J15324_10000869
Ga0114309_100207_1	Ga0114309_100207	K00549	AMG	metE; 5-methyltetrahydropteroyltriglutamate--homocysteine methyltransferase [EC:2.1.1.14]	1.6e-35	117.7	0	PF08267.12	Cobalamin-independent synthase, N-terminal domain	8.8e-125	411.1	0
Ga0114309_100207_2	Ga0114309_100207
Ga0114309_100207_3	Ga0114309_100207	K11179	AMG	tusE, dsrC; tRNA 2-thiouridine synthesizing protein E [EC:2.8.1.-]	7.6e-54	176	0.03	PF04358.13	DsrC like protein	2e-47	154.9	0.04
Ga0114309_100207_4	Ga0114309_100207	K14058		ttcA; tRNA 2-thiocytidine biosynthesis protein TtcA	3.3e-169	557.9	0.01	PF01171.20	PP-loop family	6.3e-16	53.4	0.03	VOG00684	sp|A4XFR8|QUEC_CALS8 7-cyano-7-deazaguanine synthase	2.2e-14	48.3	2.27
Ga0114309_100207_5	Ga0114309_100207
Ga0114309_100207_6	Ga0114309_100207
Ga0114309_100207_7	Ga0114309_100207
Ga0114309_100207_8	Ga0114309_100207							PF04448.12	Protein of unknown function (DUF551)	2.4e-13	45.6	0.56	VOG00088	sp|P14108|Y7K8_BPP22 Uncharacterized 7.8 kDa protein in ral-gp17 intergenic region	6e-12	40.6	1.55
Ga0114309_100207_9	Ga0114309_100207												VOG11402	sp|P69624|YO09_BPHC1 Uncharacterized 9.7 kDa protein in cox-rep intergenic region	1.2e-22	75.4	0.16
Ga0114309_100207_10	Ga0114309_100207
Ga0114309_100207_11	Ga0114309_100207
Ga0114309_100207_12	Ga0114309_100207
Ga0114309_100207_13	Ga0114309_100207	K06952		K06952; uncharacterized protein	6.6e-58	191.1	0.51						VOG01639	sp|P76514|YFDR_ECOLI Uncharacterized protein YfdR	7.2e-56	183.7	1.22
Ga0114309_100207_14	Ga0114309_100207												VOG03468	REFSEQ hypothetical protein	5.5e-13	44	0.3
Ga0114309_100207_15	Ga0114309_100207
Ga0114309_100207_16	Ga0114309_100207							PF10548.9	P22AR C-terminal domain	2e-31	102.8	0.12	VOG00265	sp|P44193|Y1422_HAEIN Uncharacterized protein HI_1422	1.5e-25	85	1.8
Ga0114309_100207_17	Ga0114309_100207							PF10546.9	P63C domain	4.2e-35	115	0.11	VOG11598	REFSEQ hypothetical protein	7.2e-72	236.9	0.41
Ga0114309_100207_18	Ga0114309_100207												VOG15767	REFSEQ hypothetical protein	2.5e-24	80.3	0.57
Ga0114309_100207_19	Ga0114309_100207												VOG22437	REFSEQ hypothetical protein	1.5e-35	116.2	0.04
Ga0114309_100207_20	Ga0114309_100207
Ga0114309_100207_21	Ga0114309_100207
Ga0114309_100207_22	Ga0114309_100207
Ga0114309_100207_23	Ga0114309_100207
Ga0114309_100207_24	Ga0114309_100207							PF05534.12	HicB family	1.2e-13	45.5	0.03	VOG00769	sp|Q8QL46|Y56B_SIRV1 Uncharacterized protein 56B	1.1e-12	43.4	1.85
Ga0114309_100207_25	Ga0114309_100207							PF07927.12	HicA toxin of bacterial toxin-antitoxin,	7e-12	40	0.3	VOG19997	REFSEQ HicA protein	7.7e-17	55.7	0.04
Ga0114309_100207_26	Ga0114309_100207												VOG02771	sp|P03034|RPC1_LAMBD Repressor protein cI	3.7e-24	80.7	10
Ga0114309_100207_27	Ga0114309_100207	K22302		dicC; transcriptional repressor of cell division inhibition gene dicB	3.6e-14	47.7	0.24	PF15943.5	Putative antitoxin of bacterial toxin-antitoxin system, YdaS/YdaT	6.2e-23	75.3	0.52	VOG00317	sp|P03040|RCRO_LAMBD Regulatory protein cro	1.3e-13	46.2	3.14
Ga0114309_100207_28	Ga0114309_100207												VOG00672	sp|P75976|YMFL_ECOLI Uncharacterized protein YmfL	2.8e-13	44.9	1.28
Ga0114309_100207_29	Ga0114309_100207							PF03374.14	Phage antirepressor protein KilAC domain	3.5e-26	86.4	2.71	VOG10124	sp|O34449|YOQD_BACSU SPBc2 prophage-derived putative antirepressor protein YoqD	2.1e-18	62.1	7.43
Ga0114309_100207_30	Ga0114309_100207							PF09524.10	Conserved phage C-terminus (Phg_2220_C)	1.5e-17	58.2	1	VOG00974	REFSEQ hypothetical protein	1.6e-23	78.4	2.31
Ga0114309_100207_31	Ga0114309_100207							PF06992.11	Replication protein P	1.4e-40	133.4	0.29	VOG11468	sp|P03689|VRPP_LAMBD Replication protein P	4.6e-45	148.7	1.07
Ga0114309_100207_32	Ga0114309_100207							PF06147.11	Protein of unknown function (DUF968)	1.8e-59	196.1	0.18	VOG00232	sp|P76162|YDFU_ECOLI Uncharacterized protein YdfU	1.9e-22	74	2.92
Ga0114309_100207_33	Ga0114309_100207	K01160		rusA; crossover junction endodeoxyribonuclease RusA [EC:3.1.22.4]	3.6e-40	132.8	1.93	PF05866.11	Endodeoxyribonuclease RusA	1.7e-18	62.1	2.13	VOG00098	sp|Q9MCN8|RUSA_BPHK7 Crossover junction endodeoxyribonuclease rusA	1.4e-19	65.7	10
Ga0114309_100207_34	Ga0114309_100207							PF06530.12	Phage antitermination protein Q	9.7e-14	46.1	1	VOG00605	sp|O48429|REGQ_BPH19 Antitermination protein Q	6.6e-18	59.5	2.38
Ga0114309_100207_35	Ga0114309_100207												VOG03502	REFSEQ hypothetical protein	4.7e-52	171	0.34
Ga0114309_100207_36	Ga0114309_100207												VOG22414	REFSEQ hypothetical protein	9.3e-24	79	0.05
Ga0114309_100207_37	Ga0114309_100207
Ga0114309_100207_38	Ga0114309_100207	K01185		E3.2.1.17; lysozyme [EC:3.2.1.17]	1.1e-25	85.7	4.48	PF00959.19	Phage lysozyme	1.1e-20	68.9	3.03	VOG00308	sp|P16009|BP5_BPT4 Baseplate central spike complex protein gp5	1.7e-29	98.2	10
Ga0114309_100207_39	Ga0114309_100207							PF10828.8	Protein of unknown function (DUF2570)	1.6e-14	48.5	0.04
Ga0114309_100207_40	Ga0114309_100207
Ga0114309_100207_41	Ga0114309_100207	K07451		mcrA; 5-methylcytosine-specific restriction enzyme A [EC:3.1.21.-]	7.8e-20	66.1	0.95	PF01844.23	HNH endonuclease	5.4e-18	59.7	1.1	VOG20281	REFSEQ Gp60	5.1e-32	105.9	0.82
Ga0114309_100207_42	Ga0114309_100207							PF05119.12	Phage terminase, small subunit	7.4e-25	82.1	1.58	VOG00687	REFSEQ terminase small subunit	1.1e-34	114.4	8.56
Ga0114309_100207_43	Ga0114309_100207							PF03354.15	Phage Terminase	7.6e-80	263.4	2.87	VOG09810	sp|P17312|TERL_BPT4 Terminase, large subunit	8.5e-46	152.2	10
Ga0114309_100207_44	Ga0114309_100207
Ga0114309_100207_45	Ga0114309_100207							PF04860.12	Phage portal protein	1.3e-95	314.9	4.78	VOG00236	sp|Q4Z9G3|PORTL_BPTWO Probable portal protein	7.9e-66	217.7	10
Ga0114309_100207_46	Ga0114309_100207	K06904		K06904; uncharacterized protein	4.3e-54	178.7	2.41	PF04586.17	Caudovirus prohead serine protease	1.1e-50	166.8	1.83	VOG03165	sp|Q6QGD7|PRO_BPT5 Prohead protease	3.2e-36	120	10
Ga0114309_100207_47	Ga0114309_100207							PF05065.13	Phage capsid family	3.1e-69	228.1	5.12	VOG00633	sp|O64210|CAPSD_BPMD2 Probable major capsid protein gp17	4.8e-56	185.6	10
Ga0114309_100207_48	Ga0114309_100207							PF05135.13	Phage gp6-like head-tail connector protein	1e-25	84.9	1	VOG00181	REFSEQ hypothetical protein	8.8e-20	65.5	7.11
Ga0114309_100207_49	Ga0114309_100207							PF05521.11	Phage head-tail joining protein	1.6e-27	90.7	1.4	VOG00066	sp|O48446|HCP16_BPSPP Head completion protein gp16	1.7e-28	93.8	10
Ga0114309_100207_50	Ga0114309_100207							PF04883.12	Bacteriophage HK97-gp10, putative tail-component	6.6e-12	41.1	1	VOG00973	REFSEQ hypothetical protein	8.2e-24	79.3	10
Ga0114309_100207_51	Ga0114309_100207							PF11367.8	Protein of unknown function (DUF3168)	4.5e-13	44.2	0.42	VOG00160	REFSEQ hypothetical protein	1.3e-15	52.3	6.28
Ga0114309_100207_52	Ga0114309_100207
Ga0114309_100207_53	Ga0114309_100207
Ga0114309_100207_54	Ga0114309_100207							PF13227.6	Protein of unknown function (DUF4035)	8.1e-32	103.6	0.12
Ga0114309_100207_55	Ga0114309_100207							PF09718.10	Lambda phage tail tape-measure protein (Tape_meas_lam_C)	1.1e-20	68.4	1	VOG00541	REFSEQ tail tape measure protein	6.3e-43	142	1
Ga0114309_100207_56	Ga0114309_100207							PF05939.13	Phage minor tail protein	2.8e-35	115.8	1.18	VOG01889	sp|O64331|TIPM_BPN15 Tail tip protein M	1.9e-23	77.8	4.25
Ga0114309_100207_57	Ga0114309_100207							PF05100.12	Phage minor tail protein L	6.4e-71	232.6	1.09	VOG00644	sp|O64332|TIPL_BPN15 Tail tip protein L	1.1e-66	219.1	4.48
Ga0114309_100207_58	Ga0114309_100207	K21140	AMG	mec; [CysO sulfur-carrier protein]-S-L-cysteine hydrolase [EC:3.13.1.6]	8.6e-16	52.7	0.89	PF00877.19	NlpC/P60 family	3.7e-18	60.3	1.39	VOG01039	sp|O64333|TIPK_BPN15 Tail tip assembly protein K	2e-60	199.9	4.6
Ga0114309_100207_59	Ga0114309_100207												VOG02435	sp|O64334|TIPI_BPN15 Tail tip assembly protein I	2.6e-52	171.9	4.29
Ga0114309_100207_60	Ga0114309_100207							PF13550.6	Putative phage tail protein	5.1e-38	125.3	1.24	VOG00125	sp|Q6QGE9|BPPB3_BPT5 Probable baseplate hub protein	1.3e-278	922.1	8.23
Ga0114309_100207_61	Ga0114309_100207												VOG17634	REFSEQ hypothetical protein	1.2e-45	148.7	0.07
Ga0114309_100207_62	Ga0114309_100207
Ga0114309_100207_63	Ga0114309_100207
Ga0114309_100207_64	Ga0114309_100207
Ga0114309_100207_65	Ga0114309_100207												VOG00691	REFSEQ hypothetical protein	2.3e-16	54.7	1.36
Ga0114309_100207_66	Ga0114309_100207	K14059		int; integrase	8e-33	108.9	7	PF00589.22	Phage integrase family	5.2e-29	96	9.33	VOG00041	sp|O10330|VLF1_NPVOP Very late expression factor 1	1.4e-43	144.4	10
Abe_10000891_1	Abe_10000891	K00525		E1.17.4.1A, nrdA, nrdE; ribonucleoside-diphosphate reductase alpha chain [EC:1.17.4.1]	5.5e-126	416.3	4.45	PF02867.15	Ribonucleotide reductase, barrel domain	6.8e-92	303.3	5.4	VOG00120	sp|P00452|RIR1_ECOLI Ribonucleoside-diphosphate reductase 1 subunit alpha	1.2e-146	484.6	10
Abe_10000891_2	Abe_10000891
Abe_10000891_3	Abe_10000891
Abe_10000891_4	Abe_10000891
Abe_10000891_5	Abe_10000891
Abe_10000891_6	Abe_10000891
Abe_10000891_7	Abe_10000891	K23077		dsrC; dissimilatory sulfite reductase related protein	1.1e-24	81.7	0.01	PF04358.13	DsrC like protein	6.7e-20	66.4	0.04
Abe_10000891_8	Abe_10000891
Abe_10000891_9	Abe_10000891	K03465		thyX, thy1; thymidylate synthase (FAD) [EC:2.1.1.148]	5.9e-54	178.1	4.3	PF02511.15	Thymidylate synthase complementing protein	3.3e-45	149	4.14	VOG00715	sp|Q05259|THYX_BPML5 Probable flavin-dependent thymidylate synthase	7.7e-51	167.7	10
Abe_10000891_10	Abe_10000891
Abe_10000891_11	Abe_10000891	K06223		dam; DNA adenine methylase [EC:2.1.1.72]	1.7e-18	61.8	2.63	PF02086.15	D12 class N6 adenine-specific DNA methyltransferase	1.1e-17	59.3	2.58	VOG00314	sp|P29347|MTS1_STRSA Modification methylase StsI	4.3e-26	85.9	10
Abe_10000891_12	Abe_10000891
Abe_10000891_13	Abe_10000891	K00526		E1.17.4.1B, nrdB, nrdF; ribonucleoside-diphosphate reductase beta chain [EC:1.17.4.1]	4.9e-96	317	3.84	PF00268.21	Ribonucleotide reductase, small chain	5.4e-72	237.3	3.77	VOG00398	sp|P69924|RIR2_ECOLI Ribonucleoside-diphosphate reductase 1 subunit beta	2.6e-89	293.9	10
Abe_10000891_14	Abe_10000891
Abe_10000891_15	Abe_10000891
Abe_10000891_16	Abe_10000891							PF12236.8	Bacteriophage head to tail connecting protein	7.9e-68	223.7	1.99	VOG03064	sp|P03728|PORTL_BPT7 Portal protein	4.3e-159	525	8.02
Abe_10000891_17	Abe_10000891							PF05396.11	Phage T7 capsid assembly protein	4.6e-13	44.4	1	VOG21446	REFSEQ phage capsid assembly protein	6.3e-113	371.6	1
Abe_10000891_18	Abe_10000891												VOG00241	sp|P19727|CAPSB_BPT7 Minor capsid protein	1.2e-53	177.2	10
Abe_10000891_19	Abe_10000891							PF17212.3	Tail tubular protein	9.4e-27	88.9	1.72	VOG01966	sp|P03746|TUBE1_BPT7 Tail tubular protein gp11	5e-42	138.8	6.79
Abe_10000891_20	Abe_10000891												VOG10951	sp|P03747|TUBE2_BPT7 Tail tubular protein gp12	1.7e-141	467.9	6.85
Abe_10000891_21	Abe_10000891												VOG01143	REFSEQ tail fiber	9.7e-157	518.9	1
JGI24003J15210_10000898_1	JGI24003J15210_10000898
JGI24003J15210_10000898_2	JGI24003J15210_10000898							PF06067.11	Domain of unknown function (DUF932)	3.4e-39	129.7	0.73	VOG10569	REFSEQ hypothetical protein	5.5e-52	171.7	2.97
JGI24003J15210_10000898_3	JGI24003J15210_10000898
JGI24003J15210_10000898_4	JGI24003J15210_10000898
JGI24003J15210_10000898_5	JGI24003J15210_10000898
JGI24003J15210_10000898_6	JGI24003J15210_10000898	K00240	AMG	sdhB, frdB; succinate dehydrogenase / fumarate reductase, iron-sulfur subunit [EC:1.3.5.1 1.3.5.4]	1.7e-103	341.1	0	PF13085.6	2Fe-2S iron-sulfur cluster binding domain	2.1e-32	106.2	0
JGI24003J15210_10000898_7	JGI24003J15210_10000898	K00604		MTFMT, fmt; methionyl-tRNA formyltransferase [EC:2.1.2.9]	2.7e-17	58	0.02	PF00551.19	Formyl transferase	6.4e-12	40.3	0.09
JGI24003J15210_10000898_8	JGI24003J15210_10000898
JGI24003J15210_10000898_9	JGI24003J15210_10000898
JGI24003J15210_10000898_10	JGI24003J15210_10000898
JGI24003J15210_10000898_11	JGI24003J15210_10000898
JGI24003J15210_10000898_12	JGI24003J15210_10000898
JGI24003J15210_10000898_13	JGI24003J15210_10000898
JGI24003J15210_10000898_14	JGI24003J15210_10000898
JGI24003J15210_10000898_15	JGI24003J15210_10000898	K17226	AMG	soxY; sulfur-oxidizing protein SoxY	4.7e-42	138.6	0	PF13501.6	Sulfur oxidation protein SoxY	1.7e-19	64.8	0
JGI24003J15210_10000898_16	JGI24003J15210_10000898	K13628		iscA; iron-sulfur cluster assembly protein	2.2e-27	90.8	0.01	PF01521.20	Iron-sulphur cluster biosynthesis	1.3e-16	55.5	0.02	VOG08803	sp|A0KNY6|ERPA_AERHH Iron-sulfur cluster insertion protein ErpA	4.1e-23	76.5	0.02
JGI24003J15210_10000898_17	JGI24003J15210_10000898
JGI24003J15210_10000898_18	JGI24003J15210_10000898
JGI24003J15210_10000898_19	JGI24003J15210_10000898
JGI24003J15210_10000898_20	JGI24003J15210_10000898	K19465		MGME1, DDK1; mitochondrial genome maintenance exonuclease 1 [EC:3.1.-.-]	5.4e-29	96.3	0.96						VOG01402	REFSEQ hypothetical protein	4.3e-56	184.8	6.56
JGI24003J15210_10000898_21	JGI24003J15210_10000898	K06217		phoH, phoL; phosphate starvation-inducible protein PhoH and related proteins	7.3e-41	135.6	1.39	PF02562.16	PhoH-like protein	1e-46	153.8	2.56	VOG02747	sp|P46343|PHOL_BACSU PhoH-like protein	1.6e-66	219.7	10
JGI24003J15210_10000898_22	JGI24003J15210_10000898												VOG10126	REFSEQ hypothetical protein	2.3e-16	54.6	4.12
JGI24003J15210_10000898_23	JGI24003J15210_10000898
JGI24003J15210_10000898_24	JGI24003J15210_10000898
JGI24003J15210_10000898_25	JGI24003J15210_10000898
JGI24003J15210_10000898_26	JGI24003J15210_10000898												VOG03187	REFSEQ hypothetical protein	3.3e-27	89.8	4.1
JGI24003J15210_10000898_27	JGI24003J15210_10000898	K01146		xni; protein Xni	3.4e-14	47.6	0.7	PF02739.16	5'-3' exonuclease, N-terminal resolvase-like domain	7.8e-22	72.6	0.94	VOG03061	sp|P13319|RNH_BPT4 Ribonuclease H	5.1e-35	116	10
JGI24003J15210_10000898_28	JGI24003J15210_10000898
JGI24724J26744_10000298_1	JGI24724J26744_10000298
JGI24724J26744_10000298_2	JGI24724J26744_10000298
JGI24724J26744_10000298_3	JGI24724J26744_10000298
JGI24724J26744_10000298_4	JGI24724J26744_10000298
JGI24724J26744_10000298_5	JGI24724J26744_10000298
JGI24724J26744_10000298_6	JGI24724J26744_10000298
JGI24724J26744_10000298_7	JGI24724J26744_10000298
JGI24724J26744_10000298_8	JGI24724J26744_10000298
JGI24724J26744_10000298_9	JGI24724J26744_10000298
JGI24724J26744_10000298_10	JGI24724J26744_10000298
JGI24724J26744_10000298_11	JGI24724J26744_10000298	K22622	AMG	soxD; S-disulfanyl-L-cysteine oxidoreductase SoxD [EC:1.8.2.6]	1.1e-67	223.2	0
JGI24724J26744_10000298_12	JGI24724J26744_10000298	K17225	AMG	soxC; sulfane dehydrogenase subunit SoxC	1.3e-192	635.1	0	PF00174.19	Oxidoreductase molybdopterin binding domain	4.1e-53	174.3	0
JGI24724J26744_10000298_13	JGI24724J26744_10000298
JGI24724J26744_10000298_14	JGI24724J26744_10000298
JGI24724J26744_10000298_15	JGI24724J26744_10000298
JGI24724J26744_10000298_16	JGI24724J26744_10000298							PF17765.1	MmyB-like transcription regulator ligand binding domain	1.6e-18	62.1	0.01
JGI24724J26744_10000298_17	JGI24724J26744_10000298
JGI24724J26744_10000298_18	JGI24724J26744_10000298
JGI24724J26744_10000298_19	JGI24724J26744_10000298
JGI24724J26744_10000298_20	JGI24724J26744_10000298
JGI24724J26744_10000298_21	JGI24724J26744_10000298
JGI24724J26744_10000298_22	JGI24724J26744_10000298
JGI24724J26744_10000298_23	JGI24724J26744_10000298
JGI24724J26744_10000298_24	JGI24724J26744_10000298
JGI24724J26744_10000298_25	JGI24724J26744_10000298
JGI24724J26744_10000298_26	JGI24724J26744_10000298
JGI24724J26744_10000298_27	JGI24724J26744_10000298
JGI24724J26744_10000298_28	JGI24724J26744_10000298
JGI24724J26744_10000298_29	JGI24724J26744_10000298												VOG09802	sp|P13324|Y07B_BPT4 Uncharacterized 11.2 kDa protein in segB-ipI intergenic region	6.1e-12	40.2	2.59
JGI24724J26744_10000298_30	JGI24724J26744_10000298
JGI24724J26744_10000298_31	JGI24724J26744_10000298
JGI24724J26744_10000298_32	JGI24724J26744_10000298
JGI24724J26744_10000298_33	JGI24724J26744_10000298	K06941		rlmN; 23S rRNA (adenine2503-C2)-methyltransferase [EC:2.1.1.192]	2.2e-29	97.2	0.06						VOG04471	sp|Q5UP06|YR756_MIMIV Uncharacterized protein R756	2.7e-95	313.8	0.1
JGI24724J26744_10000298_34	JGI24724J26744_10000298
JGI24724J26744_10000298_35	JGI24724J26744_10000298							PF13202.6	EF hand	2.2e-18	59.7	0
JGI24724J26744_10000298_36	JGI24724J26744_10000298	K03427		hsdM; type I restriction enzyme M protein [EC:2.1.1.72]	9.2e-13	42.8	0.26
JGI24724J26744_10000298_37	JGI24724J26744_10000298
JGI24724J26744_10000298_38	JGI24724J26744_10000298
JGI24724J26744_10000298_39	JGI24724J26744_10000298
JGI24724J26744_10000298_40	JGI24724J26744_10000298
JGI24724J26744_10000298_41	JGI24724J26744_10000298
JGI24724J26744_10000298_42	JGI24724J26744_10000298
JGI24724J26744_10000298_43	JGI24724J26744_10000298
JGI24724J26744_10000298_44	JGI24724J26744_10000298	K12810		bfpA; major structural subunit of bundle-forming pilus	4.6e-13	44.3	0
JGI24724J26744_10000298_45	JGI24724J26744_10000298
JGI24724J26744_10000298_46	JGI24724J26744_10000298
JGI24724J26744_10000298_47	JGI24724J26744_10000298
JGI24724J26744_10000298_48	JGI24724J26744_10000298	K03658		helD; DNA helicase IV [EC:3.6.4.12]	3.2e-84	278.7	0	PF00580.21	UvrD/REP helicase N-terminal domain	3e-24	80.8	0.16	VOG03317	sp|F1ND48|FBH1_CHICK F-box DNA helicase 1	1.4e-48	160.6	1.26
JGI24724J26744_10000298_49	JGI24724J26744_10000298
JGI24724J26744_10000298_50	JGI24724J26744_10000298	K02535	AMG	lpxC; UDP-3-O-[3-hydroxymyristoyl] N-acetylglucosamine deacetylase [EC:3.5.1.108]	1e-109	361.6	0	PF03331.13	UDP-3-O-acyl N-acetylglycosamine deacetylase	2.9e-97	320.1	0
JGI24724J26744_10000298_51	JGI24724J26744_10000298
JGI24724J26744_10000298_52	JGI24724J26744_10000298	K10255		FAD6, desA; acyl-lipid omega-6 desaturase (Delta-12 desaturase) [EC:1.14.19.23 1.14.19.45]	1.2e-107	355	0	PF00487.24	Fatty acid desaturase	2.7e-35	117.1	0.01
Ga0181571_10004075_1	Ga0181571_10004075
Ga0181571_10004075_2	Ga0181571_10004075	K06871		K06871; uncharacterized protein	9.4e-25	82.1	0.52						VOG00313	sp|P07075|NRDG_BPT4 Anaerobic ribonucleoside-triphosphate reductase-activating protein	2.3e-52	173.3	7.1
Ga0181571_10004075_3	Ga0181571_10004075
Ga0181571_10004075_4	Ga0181571_10004075
Ga0181571_10004075_5	Ga0181571_10004075	K06871		K06871; uncharacterized protein	6.5e-21	69.5	0.52						VOG03358	REFSEQ hypothetical protein	3.8e-55	182.3	0.14
Ga0181571_10004075_6	Ga0181571_10004075												VOG17673	REFSEQ hypothetical protein	1.1e-31	104.6	0.07
Ga0181571_10004075_7	Ga0181571_10004075
Ga0181571_10004075_8	Ga0181571_10004075
Ga0181571_10004075_9	Ga0181571_10004075	K14266	AMG	prnA, rebH, ktzQ; tryptophan 7-halogenase [EC:1.14.19.9]	5e-84	277.6	0.23	PF04820.14	Tryptophan halogenase	1.4e-75	249.6	0.27	VOG09940	sp|Q8KHZ8|REBH_NOCAE Flavin-dependent tryptophan halogenase RebH	5.5e-90	297.6	0.83
Ga0181571_10004075_10	Ga0181571_10004075												VOG00704	REFSEQ hypothetical protein	9.3e-30	99	1.51
Ga0181571_10004075_11	Ga0181571_10004075
Ga0181571_10004075_12	Ga0181571_10004075
Ga0181571_10004075_13	Ga0181571_10004075
Ga0181571_10004075_14	Ga0181571_10004075
Ga0181571_10004075_15	Ga0181571_10004075
Ga0181571_10004075_16	Ga0181571_10004075
Ga0181571_10004075_17	Ga0181571_10004075
Ga0181571_10004075_18	Ga0181571_10004075
Ga0181571_10004075_19	Ga0181571_10004075	K23077		dsrC; dissimilatory sulfite reductase related protein	2.5e-26	86.9	0.01	PF04358.13	DsrC like protein	1.3e-23	78.4	0.04
Ga0181571_10004075_20	Ga0181571_10004075
Ga0181571_10004075_21	Ga0181571_10004075
Ga0211529_1000140_1	Ga0211529_1000140
Ga0211529_1000140_2	Ga0211529_1000140
Ga0211529_1000140_3	Ga0211529_1000140
Ga0211529_1000140_4	Ga0211529_1000140							PF08804.10	gp32 DNA binding protein like	9.8e-47	154.5	1.57	VOG02465	sp|P09035|VHED_BPT2 Single-stranded DNA-binding protein (Fragment)	4.4e-102	336.9	10
Ga0211529_1000140_5	Ga0211529_1000140
Ga0211529_1000140_6	Ga0211529_1000140
Ga0211529_1000140_7	Ga0211529_1000140
Ga0211529_1000140_8	Ga0211529_1000140
Ga0211529_1000140_9	Ga0211529_1000140							PF08993.10	T4 gene Gp59 loader of gp41 DNA helicase	9.9e-17	56	1	VOG03369	sp|P13342|VG59_BPT4 Protein Gp59	7.3e-62	203.5	8.57
Ga0211529_1000140_10	Ga0211529_1000140							PF16805.5	Phage late-transcription coactivator	1.3e-19	64.9	1.15	VOG09828	sp|P13338|VG33_BPT4 RNA polymerase-associated protein Gp33	6.3e-20	65.7	8.99
Ga0211529_1000140_11	Ga0211529_1000140	K19465		MGME1, DDK1; mitochondrial genome maintenance exonuclease 1 [EC:3.1.-.-]	1.3e-29	98.4	0.96						VOG01402	REFSEQ hypothetical protein	1.2e-51	170.2	6.56
Ga0211529_1000140_12	Ga0211529_1000140	K08640		E3.4.17.14; zinc D-Ala-D-Ala carboxypeptidase [EC:3.4.17.14]	1.9e-16	54.7	1.65	PF08291.11	Peptidase M15	9.5e-26	84.9	1.32	VOG00542	REFSEQ hypothetical protein	2.1e-28	94.3	4.28
Ga0211529_1000140_13	Ga0211529_1000140
Ga0211529_1000140_14	Ga0211529_1000140
Ga0211529_1000140_15	Ga0211529_1000140	K07175		phoH2; PhoH-like ATPase	2.4e-44	146.5	1.17	PF02562.16	PhoH-like protein	9.3e-49	160.4	2.56	VOG02747	sp|P46343|PHOL_BACSU PhoH-like protein	2e-71	235.8	10
Ga0211529_1000140_16	Ga0211529_1000140	K17226	AMG	soxY; sulfur-oxidizing protein SoxY	3.8e-43	142.2	0	PF13501.6	Sulfur oxidation protein SoxY	7.7e-24	78.9	0
Ga0211529_1000140_17	Ga0211529_1000140
Ga0211529_1000140_18	Ga0211529_1000140
Ga0211529_1000140_19	Ga0211529_1000140
Ga0211529_1000140_20	Ga0211529_1000140												VOG03082	REFSEQ hypothetical protein	7.5e-50	164	3.51
Ga0211529_1000140_21	Ga0211529_1000140	K01449		cwlJ, sleB; N-acetylmuramoyl-L-alanine amidase [EC:3.5.1.28]	5.3e-23	76.6	0.93	PF07486.12	Cell Wall Hydrolase	4.7e-22	73.6	0.91	VOG09850	REFSEQ hypothetical protein	6.8e-39	128.1	4.04
Ga0211529_1000140_22	Ga0211529_1000140
Ga0211529_1000140_23	Ga0211529_1000140												VOG03187	REFSEQ hypothetical protein	8.8e-56	182.6	4.1
Ga0211529_1000140_24	Ga0211529_1000140	K01146		xni; protein Xni	3.3e-16	54.2	0.7	PF02739.16	5'-3' exonuclease, N-terminal resolvase-like domain	3.1e-20	67.4	0.94	VOG03061	sp|P13319|RNH_BPT4 Ribonuclease H	3.6e-35	116.4	10
Ga0211529_1000140_25	Ga0211529_1000140
Ga0211529_1000140_26	Ga0211529_1000140
Ga0211529_1000140_27	Ga0211529_1000140	K02970		RP-S21, MRPS21, rpsU; small subunit ribosomal protein S21	6.1e-14	47.1	0.04	PF01165.20	Ribosomal protein S21	2e-13	44.7	0.06	VOG20965	REFSEQ 30S ribosomal protein S21	6.6e-13	43.4	0.09
Ga0211529_1000140_28	Ga0211529_1000140
Ga0052187_10048_1	Ga0052187_10048												VOG01880	sp|Q9ZXI1|SCAF_BPAR1 Capsid assembly scaffolding protein	6.2e-64	210.7	9.33
Ga0052187_10048_2	Ga0052187_10048							PF07068.11	Major capsid protein Gp23	9.5e-105	345.9	1.92	VOG02877	sp|P04535|CAPSH_BPT4 Major capsid protein	2.1e-139	460.2	10
Ga0052187_10048_3	Ga0052187_10048												VOG00064	sp|P13333|TUBE_BPT4 Tail tube protein gp19	5.7e-26	85.8	10
Ga0052187_10048_4	Ga0052187_10048							PF11056.8	Recombination, repair and ssDNA binding protein UvsY	5e-24	79.9	1.12	VOG01503	sp|P04537|UVSY_BPT4 Recombination protein uvsY	8.7e-35	114.7	9.33
Ga0052187_10048_5	Ga0052187_10048	K19789		radD; DNA repair protein RadD	2.8e-27	90.3	3.7	PF04851.15	Type III restriction enzyme, res subunit	1.2e-23	78.7	4.63	VOG00935	sp|P20703|UVSW_BPT4 ATP-dependent DNA helicase uvsW	8.5e-87	286.2	10
Ga0052187_10048_6	Ga0052187_10048												VOG00214	REFSEQ hypothetical protein	5.1e-16	53.7	10
Ga0052187_10048_7	Ga0052187_10048												VOG09778	sp|P04524|RP55_BPT4 RNA polymerase sigma factor	4.1e-54	178.1	9.78
Ga0052187_10048_8	Ga0052187_10048	K03547		sbcD, mre11; DNA repair protein SbcD/Mre11	2.6e-18	61.1	2.76	PF00149.28	Calcineurin-like phosphoesterase	2.5e-12	42.4	1.18	VOG01045	sp|P04521|EXO1_BPT4 Exonuclease subunit 1	1.4e-71	236.2	10
Ga0052187_10048_9	Ga0052187_10048	K03546		sbcC, rad50; DNA repair protein SbcC/Rad50	3e-48	159.5	3.31	PF02463.19	RecF/RecN/SMC N terminal domain	8.9e-20	65.8	0.47	VOG00654	sp|P04522|EXO2_BPT4 Exonuclease subunit 2	8.5e-126	416.1	10
Ga0052187_10048_10	Ga0052187_10048	K17938		sbmA, bacA; peptide/bleomycin uptake transporter	1.6e-88	292.2	0	PF05992.12	SbmA/BacA-like family	6.2e-79	260.4	0
Ga0052187_10048_11	Ga0052187_10048
Ga0052187_10048_12	Ga0052187_10048
Ga0052187_10048_13	Ga0052187_10048
Ga0052187_10048_14	Ga0052187_10048												VOG01493	REFSEQ peptidase	2.4e-149	493.8	4.87
Ga0052187_10048_15	Ga0052187_10048	K09882	AMG	cobS; cobaltochelatase CobS [EC:6.6.1.2]	5.7e-66	218.2	0.92	PF07728.14	AAA domain (dynein-related subfamily)	1.4e-18	62	1.03	VOG01029	sp|Q58294|RFCL_METJA Replication factor C large subunit	5.1e-53	175.1	9.64
Ga0052187_10048_16	Ga0052187_10048
Ga0052187_10048_17	Ga0052187_10048												VOG01678	sp|O64246|VG55_BPMD2 Gene 55 protein	3e-14	48.6	9.14
Ga0052187_10048_18	Ga0052187_10048							PF09116.10	gp45 sliding clamp, C terminal	1.3e-24	81.1	0.74	VOG09774	sp|P04525|DPA5_BPT4 DNA polymerase clamp	1.3e-73	241.9	9.54
Ga0052187_10048_19	Ga0052187_10048	K04801		rfcS; replication factor C small subunit	2.2e-45	149.8	1.5						VOG01833	sp|P04526|DPA44_BPT4 Sliding-clamp-loader gp44 subunit	1e-98	325.6	10
Ga0052187_10048_20	Ga0052187_10048
Ga0052187_10048_21	Ga0052187_10048
Ga0052187_10048_22	Ga0052187_10048							PF16790.5	Bacteriophage clamp loader A subunit	1.7e-16	55.7	1	VOG09773	sp|P04527|DPA62_BPT4 Sliding-clamp-loader gp44 subunit	3.1e-36	119.6	9.49
Ga0052187_10048_23	Ga0052187_10048							PF01818.17	Bacteriophage translational regulator	1.9e-47	155	1.14	VOG02657	sp|P69626|REGA_BPT6 Translation repressor protein	9.4e-53	172.3	9.12
Ga0052187_10048_24	Ga0052187_10048												VOG02713	REFSEQ hypothetical protein	6.4e-29	95.5	1.95
Ga0052187_10048_25	Ga0052187_10048
Ga0052187_10048_26	Ga0052187_10048
Ga0052187_10048_27	Ga0052187_10048	K01174		nuc; micrococcal nuclease [EC:3.1.31.1]	2.1e-22	74.4	0.74	PF00565.17	Staphylococcal nuclease homologue	2.6e-15	51.6	0.33	VOG01047	REFSEQ hypothetical protein	1.3e-34	113.5	4.24
Ga0052187_10048_28	Ga0052187_10048							PF16473.5	3' exoribonuclease, RNase T-like	8.8e-27	88.9	1.71	VOG00231	sp|P04536|EXOD_BPT4 Exodeoxyribonuclease	8.6e-27	89.2	10
[truncated: 7,244 more rows]
