# Supplementary material for: Ecology of inorganic sulfur auxiliary metabolism in widespread bacteriophages
Source: Nat Commun. 2021 Jun 9;12:3503. doi: 10.1038/s41467-021-23698-5 (PMC8190135; doi:10.1038/s41467-021-23698-5)
Supplement: Supplementary file 5 — Supplementary Data 3 [file 41467_2021_23698_MOESM5_ESM.xlsx]

## Sheet: S.Data 3
Supplementary Data 3 | The phage and bacterial dsrA gene abundance percentage and phage dsrA gene expression table.
Table a. Phage and bacterial dsrA gene abundance percentage											Table b. Phage and bacterial dsrA gene abundance percentage in each phage-host pair
IMG metagenome ID	location	Sample ID	Plume location	dsrA gene abundance percentage							IMG metagenome ID	location	Sample ID	Plume location	Phage and bacterial dsrA gene pair abundance
				Phage:total ratio	SUP05 Clade1 phage	SUP05 Clade2 phage	SUP05 Clade1 bacterial	SUP05 Clade2 bacterial	Chromatiales						SUP05 Clade2 TuiMalila pair	SUP05 Clade1 Mariner pair	SUP05 Clade2 Mariner pair	SUP05 Clade1 TahiMoana pair	SUP05 Clade2 TahiMoana pair	SUP05 Clade2 KiloMoana pair	SUP05 Clade2 Abe pair
3300001676	LBTu	LBTu1	RP	0.075607	0	0.075607	0.0816787	0.802051	0.0406635		3300001676	LBTu	LBTu1	RP	7.6% | 7.9% | 1.0
3300001678	LBMa	LBMa1	BPB	0.0859272	0.0199983	0.0659288	0.0443748	0.855818	0.0138805		3300001678	LBMa	LBMa1	BPB		2.0% | 2.8% | 0.7	1.6% | 6.3% | 0.3
3300001678	LBMa	LBMa2	RP	0.0631426	0.015142	0.0480006	0.051082	0.865056	0.0207192		3300001678	LBMa	LBMa2	RP		1.5% | 2.1% | 0.7	1.2% | 7.0% | 0.2
3300001679	LBTa	LBTa1	APB	0.0127987	0.00533992	0.00745879	0.26726	0.717974	0.00196693		3300001679	LBTa	LBTa1	APB				0.5% | 0.3% | 1.7	0.4% | 1.9% | 0.2
3300001679	LBTa	LBTa2	RP	0.015159	0	0.015159	0.320872	0.575349	0.0886201		3300001679	LBTa	LBTa2	RP				0.0% | 0.2% | 0%	0.8% | 2.5% | 0.3
3300001680	LBKM	LBKM1	HRP	0.0930925	0	0.0930925	0.194769	0.687082	0.0250564		3300001680	LBKM	LBKM1	HRP						3.3% | 1.1% | 3.0
3300001680	LBKM	LBKM2	LRP	0.0922228	0	0.0922228	0.344549	0.536218	0.0270102		3300001680	LBKM	LBKM2	LRP						3.1% | 1.7% | 1.8
3300001680	LBKM	LBKM3	MRP	0.150103	0	0.150103	0.345691	0.35964	0.144566		3300001680	LBKM	LBKM3	MRP						7.1% | 2.2% | 3.2
3300001680	LBKM	LBKM4	NBP	0.114294	0	0.114294	0.496146	0.362693	0.0268681		3300001680	LBKM	LBKM4	NBP						5.3% | 3.3% | 1.6
3300001681	LBAb	LBAb1	HRP	0.0263853	0	0.0263853	0.167117	0.795436	0.0110622		3300001681	LBAb	LBAb1	HRP							1.3% | 0.3% | 4.3
3300001681	LBAb	LBAb2	LRP	0.0126463	0	0.0126463	0.27681	0.693751	0.016792		3300001681	LBAb	LBAb2	LRP							0.6% | 0.7% | 0.9
3300001681	LBAb	LBAb3	NBB	0.0360869	0	0.0360869	0.169509	0.630107	0.164296		3300001681	LBAb	LBAb3	NBB							1.8% | 1.3% | 1.4
Remarks: There are no sdo (sulfur dioxygenase gene) detected in the metagenome.											Remarks: "7.6% | 2.9% | 2.6" means phage dsrA gene abundance fraction, bacterial dsrA gene (putative the host gene) abundance fraction, and their ratio.
There are three clades of dsrA gene, one is Chromatiales, the other two are SUP05 Clade 1 and 2. Phage dsrA gene could only be found in SUP05 Clade 1 and 2.
Abbreviations:
LBTu: Lau Basin Tui Malila	RP: Rising Plume
LBMa: Lau Basin Mariner	BPB: Below Plume Background
LBTa: Lau Basin Tahi Moana	APB: Above Plume Background
LBKM: Lau Basin Kilo Moana	HRP: High Rising Plume
LBAb: Lau Basin Abe	LRP: Low Rising Plume
	MRP: Middle Rising Plume
	NBP: Neutral Buoyant Plume
	NBB: Neutral Buoyant Background
The abbreviation of locations in Supplementary Data 3 corresponds to the full names in Figure 6.
Table c. Paired phage and bacteria dsrA gene expression table in Guaymas Basin Hydrothermal ecosystem
Gene	MetaT Pair	GyBn.C.APB	GyBn.C.NBP
GBIDBA_100374412___bacteria_dsrA	Clade 1 Pair 1	0.304973	23.6184
Ga0052187_10081118___phage_dsrA	Clade 1 Pair 1	0	0
Ga0052187_10083111___phage_dsrA	Clade 1 Pair 1	0	0
Ga0052187_10086104___phage_dsrA	Clade 1 Pair 1	0	0
Ga0052187_10089129___phage_dsrA	Clade 1 Pair 1	0	0
Ga0052187_1009046___phage_dsrA	Clade 1 Pair 1	0.0829837	0.60942
Ga0052187_1009146___phage_dsrA	Clade 1 Pair 1	0	0.60942
Ga0052187_1009248___phage_dsrA	Clade 1 Pair 1	0.0276612	0.40628
Clade 1 Pair 1 phage dsrA normalized	Clade 1 Pair 1	0.0158064	0.23216
Clade 1 Pair 1 bacteria dsrA normalized	Clade 1 Pair 1	0.304973	23.6184
GBIDBA_100829571___bacteria_dsrA	Clade 1 Pair 2	0	0.252333
GBIDBA_101891461___bacteria_dsrA	Clade 1 Pair 2	0.166349	0
Ga0052187_10001183___phage_dsrA	Clade 1 Pair 2	0.0277887	0
Ga0052187_100021___phage_dsrA	Clade 1 Pair 2	0	0
Ga0052187_100071___phage_dsrA	Clade 1 Pair 2	0	0
Clade 1 Pair 2 phage dsrA normalized	Clade 1 Pair 2	0.009	0
Clade 1 Pair 2 bacteria dsrA normalized	Clade 1 Pair 2	0.0831744	0.126167
Table d. Phage and bacteria dsrA gene expression table in Guaymas Basin Hydrothermal ecosystem
Gene	GyBn.C.APB	GyBn.C.NBP	Hydrothermal/Background ratio
Ga0052187_10001183	0.0277887	0	0
Ga0052187_1009046	0.0829837	0.60942	7.34386
Ga0052187_1009146	0	0.60942	N/A
Ga0052187_1009248	0.0276612	0.40628	14.6877
Phage gene average	0.0346084	0.40628	11.7394
GBIDBA_100006776	0.226484	1.45536	6.42587
GBIDBA_1000138216	0.164086	0.401674	2.44795
GBIDBA_100013983	0.0279173	0	0
GBIDBA_1001296717	0	2.87029	N/A
GBIDBA_100335653	0	0.934766	N/A
GBIDBA_100367081	0.189926	5.57915	29.3754
GBIDBA_100367083	0.893355	4.37378	4.8959
GBIDBA_100374412	0.304973	23.6184	77.4443
GBIDBA_100408941	0	3.45973	N/A
GBIDBA_100410082	0.146719	4.09443	27.9067
GBIDBA_100575432	1.41886	12.6851	8.94035
GBIDBA_100829571	0	0.252333	N/A
GBIDBA_100866752	0.127397	0.935589	7.34386
GBIDBA_100948951	0.0651908	2.87251	44.0631
GBIDBA_100984542	0	0.326823	N/A
GBIDBA_101141811	0.325954	1.43625	4.40631
GBIDBA_101684631	0.103968	0	0
GBIDBA_101735351	3.01507	18.8209	6.24228
GBIDBA_101737331	3.16583	39.3025	12.4146
GBIDBA_101752971	0	0.557038	N/A
GBIDBA_101891461	0.166349	0	0
GBIDBA_102023281	0.440157	18.7482	42.5944
GBIDBA_102195441	0.135509	0	0
GBIDBA_102933711	0.13109	0.962707	7.34386
GBIDBA_103943741	0.435914	12.8052	29.3754
GBIDBA_103978341	0	1.16538	N/A
Bacteria gene average	0.441721	6.06377	13.7276
GyBn.C.APB: The Above Plume Background metatranscriptomic dataset of Guaymas Basin
GyBn.C.NBP: The Neutral Buoyant Plume metatranscriptomic dataset of Guaymas Basin
The metatranscriptomic expression unit is: RPKM.
Table e. Paired phage and bacteria dsrA gene expression table in Chesapeake Bay
Gene	MetaT Pair	CPBmetaTRNA01	CPBmetaTRNA02	CPBmetaTRNA03	CPBmetaTRNA04
3300007541___Ga0099848_10011171___phage_dsrA	Pair 1	0	0.0837482	0	0
3300010299___Ga0129342_13686321___bacterial_dsrA	Pair 1	0	0	0	0
3300010299___Ga0129342_14217601___bacterial_dsrA	Pair 1	0	0	0	0
3300010299___Ga0129342_14502751___bacterial_dsrA	Pair 1	0	0	0	0
Pair 1 phage dsrA normalized	Pair 1	0	0.0837482	0	0
Pair 1 bacteria dsrA normalized	Pair 1	0	0	0	0
3300007541___Ga0099848_100137811___phage_dsrA	Pair 2	0	0.0173142	0	0
3300010354___Ga0129333_133808091___bacterial_dsrA	Pair 2	0	0	0	0
3300010370___Ga0129336_113546801___bacterial_dsrA	Pair 2	0	0	0	0
3300010299___Ga0129342_10122927___bacterial_dsrA	Pair 2	0	0	0	0
3300010318___Ga0136656_10900421___bacterial_dsrA	Pair 2	0	0	0	0
3300010299___Ga0129342_10746112___bacterial_dsrA	Pair 2	0	0.0385242	0	0
3300010370___Ga0129336_102503142___bacterial_dsrA	Pair 2	0	0.0144285	0	0.00853647
3300010354___Ga0129333_104482234___bacterial_dsrA	Pair 2	0	0	0	0
3300010318___Ga0136656_12460401___bacterial_dsrA	Pair 2	0	0.0196552	0	0
Pair 2 phage dsrA normalized	Pair 2	0	0.0173142	0	0
Pair 2 bacteria dsrA normalized	Pair 2	0	0.00907599	0	0.00106706
Remarks:
Pair 1: Chesapeake Bay Clade Pair 1; Pair 2: Chesapeake Bay Clade Pair 2
CPBmetaTRNA01 contains reads from 3300010370 and 3300010354;
CPBmetaTRNA02 contains reads from 3300010299 and 3300010318;
CPBmetaTRNA03 contains reads from 3300010297;
CPBmetaTRNA04 contains reads from 3300010300 and 3300010296;
All metatranscriptomic reads are from the study of "Freshwater to marine salinity gradient microbial communities from Chesapeake Bay".
The metatranscriptomic expression unit is: RPKM.
