# Supplementary material for: Ecology of inorganic sulfur auxiliary metabolism in widespread bacteriophages
Source: Nat Commun. 2021 Jun 9;12:3503. doi: 10.1038/s41467-021-23698-5 (PMC8190135; doi:10.1038/s41467-021-23698-5)
Supplement: Supplementary file 6 — Supplementary Data 4 [file 41467_2021_23698_MOESM6_ESM.xlsx]

## Sheet: S.Data 4
Supplementary Data 4 | Percentage of phage and bacterial soxYZ gene abundances
Table a. Phage and bacterial soxYZ gene abundance percentage											Table b. Phage and bacterial soxYZ gene abundance percentage in each phage-host pair
IMG metagenome ID	Sample ID	soxYZ gene abundance percentage									IMG metagenome ID	Sample ID	Phage and bacterial soxYZ gene pair abundance
		Phage:total ratio	Gammaproteobacteria Clade phage	Betaproteobacteria Clade phage	Methylophilales-like Clade phage	Gammaproteobacteria Clade bacterial	Betaproteobacteria Clade bacterial	Methylophilales-like Clade bacterial	Other Clade bacterial SoxYZ and bacterialSoxY				Gammaproteobacteria Clade pair	Betaproteobacteria Clade pair	Methylophilales-like Clade pair
3300009154	Lake_Croche_C_131016_EF	0.0389857	0	0.0389857	0	0	0.189562	0	0.771452		3300009154	Lake_Croche_C_131016_EF		3.9% | 0.9% | 4.3
3300010157	Lake_Croche_C_131016_MF	0.0201154	0	0.0201154	0	0	0.05889	0	0.920995		3300010157	Lake_Croche_C_131016_MF		2.0% | 1.6% | 1.3
3300009182	Lake_Croche_C_130625_EF	0.0175977	0	0.0175977	0	0	0.112354	0	0.870048		3300009182	Lake_Croche_C_130625_EF		1.8% | 0.3% | 6.0
3300007516	Lake_Fryxell_FRY-01	0.0504335	0	0	0.0504335	0	0.00911935	0.249568	0.690879		3300007516	Lake_Fryxell_FRY-01			5.0% | 4.2% | 1.2
3300007722	Lake_Fryxell_FRY-02	0.0269831	0	0	0.0269831	0	0	0.190248	0.782769		3300007722	Lake_Fryxell_FRY-02			2.7% | 4.8% | 0.6
3300020266	TARA_E500000178	0.404909	0.404909	0	0	0	0.0394868	0	0.555604		3300020266	TARA_E500000178	N/A
3300020454	TARA_B100001769	0.0631181	0.0631181	0	0	0.0382761	0	0.103367	0.795238		3300020454	TARA_B100001769	6.3% | 1.9% | 3.3
3300020325	TARA_B100000034	0.269935	0.269935	0	0	0.0273263	0.0214166	0.0813041	0.600018		3300020325	TARA_B100000034	27.0% | 1.4% | 19.3
3300020365	TARA_B100000034	0.342747	0.342747	0	0	0.0315535	0.0177111	0.0828484	0.52514		3300020365	TARA_B100000034	34.3% | 1.6% | 21.4
3300020264	TARA_B100000066	0.568192	0.568192	0	0	0	0	0.0386616	0.393146		3300020264	TARA_B100000066	N/A
3300020314	TARA_B100000035	0.285732	0.285732	0	0	0.0285284	0.0344967	0.0871537	0.564089		3300020314	TARA_B100000035	28.6% | 2.9% | 9.9
3300020258	TARA_B100000073	0.448942	0.448942	0	0	0	0	0	0.551058		3300020258	TARA_B100000073	N/A
Remarks: 3300020325 and 3300020365 metagenomes are originated from different sets of reads from the sample of TARA_B100000034.											Remarks: "3.9% | 0.9% | 4.2" means phage soxYZ gene abundance fraction, bacterial soxYZ gene (putative the host gene) abundance fraction, and their ratios.
soxYZ gene encodes a SoxYZ-like carrier, which works as a heterodimeric carrier protein mediating the thiosulfate oxidation by SOX complex. In some bacterial groups, there are no soxYZ genes, but two separate genes (soxY and soxZ). Therefore, when we count bacterial soxYZ gene abundance in the total community, we also include soxY gene abundance.
