# Supplementary material for: Ecology of inorganic sulfur auxiliary metabolism in widespread bacteriophages
Source: Nat Commun. 2021 Jun 9;12:3503. doi: 10.1038/s41467-021-23698-5 (PMC8190135; doi:10.1038/s41467-021-23698-5)
Supplement: Supplementary file 7 — Supplementary Data 5 [file 41467_2021_23698_MOESM7_ESM.xlsx]

## Sheet: S.Data 5
Supplementary Data 5 | Validation of mVC sequences as true phage identifications.
Genome	VIBRANT (virome mode)	VirSorter (cat 1 and 2, virome decontamination)	Manual validation
Ga0099850_1002614	yes	yes	NA
Ga0181569_10000693	yes	yes	NA
Ga0114932_10012653	yes	yes	NA
JGI24003J15210_10000898	yes	yes	NA
DelMOSum2011_c10009870	yes	yes	NA
JGI24003J15210_10000248	yes	yes	NA
Ga0066377_10000188	yes	yes	NA
Ga0114998_10009163	yes	yes	NA
Ga0075445_10003874	yes	yes	NA
Ga0066865_10001156	yes	yes	NA
DelMOSum2011_c10007156	yes	yes	NA
JGI24005J15628_10001286	yes	yes	NA
KiloMoana_10000167	yes	yes	NA
Abe_10000169	yes	yes	NA
Ga0052187_10007	yes	yes	NA
Ga0099848_1000651	yes	yes	NA
Ga0181553_10005440	yes	yes	NA
Ga0181566_10006358	yes	yes	NA
Ga0075119_1000869	yes	yes	NA
Ga0075110_1000481	yes	yes	NA
Ga0066606_10000719	yes	yes	NA
JGI24006J15134_10003082	yes	yes	NA
JGI24005J15628_10002213	yes	yes	NA
GBIDBA_10002116	yes	yes	NA
SRS011098_Baylor_scaffold_27433	yes	yes	NA
JGI24004J15324_10002906	yes	yes	NA
Ga0181591_10013317	yes	yes	NA
Ga0181606_10013324	yes	yes	NA
JGI24006J15134_10002039	yes	yes	NA
JGI24004J15324_10000869	yes	yes	NA
Ga0114934_10004516	yes	yes	NA
JGI24004J15324_10000009	yes	yes	NA
Mariner_1000182	yes	yes	NA
Ga0115000_10010187	yes	yes	NA
Ga0196901_1000074	yes	yes	NA
Ga0211519_1002704	yes	yes	NA
Ga0211519_1002768	yes	yes	NA
DelMOSum2011_c10003537	yes	yes	NA
DelMOSpr2010_c10000755	yes	yes	NA
SI39no09_200mDRAFT_c1002312	yes	yes	NA
SI36aug09_135mDRAFT_c1001221	yes	yes	NA
LP_F_10_SI03_150DRAFT_c1000476	yes	yes	NA
Mariner_1000214	yes	yes	NA
TahiMoana_1004113	yes	yes	NA
KiloMoana_10005395	yes	yes	NA
Abe_10000720	yes	yes	NA
Abe_10004907	yes	yes	NA
Ga0052187_10049	yes	yes	NA
JGI26244J51143_1001627	yes	yes	NA
JGI26252J51714_1002136	yes	yes	NA
JGI26249J51723_1000618	yes	yes	NA
JGI26261J51718_1002545	yes	yes	NA
JGI26248J51725_1001805	yes	yes	NA
JGI26251J51716_1000842	yes	yes	NA
JGI26250J51715_1000893	yes	yes	NA
Ga0181584_10000368	yes	yes	NA
Ga0181577_10001787	yes	yes	NA
Ga0181571_10001624	yes	yes	NA
Ga0181568_10002680	yes	yes	NA
Ga0181567_10001775	yes	yes	NA
Ga0181572_10001653	yes	yes	NA
Ga0070754_10002068	yes	yes	NA
Ga0181565_10006210	yes	yes	NA
Ga0102963_1000208	yes	yes	NA
Ga0181553_10001926	yes	yes	NA
Ga0181565_10000461	yes	yes	NA
Ga0181576_10000451	yes	yes	NA
Ga0114933_10006631	yes	yes	NA
Ga0181592_10003377	yes	yes	NA
Ga0181583_10001688	yes	yes	NA
Ga0181582_10004576	yes	yes	NA
Ga0181581_10000726	yes	yes	NA
Ga0181590_10005721	yes	yes	NA
Ga0181591_10004187	yes	yes	NA
Ga0211522_1001344	yes	yes	NA
Ga0211529_1000140	yes	yes	NA
Ga0211507_1000310	yes	yes	NA
Ga0211506_1001515	yes	yes	NA
Ga0211526_1000601	yes	yes	NA
Ga0099963_1014832	yes	yes	NA
Ga0211702_10000360	yes	yes	NA
DelMOWin2010_c10002097	yes	yes	NA
Mariner_1000093	yes	yes	NA
Ga0098039_1000429	yes	yes	NA
Ga0121608_100029	yes	yes	NA
Ga0070741_10000875	yes	yes	NA
Draft_10000217	yes	yes	NA
Ga0116154_10000149	yes	yes	NA
Ga0120750_100015	yes	yes	NA
Ga0114963_10000124	yes	yes	NA
Ga0114959_10001967	yes	yes	NA
SRS022536_LANL_scaffold_98123	yes	yes	NA
SRS013881_WUGC_scaffold_945	yes	yes	NA
Ga0102685_100288	yes	yes	NA
Ga0114284_1000257	yes	yes	NA
Ga0115191_100217	yes	yes	NA
Ga0105780_100206	yes	yes	NA
Ga0114309_100207	yes	yes	NA
Ga0099624_100228	yes	yes	NA
Ga0111421_100262	yes	yes	NA
Ga0100365_1000143	yes	yes	NA
Ga0104922_100183	yes	yes	NA
Ga0099391_100235	yes	yes	NA
Ga0114854_100189	yes	yes	NA
Ga0101799_100102	yes	yes	NA
Ga0180432_10000092	yes	yes	NA
Ga0157365_10000057	yes	yes	NA
Ga0105779_100356	yes	yes	NA
Ga0099581_100223	yes	yes	NA
Ga0113886_1000191	yes	yes	NA
Ga0100175_100553	yes	yes	NA
2708743908	yes	yes	NA
DelMOSpr2010_c10001654	yes	yes	NA
JGI20158J14315_10007568	yes	yes	NA
JGI24004J15324_10003197	yes	yes	NA
JGI24005J15628_10007054	yes	yes	NA
Mariner_1000289	yes	yes	NA
TahiMoana_1001201	yes	yes	NA
TahiMoana_1020752	yes	yes	NA
KiloMoana_10000372	yes	yes	NA
Abe_10000891	yes	yes	NA
Ga0052187_10002	yes	yes	NA
Ga0099848_1001378	yes	yes	NA
Ga0181581_10002005	yes	yes	NA
Ga0115000_10017078	yes	yes	NA
Ga0114994_10008841	yes	yes	NA
Ga0114997_10013353	yes	yes	NA
Ga0063241_1000286	yes	yes	NA
Ga0211564_10000002	yes	yes	NA
DelMOSum2010_c10002117	yes	yes	NA
DelMOSpr2010_c10001363	yes	yes	NA
JGI24003J15210_10000186	yes	yes	NA
JGI24004J15324_10001267	yes	yes	NA
Mariner_1000845	yes	yes	NA
TahiMoana_1000192	yes	yes	NA
KiloMoana_10000689	yes	yes	NA
Abe_10000200	yes	yes	NA
Ga0052187_10045	yes	yes	NA
Ga0052187_10081	yes	yes	NA
Ga0052187_10083	yes	yes	NA
Ga0052187_10086	yes	yes	NA
Ga0052187_10089	yes	yes	NA
Ga0052187_10090	yes	yes	NA
Ga0052187_10091	yes	yes	NA
Ga0052187_10092	yes	yes	NA
Ga0211543_10000361	yes	yes	NA
Ga0163110_10000569	yes	yes	NA
Ga0181569_10001662	yes	yes	NA
Ga0070752_1001274	yes	yes	NA
Ga0070749_10000900	yes	yes	NA
Ga0181576_10000476	yes	yes	NA
Ga0181568_10000708	yes	yes	NA
Ga0181568_10000441	yes	yes	NA
Ga0181567_10000300	yes	yes	NA
Ga0105050_10001078	yes	yes	NA
Ga0105051_10000809	yes	yes	NA
Ga0068468_1000650	yes	yes	NA
Ga0099963_1015749	yes	yes	NA
Ga0211548_10000049	yes	yes	NA
Ga0068468_1000736	yes	yes	NA
Ga0180431_10000006	yes	yes	NA
Ga0181599_1000002	yes	yes	NA
JGI26524J50256_1000447	yes	yes	NA
TahiMoana_1000070	yes	yes	NA
Ga0052187_10048	yes	yes	NA
Ga0070748_1005814	no	yes	NA
KiloMoana_10000238	no	yes	NA
Ga0052187_10001	no	yes	NA
Ga0114964_10010542	yes	no	NA
Ga0098048_1003171	yes	no	NA
Ga0181568_10002174	yes	no	NA
Abe_10000280	yes	no	NA
Ga0099846_1002284	yes	no	NA
SI48aug10_135mDRAFT_c1001003	yes	no	NA
JGI26270J51728_1000841	yes	no	NA
SI47jul10_135mDRAFT_c1001627	yes	no	NA
SI53jan11_135mDRAFT_c1001105	yes	no	NA
Ga0181571_10004075	yes	no	NA
Ga0066611_10004785	yes	no	NA
KiloMoana_10001125	yes	no	NA
JGI26256J51712_1000537	yes	no	NA
JGI26251J51716_1000369	yes	no	NA
Ga0099848_1001117	yes	no	NA
Ga0098055_1003148	yes	no	NA
TuiMalila_1001167	yes	no	NA
JGI24724J26744_10000298	no	no	tetranucleotide similarity to validated phages
Ga0066448_1000315	no	no	encodes putative tail fiber and tape measure proteins (hallmark annotations)
DelMOSum2011_c10004454	no	no	within phage branch of SoxYZ phylogenetic tree
KiloMoana_10005066	no	no	within phage branch of DsrC phylogenetic tree
KiloMoana_10002258	no	no	within phage branch of DsrC phylogenetic tree
Ga0098053_1001797	no	no	within phage branch of DsrC phylogenetic tree
Relevant tetranucleotide similarity used to validate phages
Scaffold	AAAA	AAAT	AAAC	AAAG	AATA	AATT	AATC	AATG	AACA	AACT	AACC	AACG	AAGA	AAGT	AAGC	AAGG	ATAA	ATAT	ATAC	ATAG	ATTA	ATTT	ATTC	ATTG	ATCA	ATCT	ATCC	ATCG	ATGA	ATGT	ATGC	ATGG	ACAA	ACAT	ACAC	ACAG	ACTA	ACTT	ACTC	ACTG	ACCA	ACCT	ACCC	ACCG	ACGA	ACGT	ACGC	ACGG	AGAA
JGI24724J26744_10000298	0.00373773	0.00376405	0.00294807	0.00423785	0.00252691	0.00229002	0.00360612	0.00384302	0.00315864	0.00197415	0.00355347	0.0028691	0.00423785	0.00236898	0.00529073	0.00386934	0.00200047	0.0033429	0.00223737	0.00271117	0.00147403	0.00344819	0.00284278	0.00336922	0.00560659	0.00555395	0.00558027	0.00673844	0.00571188	0.00321129	0.00486957	0.00523808	0.00242163	0.00389566	0.00234266	0.00331657	0.000868627	0.00250059	0.001553	0.00273749	0.00392198	0.00347451	0.00368508	0.00415888	0.00307968	0.00168461	0.00352715	0.00373773	0.00426417
Ga0121608_100029	0.00437379	0.00387188	0.00397431	0.00303195	0.00342118	0.00304219	0.00348264	0.00376945	0.00296025	0.00318559	0.00384115	0.00393334	0.00260174	0.0020691	0.00351337	0.0021408	0.00314462	0.00336997	0.00297049	0.00264271	0.00276563	0.00507032	0.00307292	0.00320608	0.00485521	0.00339046	0.00460938	0.00515226	0.00367726	0.00250955	0.00455817	0.00303195	0.0019974	0.00233542	0.00191545	0.00309341	0.00114722	0.00236615	0.00292952	0.00393334	0.00475278	0.00342118	0.00304219	0.00476303	0.00269393	0.00307292	0.00502935	0.00341094	0.003329
Ga0070741_10000875	0.00597144	0.00618219	0.00493773	0.00362301	0.00254915	0.00569043	0.00656356	0.00525888	0.00368322	0.00227818	0.00385384	0.00581086	0.00336207	0.00205739	0.00368322	0.00265955	0.00184663	0.00221796	0.00257926	0.00155558	0.00151544	0.00614205	0.00518863	0.00604169	0.00397427	0.0026194	0.00446603	0.00559007	0.00404452	0.00343232	0.00519866	0.0039843	0.004456	0.00344236	0.00291045	0.00202728	0.00073263	0.00260937	0.00207746	0.00221796	0.00366315	0.00214771	0.00268966	0.00508827	0.00449614	0.00316135	0.00846037	0.00369326	0.00306099
[truncated: 207 more columns]
