# Supplementary material for: Ecology of inorganic sulfur auxiliary metabolism in widespread bacteriophages
Source: Nat Commun. 2021 Jun 9;12:3503. doi: 10.1038/s41467-021-23698-5 (PMC8190135; doi:10.1038/s41467-021-23698-5)
Supplement: Supplementary file 8 — Supplementary Data 6 [file 41467_2021_23698_MOESM8_ESM.xlsx]

## Sheet: S.Data 6
Supplementary Data 6 | Phage AMG pairs and dN/dS calculations. This table is corresponding to Supplementary Figure 6. The table header corresponds to the output generated from dnds_from_drep.py.
AMG	reference	query	total_comps	failed_comps	successful_comps	considered_bases	percet_successful	N_sites	N_changed	S_sites	S_changed	dN/dS	fast_ani	counted_comps	identical_comps	expected_identicle	percent_enriched	filtered_ani	filtered_af
dsrA	Ga0052187_10091_49	Ga0052187_10090_49	1	0	1	1308	100	1027.33	0	277.667	0		100	1	1	1	0	100	1
dsrA	Ga0052187_10092_52	Ga0052187_10090_49	1	0	1	1308	100	1027.33	0	277.667	0		100	1	1	1	0	100	1
dsrA	Mariner_1000289_23	Ga0052187_10090_49	1	0	1	1283	100	1025.83	53.5	276.167	172.5	0.0834947	83.01	1	0	1.75518e-104	0	83.01	0.980887
dsrA	KiloMoana_10000372_10	Ga0052187_10090_49	1	0	1	1283	100	1025.83	53.5	276.167	172.5	0.0834947	83.01	1	0	1.75518e-104	0	83.01	0.980887
dsrA	Ga0052187_10081_115	Ga0052187_10090_49	1	0	1	1283	100	1025.83	53.5	276.167	172.5	0.0834947	83.01	1	0	1.75518e-104	0	83.01	0.980887
dsrA	Ga0052187_10083_108	Ga0052187_10090_49	1	0	1	1283	100	1025.83	53.5	276.167	172.5	0.0834947	83.01	1	0	1.75518e-104	0	83.01	0.980887
dsrA	TahiMoana_1000070_25	Ga0052187_10090_49	1	0	1	1283	100	1025.83	54.5	276.167	173.5	0.0845652	82.85	1	0	1.47671e-105	0	82.85	0.980887
dsrA	Abe_10000200_59	Ga0052187_10090_49	1	0	1	1283	100	1025.83	54.5	276.167	173.5	0.0845652	82.85	1	0	1.47671e-105	0	82.85	0.980887
dsrA	Ga0052187_10086_102	Ga0052187_10090_49	1	0	1	1283	100	1025.83	54.5	276.167	173.5	0.0845652	82.85	1	0	1.47671e-105	0	82.85	0.980887
dsrA	Ga0052187_10089_127	Ga0052187_10090_49	1	0	1	1283	100	1025.83	54.5	276.167	173.5	0.0845652	82.85	1	0	1.47671e-105	0	82.85	0.980887
dsrA	TuiMalila_1001167_2	Ga0052187_10090_49	1	0	1	1308	100	1026.33	67.6667	278.667	213.333	0.0861217	78.52	1	0	4.30745e-138	0	78.52	1
dsrA	Ga0181581_10002005_17	Ga0052187_10090_49	1	0	1	888	100	980.333	122.833	264.667	210.167	0.157789	72.3	1	0	8.21879e-126	0	72.3	0.678899
dsrA	Ga0052187_10048_80	Ga0052187_10090_49	1	0	1	1295	100	1025.17	130.333	276.833	204.667	0.171962	73.9	1	0	7.84418e-171	0	73.9	0.990061
dsrA	Mariner_1000093_36	Ga0052187_10090_49	1	0	1	1283	100	1020.33	126.5	278.667	192.5	0.179474	75.21	1	0	1.82633e-159	0	75.21	0.980887
dsrA	Ga0052187_10045_83	Ga0052187_10090_49	1	0	1	1271	100	1027.67	73.3333	277.333	207.667	0.0952981	79.07	1	0	2.36004e-130	0	79.07	0.971713
dsrA	Ga0052187_10048_81	Ga0052187_10090_49	1	0	1	1271	100	1027.67	73.3333	277.333	207.667	0.0952981	79.07	1	0	2.36004e-130	0	79.07	0.971713
dsrA	Ga0052187_10045_82	Ga0052187_10090_49	1	0	1	1068	100	989.5	128.333	267.5	200.667	0.172891	74.06	1	0	5.19278e-140	0	74.06	0.816514
dsrA	Ga0052187_10002_1	Ga0052187_10090_49	1	1	0	0	0	0	0	0	0			0	0	0	0
dsrA	Ga0181577_10001787_1	Ga0052187_10090_49	1	0	1	900	100	800.667	102.333	222.333	176.667	0.160848	70.56	1	0	5.0433e-137	0	70.56	0.688073
dsrA	Abe_10000169_1	Ga0052187_10090_49	1	0	1	801	100	651.5	48.8333	179.5	100.167	0.134321	82.65	1	0	5.1467e-67	0	82.65	0.612385
dsrA	Ga0052187_10007_1	Ga0052187_10090_49	1	0	1	801	100	651.5	48.8333	179.5	100.167	0.134321	82.65	1	0	5.1467e-67	0	82.65	0.612385
dsrA	TahiMoana_1020752_1	Ga0052187_10090_49	1	0	1	761	100	612	65.6667	168	111.333	0.161911	77.66	1	0	2.75557e-84	0	77.66	0.581804
dsrA	Ga0181571_10001624_23	Ga0052187_10090_49	1	0	1	810	100	652	84.5	173	138.5	0.161885	71.6	1	0	3.01681e-118	0	71.6	0.619266
dsrA	Ga0181569_10001662_26	Ga0052187_10090_49	1	0	1	810	100	652	84.5	173	138.5	0.161885	71.6	1	0	3.01681e-118	0	71.6	0.619266
dsrA	Ga0181568_10002680_23	Ga0052187_10090_49	1	0	1	810	100	652	84.5	173	138.5	0.161885	71.6	1	0	3.01681e-118	0	71.6	0.619266
dsrA	Ga0181567_10001775_23	Ga0052187_10090_49	1	0	1	795	100	640.667	83.5	169.333	135.5	0.162876	71.57	1	0	3.24458e-116	0	71.57	0.607798
dsrA	Ga0181572_10001653_1	Ga0052187_10090_49	1	0	1	715	100	580	78.5	149	116.5	0.173102	71.33	1	0	1.22925e-105	0	71.33	0.546636
dsrA	KiloMoana_10000167_70	Ga0052187_10090_49	1	0	1	1293	100	1024.67	88.6667	274.333	161.333	0.147141	80.74	1	0	7.34087e-121	0	80.74	0.988532
dsrA	Ga0052187_10001_184	Ga0052187_10090_49	1	0	1	1293	100	1024.67	88.6667	274.333	161.333	0.147141	80.74	1	0	7.34087e-121	0	80.74	0.988532
dsrA	Mariner_1000093_37	Ga0052187_10090_49	1	0	1	1279	100	1028.17	51.8333	276.833	188.167	0.0741688	82.33	1	0	9.97309e-109	0	82.33	0.977829
dsrA	KiloMoana_10000689_38	Ga0052187_10090_49	1	0	1	1308	100	1027.33	0	277.667	0		100	1	1	1	0	100	1
dsrA	Ga0052187_10092_52	Ga0052187_10091_49	1	0	1	1308	100	1027.33	0	277.667	0		100	1	1	1	0	100	1
dsrA	Mariner_1000289_23	Ga0052187_10091_49	1	0	1	1283	100	1025.83	53.5	276.167	172.5	0.0834947	83.01	1	0	1.75518e-104	0	83.01	0.980887
dsrA	KiloMoana_10000372_10	Ga0052187_10091_49	1	0	1	1283	100	1025.83	53.5	276.167	172.5	0.0834947	83.01	1	0	1.75518e-104	0	83.01	0.980887
dsrA	Ga0052187_10081_115	Ga0052187_10091_49	1	0	1	1283	100	1025.83	53.5	276.167	172.5	0.0834947	83.01	1	0	1.75518e-104	0	83.01	0.980887
dsrA	Ga0052187_10083_108	Ga0052187_10091_49	1	0	1	1283	100	1025.83	53.5	276.167	172.5	0.0834947	83.01	1	0	1.75518e-104	0	83.01	0.980887
dsrA	TahiMoana_1000070_25	Ga0052187_10091_49	1	0	1	1283	100	1025.83	54.5	276.167	173.5	0.0845652	82.85	1	0	1.47671e-105	0	82.85	0.980887
dsrA	Abe_10000200_59	Ga0052187_10091_49	1	0	1	1283	100	1025.83	54.5	276.167	173.5	0.0845652	82.85	1	0	1.47671e-105	0	82.85	0.980887
dsrA	Ga0052187_10086_102	Ga0052187_10091_49	1	0	1	1283	100	1025.83	54.5	276.167	173.5	0.0845652	82.85	1	0	1.47671e-105	0	82.85	0.980887
dsrA	Ga0052187_10089_127	Ga0052187_10091_49	1	0	1	1283	100	1025.83	54.5	276.167	173.5	0.0845652	82.85	1	0	1.47671e-105	0	82.85	0.980887
dsrA	TuiMalila_1001167_2	Ga0052187_10091_49	1	0	1	1308	100	1026.33	67.6667	278.667	213.333	0.0861217	78.52	1	0	4.30745e-138	0	78.52	1
dsrA	Ga0181581_10002005_17	Ga0052187_10091_49	1	0	1	888	100	980.333	122.833	264.667	210.167	0.157789	72.3	1	0	8.21879e-126	0	72.3	0.678899
dsrA	Ga0052187_10048_80	Ga0052187_10091_49	1	0	1	1295	100	1025.17	130.333	276.833	204.667	0.171962	73.9	1	0	7.84418e-171	0	73.9	0.990061
dsrA	Mariner_1000093_36	Ga0052187_10091_49	1	0	1	1283	100	1020.33	126.5	278.667	192.5	0.179474	75.21	1	0	1.82633e-159	0	75.21	0.980887
dsrA	Ga0052187_10045_83	Ga0052187_10091_49	1	0	1	1271	100	1027.67	73.3333	277.333	207.667	0.0952981	79.07	1	0	2.36004e-130	0	79.07	0.971713
dsrA	Ga0052187_10048_81	Ga0052187_10091_49	1	0	1	1271	100	1027.67	73.3333	277.333	207.667	0.0952981	79.07	1	0	2.36004e-130	0	79.07	0.971713
dsrA	Ga0052187_10045_82	Ga0052187_10091_49	1	0	1	1068	100	989.5	128.333	267.5	200.667	0.172891	74.06	1	0	5.19278e-140	0	74.06	0.816514
dsrA	Ga0052187_10002_1	Ga0052187_10091_49	1	1	0	0	0	0	0	0	0			0	0	0	0
dsrA	Ga0181577_10001787_1	Ga0052187_10091_49	1	0	1	900	100	800.667	102.333	222.333	176.667	0.160848	70.56	1	0	5.0433e-137	0	70.56	0.688073
dsrA	Abe_10000169_1	Ga0052187_10091_49	1	0	1	801	100	651.5	48.8333	179.5	100.167	0.134321	82.65	1	0	5.1467e-67	0	82.65	0.612385
dsrA	Ga0052187_10007_1	Ga0052187_10091_49	1	0	1	801	100	651.5	48.8333	179.5	100.167	0.134321	82.65	1	0	5.1467e-67	0	82.65	0.612385
dsrA	TahiMoana_1020752_1	Ga0052187_10091_49	1	0	1	761	100	612	65.6667	168	111.333	0.161911	77.66	1	0	2.75557e-84	0	77.66	0.581804
dsrA	Ga0181571_10001624_23	Ga0052187_10091_49	1	0	1	810	100	652	84.5	173	138.5	0.161885	71.6	1	0	3.01681e-118	0	71.6	0.619266
dsrA	Ga0181569_10001662_26	Ga0052187_10091_49	1	0	1	810	100	652	84.5	173	138.5	0.161885	71.6	1	0	3.01681e-118	0	71.6	0.619266
dsrA	Ga0181568_10002680_23	Ga0052187_10091_49	1	0	1	810	100	652	84.5	173	138.5	0.161885	71.6	1	0	3.01681e-118	0	71.6	0.619266
dsrA	Ga0181567_10001775_23	Ga0052187_10091_49	1	0	1	795	100	640.667	83.5	169.333	135.5	0.162876	71.57	1	0	3.24458e-116	0	71.57	0.607798
dsrA	Ga0181572_10001653_1	Ga0052187_10091_49	1	0	1	715	100	580	78.5	149	116.5	0.173102	71.33	1	0	1.22925e-105	0	71.33	0.546636
dsrA	KiloMoana_10000167_70	Ga0052187_10091_49	1	0	1	1293	100	1024.67	88.6667	274.333	161.333	0.147141	80.74	1	0	7.34087e-121	0	80.74	0.988532
dsrA	Ga0052187_10001_184	Ga0052187_10091_49	1	0	1	1293	100	1024.67	88.6667	274.333	161.333	0.147141	80.74	1	0	7.34087e-121	0	80.74	0.988532
dsrA	Mariner_1000093_37	Ga0052187_10091_49	1	0	1	1279	100	1028.17	51.8333	276.833	188.167	0.0741688	82.33	1	0	9.97309e-109	0	82.33	0.977829
dsrA	KiloMoana_10000689_38	Ga0052187_10091_49	1	0	1	1308	100	1027.33	0	277.667	0		100	1	1	1	0	100	1
dsrA	Mariner_1000289_23	Ga0052187_10092_52	1	0	1	1283	100	1025.83	53.5	276.167	172.5	0.0834947	83.01	1	0	1.75518e-104	0	83.01	0.980887
dsrA	KiloMoana_10000372_10	Ga0052187_10092_52	1	0	1	1283	100	1025.83	53.5	276.167	172.5	0.0834947	83.01	1	0	1.75518e-104	0	83.01	0.980887
dsrA	Ga0052187_10081_115	Ga0052187_10092_52	1	0	1	1283	100	1025.83	53.5	276.167	172.5	0.0834947	83.01	1	0	1.75518e-104	0	83.01	0.980887
dsrA	Ga0052187_10083_108	Ga0052187_10092_52	1	0	1	1283	100	1025.83	53.5	276.167	172.5	0.0834947	83.01	1	0	1.75518e-104	0	83.01	0.980887
dsrA	TahiMoana_1000070_25	Ga0052187_10092_52	1	0	1	1283	100	1025.83	54.5	276.167	173.5	0.0845652	82.85	1	0	1.47671e-105	0	82.85	0.980887
dsrA	Abe_10000200_59	Ga0052187_10092_52	1	0	1	1283	100	1025.83	54.5	276.167	173.5	0.0845652	82.85	1	0	1.47671e-105	0	82.85	0.980887
dsrA	Ga0052187_10086_102	Ga0052187_10092_52	1	0	1	1283	100	1025.83	54.5	276.167	173.5	0.0845652	82.85	1	0	1.47671e-105	0	82.85	0.980887
dsrA	Ga0052187_10089_127	Ga0052187_10092_52	1	0	1	1283	100	1025.83	54.5	276.167	173.5	0.0845652	82.85	1	0	1.47671e-105	0	82.85	0.980887
dsrA	TuiMalila_1001167_2	Ga0052187_10092_52	1	0	1	1308	100	1026.33	67.6667	278.667	213.333	0.0861217	78.52	1	0	4.30745e-138	0	78.52	1
dsrA	Ga0181581_10002005_17	Ga0052187_10092_52	1	0	1	888	100	980.333	122.833	264.667	210.167	0.157789	72.3	1	0	8.21879e-126	0	72.3	0.678899
dsrA	Ga0052187_10048_80	Ga0052187_10092_52	1	0	1	1295	100	1025.17	130.333	276.833	204.667	0.171962	73.9	1	0	7.84418e-171	0	73.9	0.990061
dsrA	Mariner_1000093_36	Ga0052187_10092_52	1	0	1	1283	100	1020.33	126.5	278.667	192.5	0.179474	75.21	1	0	1.82633e-159	0	75.21	0.980887
dsrA	Ga0052187_10045_83	Ga0052187_10092_52	1	0	1	1271	100	1027.67	73.3333	277.333	207.667	0.0952981	79.07	1	0	2.36004e-130	0	79.07	0.971713
dsrA	Ga0052187_10048_81	Ga0052187_10092_52	1	0	1	1271	100	1027.67	73.3333	277.333	207.667	0.0952981	79.07	1	0	2.36004e-130	0	79.07	0.971713
dsrA	Ga0052187_10045_82	Ga0052187_10092_52	1	0	1	1068	100	989.5	128.333	267.5	200.667	0.172891	74.06	1	0	5.19278e-140	0	74.06	0.816514
dsrA	Ga0052187_10002_1	Ga0052187_10092_52	1	1	0	0	0	0	0	0	0			0	0	0	0
dsrA	Ga0181577_10001787_1	Ga0052187_10092_52	1	0	1	900	100	800.667	102.333	222.333	176.667	0.160848	70.56	1	0	5.0433e-137	0	70.56	0.688073
dsrA	Abe_10000169_1	Ga0052187_10092_52	1	0	1	801	100	651.5	48.8333	179.5	100.167	0.134321	82.65	1	0	5.1467e-67	0	82.65	0.612385
dsrA	Ga0052187_10007_1	Ga0052187_10092_52	1	0	1	801	100	651.5	48.8333	179.5	100.167	0.134321	82.65	1	0	5.1467e-67	0	82.65	0.612385
dsrA	TahiMoana_1020752_1	Ga0052187_10092_52	1	0	1	761	100	612	65.6667	168	111.333	0.161911	77.66	1	0	2.75557e-84	0	77.66	0.581804
dsrA	Ga0181571_10001624_23	Ga0052187_10092_52	1	0	1	810	100	652	84.5	173	138.5	0.161885	71.6	1	0	3.01681e-118	0	71.6	0.619266
dsrA	Ga0181569_10001662_26	Ga0052187_10092_52	1	0	1	810	100	652	84.5	173	138.5	0.161885	71.6	1	0	3.01681e-118	0	71.6	0.619266
dsrA	Ga0181568_10002680_23	Ga0052187_10092_52	1	0	1	810	100	652	84.5	173	138.5	0.161885	71.6	1	0	3.01681e-118	0	71.6	0.619266
dsrA	Ga0181567_10001775_23	Ga0052187_10092_52	1	0	1	795	100	640.667	83.5	169.333	135.5	0.162876	71.57	1	0	3.24458e-116	0	71.57	0.607798
dsrA	Ga0181572_10001653_1	Ga0052187_10092_52	1	0	1	715	100	580	78.5	149	116.5	0.173102	71.33	1	0	1.22925e-105	0	71.33	0.546636
dsrA	KiloMoana_10000167_70	Ga0052187_10092_52	1	0	1	1293	100	1024.67	88.6667	274.333	161.333	0.147141	80.74	1	0	7.34087e-121	0	80.74	0.988532
dsrA	Ga0052187_10001_184	Ga0052187_10092_52	1	0	1	1293	100	1024.67	88.6667	274.333	161.333	0.147141	80.74	1	0	7.34087e-121	0	80.74	0.988532
dsrA	Mariner_1000093_37	Ga0052187_10092_52	1	0	1	1279	100	1028.17	51.8333	276.833	188.167	0.0741688	82.33	1	0	9.97309e-109	0	82.33	0.977829
dsrA	KiloMoana_10000689_38	Ga0052187_10092_52	1	0	1	1308	100	1027.33	0	277.667	0		100	1	1	1	0	100	1
dsrA	KiloMoana_10000372_10	Mariner_1000289_23	1	0	1	1305	100	1027	0	275	0		100	1	1	1	0	100	1
dsrA	Ga0052187_10081_115	Mariner_1000289_23	1	0	1	1305	100	1027	0	275	0		100	1	1	1	0	100	1
dsrA	Ga0052187_10083_108	Mariner_1000289_23	1	0	1	1305	100	1027	0	275	0		100	1	1	1	0	100	1
dsrA	TahiMoana_1000070_25	Mariner_1000289_23	1	0	1	1305	100	1027	1	275	1	0.26777	99.85	1	0	0.141004	0	99.85	1
dsrA	Abe_10000200_59	Mariner_1000289_23	1	0	1	1305	100	1027	1	275	1	0.26777	99.85	1	0	0.141004	0	99.85	1
dsrA	Ga0052187_10086_102	Mariner_1000289_23	1	0	1	1305	100	1027	1	275	1	0.26777	99.85	1	0	0.141004	0	99.85	1
dsrA	Ga0052187_10089_127	Mariner_1000289_23	1	0	1	1305	100	1027	1	275	1	0.26777	99.85	1	0	0.141004	0	99.85	1
dsrA	TuiMalila_1001167_2	Mariner_1000289_23	1	0	1	1300	100	1024.83	77.3333	277.167	214.667	0.0974294	77.69	1	0	2.98303e-143	0	77.69	0.996169
dsrA	Ga0181581_10002005_17	Mariner_1000289_23	1	0	1	911	100	981.167	117.667	263.833	197.333	0.160339	74.31	1	0	3.34237e-118	0	74.31	0.698084
dsrA	Ga0052187_10048_80	Mariner_1000289_23	1	0	1	1271	100	1023.83	129	275.167	200	0.173351	74.67	1	0	5.87163e-162	0	74.67	0.973946
dsrA	Mariner_1000093_36	Mariner_1000289_23	1	0	1	1281	100	1021.5	125.167	277.5	188.833	0.180067	76.03	1	0	3.48155e-153	0	76.03	0.981609
dsrA	Ga0052187_10045_83	Mariner_1000289_23	1	0	1	1284	100	1025.83	72.1667	276.167	192.833	0.100751	79.75	1	0	6.64061e-127	0	79.75	0.983908
dsrA	Ga0052187_10048_81	Mariner_1000289_23	1	0	1	1284	100	1025.83	72.1667	276.167	192.833	0.100751	79.75	1	0	6.64061e-127	0	79.75	0.983908
dsrA	Ga0052187_10045_82	Mariner_1000289_23	1	0	1	1065	100	987.833	128.5	266.167	193.5	0.178934	74.93	1	0	3.2237e-134	0	74.93	0.816092
dsrA	Ga0052187_10002_1	Mariner_1000289_23	1	1	0	0	0	0	0	0	0			0	0	0	0
dsrA	Ga0181577_10001787_1	Mariner_1000289_23	1	0	1	906	100	801.333	95.8333	221.667	175.167	0.15134	72.74	1	0	5.84261e-126	0	72.74	0.694253
dsrA	Abe_10000169_1	Mariner_1000289_23	1	0	1	819	100	652	47.1667	179	113.833	0.113755	81.2	1	0	8.44088e-75	0	81.2	0.627586
dsrA	Ga0052187_10007_1	Mariner_1000289_23	1	0	1	819	100	652	47.1667	179	113.833	0.113755	81.2	1	0	8.44088e-75	0	81.2	0.627586
dsrA	TahiMoana_1020752_1	Mariner_1000289_23	1	0	1	770	100	609.167	66.6667	167.833	118.333	0.155219	76.1	1	0	4.63645e-92	0	76.1	0.590038
dsrA	Ga0181571_10001624_23	Mariner_1000289_23	1	0	1	815	100	652.167	86.1667	172.833	141.833	0.161001	71.29	1	0	1.65318e-120	0	71.29	0.624521
dsrA	Ga0181569_10001662_26	Mariner_1000289_23	1	0	1	815	100	652.167	86.1667	172.833	141.833	0.161001	71.29	1	0	1.65318e-120	0	71.29	0.624521
dsrA	Ga0181568_10002680_23	Mariner_1000289_23	1	0	1	815	100	652.167	86.1667	172.833	141.833	0.161001	71.29	1	0	1.65318e-120	0	71.29	0.624521
dsrA	Ga0181567_10001775_23	Mariner_1000289_23	1	0	1	800	100	640.833	85.1667	169.167	138.833	0.161937	71.25	1	0	1.69003e-118	0	71.25	0.613027
dsrA	Ga0181572_10001653_1	Mariner_1000289_23	1	0	1	719	100	580.667	81.1667	148.333	124.833	0.166096	70.51	1	0	7.80304e-110	0	70.51	0.550958
dsrA	KiloMoana_10000167_70	Mariner_1000289_23	1	0	1	1293	100	1025.83	93.5	273.167	180.5	0.137938	79.12	1	0	3.04901e-132	0	79.12	0.990805
dsrA	Ga0052187_10001_184	Mariner_1000289_23	1	0	1	1293	100	1025.83	93.5	273.167	180.5	0.137938	79.12	1	0	3.04901e-132	0	79.12	0.990805
dsrA	Mariner_1000093_37	Mariner_1000289_23	1	0	1	1279	100	1026.67	36.5	275.333	145.5	0.0672759	86.71	1	0	6.1729e-80	0	86.71	0.980077
dsrA	KiloMoana_10000689_38	Mariner_1000289_23	1	0	1	1283	100	1025.83	53.5	276.167	172.5	0.0834947	83.01	1	0	1.75518e-104	0	83.01	0.983142
dsrA	Ga0052187_10081_115	KiloMoana_10000372_10	1	0	1	1305	100	1027	0	275	0		100	1	1	1	0	100	1
dsrA	Ga0052187_10083_108	KiloMoana_10000372_10	1	0	1	1305	100	1027	0	275	0		100	1	1	1	0	100	1
dsrA	TahiMoana_1000070_25	KiloMoana_10000372_10	1	0	1	1305	100	1027	1	275	1	0.26777	99.85	1	0	0.141004	0	99.85	1
dsrA	Abe_10000200_59	KiloMoana_10000372_10	1	0	1	1305	100	1027	1	275	1	0.26777	99.85	1	0	0.141004	0	99.85	1
dsrA	Ga0052187_10086_102	KiloMoana_10000372_10	1	0	1	1305	100	1027	1	275	1	0.26777	99.85	1	0	0.141004	0	99.85	1
dsrA	Ga0052187_10089_127	KiloMoana_10000372_10	1	0	1	1305	100	1027	1	275	1	0.26777	99.85	1	0	0.141004	0	99.85	1
dsrA	TuiMalila_1001167_2	KiloMoana_10000372_10	1	0	1	1300	100	1024.83	77.3333	277.167	214.667	0.0974294	77.69	1	0	2.98303e-143	0	77.69	0.996169
dsrA	Ga0181581_10002005_17	KiloMoana_10000372_10	1	0	1	911	100	981.167	117.667	263.833	197.333	0.160339	74.31	1	0	3.34237e-118	0	74.31	0.698084
dsrA	Ga0052187_10048_80	KiloMoana_10000372_10	1	0	1	1271	100	1023.83	129	275.167	200	0.173351	74.67	1	0	5.87163e-162	0	74.67	0.973946
dsrA	Mariner_1000093_36	KiloMoana_10000372_10	1	0	1	1281	100	1021.5	125.167	277.5	188.833	0.180067	76.03	1	0	3.48155e-153	0	76.03	0.981609
dsrA	Ga0052187_10045_83	KiloMoana_10000372_10	1	0	1	1284	100	1025.83	72.1667	276.167	192.833	0.100751	79.75	1	0	6.64061e-127	0	79.75	0.983908
dsrA	Ga0052187_10048_81	KiloMoana_10000372_10	1	0	1	1284	100	1025.83	72.1667	276.167	192.833	0.100751	79.75	1	0	6.64061e-127	0	79.75	0.983908
dsrA	Ga0052187_10045_82	KiloMoana_10000372_10	1	0	1	1065	100	987.833	128.5	266.167	193.5	0.178934	74.93	1	0	3.2237e-134	0	74.93	0.816092
dsrA	Ga0052187_10002_1	KiloMoana_10000372_10	1	1	0	0	0	0	0	0	0			0	0	0	0
dsrA	Ga0181577_10001787_1	KiloMoana_10000372_10	1	0	1	906	100	801.333	95.8333	221.667	175.167	0.15134	72.74	1	0	5.84261e-126	0	72.74	0.694253
dsrA	Abe_10000169_1	KiloMoana_10000372_10	1	0	1	819	100	652	47.1667	179	113.833	0.113755	81.2	1	0	8.44088e-75	0	81.2	0.627586
dsrA	Ga0052187_10007_1	KiloMoana_10000372_10	1	0	1	819	100	652	47.1667	179	113.833	0.113755	81.2	1	0	8.44088e-75	0	81.2	0.627586
dsrA	TahiMoana_1020752_1	KiloMoana_10000372_10	1	0	1	770	100	609.167	66.6667	167.833	118.333	0.155219	76.1	1	0	4.63645e-92	0	76.1	0.590038
dsrA	Ga0181571_10001624_23	KiloMoana_10000372_10	1	0	1	815	100	652.167	86.1667	172.833	141.833	0.161001	71.29	1	0	1.65318e-120	0	71.29	0.624521
dsrA	Ga0181569_10001662_26	KiloMoana_10000372_10	1	0	1	815	100	652.167	86.1667	172.833	141.833	0.161001	71.29	1	0	1.65318e-120	0	71.29	0.624521
dsrA	Ga0181568_10002680_23	KiloMoana_10000372_10	1	0	1	815	100	652.167	86.1667	172.833	141.833	0.161001	71.29	1	0	1.65318e-120	0	71.29	0.624521
dsrA	Ga0181567_10001775_23	KiloMoana_10000372_10	1	0	1	800	100	640.833	85.1667	169.167	138.833	0.161937	71.25	1	0	1.69003e-118	0	71.25	0.613027
dsrA	Ga0181572_10001653_1	KiloMoana_10000372_10	1	0	1	719	100	580.667	81.1667	148.333	124.833	0.166096	70.51	1	0	7.80304e-110	0	70.51	0.550958
dsrA	KiloMoana_10000167_70	KiloMoana_10000372_10	1	0	1	1293	100	1025.83	93.5	273.167	180.5	0.137938	79.12	1	0	3.04901e-132	0	79.12	0.990805
dsrA	Ga0052187_10001_184	KiloMoana_10000372_10	1	0	1	1293	100	1025.83	93.5	273.167	180.5	0.137938	79.12	1	0	3.04901e-132	0	79.12	0.990805
dsrA	Mariner_1000093_37	KiloMoana_10000372_10	1	0	1	1279	100	1026.67	36.5	275.333	145.5	0.0672759	86.71	1	0	6.1729e-80	0	86.71	0.980077
dsrA	KiloMoana_10000689_38	KiloMoana_10000372_10	1	0	1	1283	100	1025.83	53.5	276.167	172.5	0.0834947	83.01	1	0	1.75518e-104	0	83.01	0.983142
dsrA	Ga0052187_10083_108	Ga0052187_10081_115	1	0	1	1305	100	1027	0	275	0		100	1	1	1	0	100	1
dsrA	TahiMoana_1000070_25	Ga0052187_10081_115	1	0	1	1305	100	1027	1	275	1	0.26777	99.85	1	0	0.141004	0	99.85	1
dsrA	Abe_10000200_59	Ga0052187_10081_115	1	0	1	1305	100	1027	1	275	1	0.26777	99.85	1	0	0.141004	0	99.85	1
dsrA	Ga0052187_10086_102	Ga0052187_10081_115	1	0	1	1305	100	1027	1	275	1	0.26777	99.85	1	0	0.141004	0	99.85	1
dsrA	Ga0052187_10089_127	Ga0052187_10081_115	1	0	1	1305	100	1027	1	275	1	0.26777	99.85	1	0	0.141004	0	99.85	1
dsrA	TuiMalila_1001167_2	Ga0052187_10081_115	1	0	1	1300	100	1024.83	77.3333	277.167	214.667	0.0974294	77.69	1	0	2.98303e-143	0	77.69	0.996169
dsrA	Ga0181581_10002005_17	Ga0052187_10081_115	1	0	1	911	100	981.167	117.667	263.833	197.333	0.160339	74.31	1	0	3.34237e-118	0	74.31	0.698084
dsrA	Ga0052187_10048_80	Ga0052187_10081_115	1	0	1	1271	100	1023.83	129	275.167	200	0.173351	74.67	1	0	5.87163e-162	0	74.67	0.973946
dsrA	Mariner_1000093_36	Ga0052187_10081_115	1	0	1	1281	100	1021.5	125.167	277.5	188.833	0.180067	76.03	1	0	3.48155e-153	0	76.03	0.981609
dsrA	Ga0052187_10045_83	Ga0052187_10081_115	1	0	1	1284	100	1025.83	72.1667	276.167	192.833	0.100751	79.75	1	0	6.64061e-127	0	79.75	0.983908
dsrA	Ga0052187_10048_81	Ga0052187_10081_115	1	0	1	1284	100	1025.83	72.1667	276.167	192.833	0.100751	79.75	1	0	6.64061e-127	0	79.75	0.983908
dsrA	Ga0052187_10045_82	Ga0052187_10081_115	1	0	1	1065	100	987.833	128.5	266.167	193.5	0.178934	74.93	1	0	3.2237e-134	0	74.93	0.816092
dsrA	Ga0052187_10002_1	Ga0052187_10081_115	1	1	0	0	0	0	0	0	0			0	0	0	0
dsrA	Ga0181577_10001787_1	Ga0052187_10081_115	1	0	1	906	100	801.333	95.8333	221.667	175.167	0.15134	72.74	1	0	5.84261e-126	0	72.74	0.694253
dsrA	Abe_10000169_1	Ga0052187_10081_115	1	0	1	819	100	652	47.1667	179	113.833	0.113755	81.2	1	0	8.44088e-75	0	81.2	0.627586
dsrA	Ga0052187_10007_1	Ga0052187_10081_115	1	0	1	819	100	652	47.1667	179	113.833	0.113755	81.2	1	0	8.44088e-75	0	81.2	0.627586
dsrA	TahiMoana_1020752_1	Ga0052187_10081_115	1	0	1	770	100	609.167	66.6667	167.833	118.333	0.155219	76.1	1	0	4.63645e-92	0	76.1	0.590038
dsrA	Ga0181571_10001624_23	Ga0052187_10081_115	1	0	1	815	100	652.167	86.1667	172.833	141.833	0.161001	71.29	1	0	1.65318e-120	0	71.29	0.624521
dsrA	Ga0181569_10001662_26	Ga0052187_10081_115	1	0	1	815	100	652.167	86.1667	172.833	141.833	0.161001	71.29	1	0	1.65318e-120	0	71.29	0.624521
dsrA	Ga0181568_10002680_23	Ga0052187_10081_115	1	0	1	815	100	652.167	86.1667	172.833	141.833	0.161001	71.29	1	0	1.65318e-120	0	71.29	0.624521
dsrA	Ga0181567_10001775_23	Ga0052187_10081_115	1	0	1	800	100	640.833	85.1667	169.167	138.833	0.161937	71.25	1	0	1.69003e-118	0	71.25	0.613027
dsrA	Ga0181572_10001653_1	Ga0052187_10081_115	1	0	1	719	100	580.667	81.1667	148.333	124.833	0.166096	70.51	1	0	7.80304e-110	0	70.51	0.550958
dsrA	KiloMoana_10000167_70	Ga0052187_10081_115	1	0	1	1293	100	1025.83	93.5	273.167	180.5	0.137938	79.12	1	0	3.04901e-132	0	79.12	0.990805
dsrA	Ga0052187_10001_184	Ga0052187_10081_115	1	0	1	1293	100	1025.83	93.5	273.167	180.5	0.137938	79.12	1	0	3.04901e-132	0	79.12	0.990805
dsrA	Mariner_1000093_37	Ga0052187_10081_115	1	0	1	1279	100	1026.67	36.5	275.333	145.5	0.0672759	86.71	1	0	6.1729e-80	0	86.71	0.980077
dsrA	KiloMoana_10000689_38	Ga0052187_10081_115	1	0	1	1283	100	1025.83	53.5	276.167	172.5	0.0834947	83.01	1	0	1.75518e-104	0	83.01	0.983142
dsrA	TahiMoana_1000070_25	Ga0052187_10083_108	1	0	1	1305	100	1027	1	275	1	0.26777	99.85	1	0	0.141004	0	99.85	1
dsrA	Abe_10000200_59	Ga0052187_10083_108	1	0	1	1305	100	1027	1	275	1	0.26777	99.85	1	0	0.141004	0	99.85	1
dsrA	Ga0052187_10086_102	Ga0052187_10083_108	1	0	1	1305	100	1027	1	275	1	0.26777	99.85	1	0	0.141004	0	99.85	1
dsrA	Ga0052187_10089_127	Ga0052187_10083_108	1	0	1	1305	100	1027	1	275	1	0.26777	99.85	1	0	0.141004	0	99.85	1
dsrA	TuiMalila_1001167_2	Ga0052187_10083_108	1	0	1	1300	100	1024.83	77.3333	277.167	214.667	0.0974294	77.69	1	0	2.98303e-143	0	77.69	0.996169
dsrA	Ga0181581_10002005_17	Ga0052187_10083_108	1	0	1	911	100	981.167	117.667	263.833	197.333	0.160339	74.31	1	0	3.34237e-118	0	74.31	0.698084
dsrA	Ga0052187_10048_80	Ga0052187_10083_108	1	0	1	1271	100	1023.83	129	275.167	200	0.173351	74.67	1	0	5.87163e-162	0	74.67	0.973946
dsrA	Mariner_1000093_36	Ga0052187_10083_108	1	0	1	1281	100	1021.5	125.167	277.5	188.833	0.180067	76.03	1	0	3.48155e-153	0	76.03	0.981609
dsrA	Ga0052187_10045_83	Ga0052187_10083_108	1	0	1	1284	100	1025.83	72.1667	276.167	192.833	0.100751	79.75	1	0	6.64061e-127	0	79.75	0.983908
dsrA	Ga0052187_10048_81	Ga0052187_10083_108	1	0	1	1284	100	1025.83	72.1667	276.167	192.833	0.100751	79.75	1	0	6.64061e-127	0	79.75	0.983908
dsrA	Ga0052187_10045_82	Ga0052187_10083_108	1	0	1	1065	100	987.833	128.5	266.167	193.5	0.178934	74.93	1	0	3.2237e-134	0	74.93	0.816092
dsrA	Ga0052187_10002_1	Ga0052187_10083_108	1	1	0	0	0	0	0	0	0			0	0	0	0
dsrA	Ga0181577_10001787_1	Ga0052187_10083_108	1	0	1	906	100	801.333	95.8333	221.667	175.167	0.15134	72.74	1	0	5.84261e-126	0	72.74	0.694253
dsrA	Abe_10000169_1	Ga0052187_10083_108	1	0	1	819	100	652	47.1667	179	113.833	0.113755	81.2	1	0	8.44088e-75	0	81.2	0.627586
dsrA	Ga0052187_10007_1	Ga0052187_10083_108	1	0	1	819	100	652	47.1667	179	113.833	0.113755	81.2	1	0	8.44088e-75	0	81.2	0.627586
dsrA	TahiMoana_1020752_1	Ga0052187_10083_108	1	0	1	770	100	609.167	66.6667	167.833	118.333	0.155219	76.1	1	0	4.63645e-92	0	76.1	0.590038
dsrA	Ga0181571_10001624_23	Ga0052187_10083_108	1	0	1	815	100	652.167	86.1667	172.833	141.833	0.161001	71.29	1	0	1.65318e-120	0	71.29	0.624521
dsrA	Ga0181569_10001662_26	Ga0052187_10083_108	1	0	1	815	100	652.167	86.1667	172.833	141.833	0.161001	71.29	1	0	1.65318e-120	0	71.29	0.624521
dsrA	Ga0181568_10002680_23	Ga0052187_10083_108	1	0	1	815	100	652.167	86.1667	172.833	141.833	0.161001	71.29	1	0	1.65318e-120	0	71.29	0.624521
dsrA	Ga0181567_10001775_23	Ga0052187_10083_108	1	0	1	800	100	640.833	85.1667	169.167	138.833	0.161937	71.25	1	0	1.69003e-118	0	71.25	0.613027
dsrA	Ga0181572_10001653_1	Ga0052187_10083_108	1	0	1	719	100	580.667	81.1667	148.333	124.833	0.166096	70.51	1	0	7.80304e-110	0	70.51	0.550958
dsrA	KiloMoana_10000167_70	Ga0052187_10083_108	1	0	1	1293	100	1025.83	93.5	273.167	180.5	0.137938	79.12	1	0	3.04901e-132	0	79.12	0.990805
dsrA	Ga0052187_10001_184	Ga0052187_10083_108	1	0	1	1293	100	1025.83	93.5	273.167	180.5	0.137938	79.12	1	0	3.04901e-132	0	79.12	0.990805
dsrA	Mariner_1000093_37	Ga0052187_10083_108	1	0	1	1279	100	1026.67	36.5	275.333	145.5	0.0672759	86.71	1	0	6.1729e-80	0	86.71	0.980077
dsrA	KiloMoana_10000689_38	Ga0052187_10083_108	1	0	1	1283	100	1025.83	53.5	276.167	172.5	0.0834947	83.01	1	0	1.75518e-104	0	83.01	0.983142
dsrA	Abe_10000200_59	TahiMoana_1000070_25	1	0	1	1305	100	1027	0	275	0		100	1	1	1	0	100	1
dsrA	Ga0052187_10086_102	TahiMoana_1000070_25	1	0	1	1305	100	1027	0	275	0		100	1	1	1	0	100	1
dsrA	Ga0052187_10089_127	TahiMoana_1000070_25	1	0	1	1305	100	1027	0	275	0		100	1	1	1	0	100	1
dsrA	TuiMalila_1001167_2	TahiMoana_1000070_25	1	0	1	1300	100	1024.83	78.3333	277.167	214.667	0.0986892	77.62	1	0	9.24123e-144	0	77.62	0.996169
dsrA	Ga0181581_10002005_17	TahiMoana_1000070_25	1	0	1	911	100	981.167	118.667	263.833	197.333	0.161702	74.2	1	0	8.66877e-119	0	74.2	0.698084
dsrA	Ga0052187_10048_80	TahiMoana_1000070_25	1	0	1	1284	100	1023.83	130	275.167	201	0.173826	74.38	1	0	8.90692e-166	0	74.38	0.983908
dsrA	Mariner_1000093_36	TahiMoana_1000070_25	1	0	1	1281	100	1021.5	126.167	277.5	188.833	0.181506	75.96	1	0	1.06986e-153	0	75.96	0.981609
dsrA	Ga0052187_10045_83	TahiMoana_1000070_25	1	0	1	1284	100	1025.83	73.1667	276.167	192.833	0.102147	79.67	1	0	1.8304e-127	0	79.67	0.983908
dsrA	Ga0052187_10048_81	TahiMoana_1000070_25	1	0	1	1284	100	1025.83	73.1667	276.167	192.833	0.102147	79.67	1	0	1.8304e-127	0	79.67	0.983908
dsrA	Ga0052187_10045_82	TahiMoana_1000070_25	1	0	1	1068	100	987.833	129.5	266.167	194.5	0.179399	75.09	1	0	1.32339e-133	0	75.09	0.818391
dsrA	Ga0052187_10002_1	TahiMoana_1000070_25	1	1	0	0	0	0	0	0	0			0	0	0	0
dsrA	Ga0181577_10001787_1	TahiMoana_1000070_25	1	0	1	906	100	801.333	96.8333	221.667	175.167	0.152919	72.63	1	0	1.48298e-126	0	72.63	0.694253
dsrA	Abe_10000169_1	TahiMoana_1000070_25	1	0	1	819	100	652	48.1667	179	114.833	0.115155	80.95	1	0	6.75465e-76	0	80.95	0.627586
dsrA	Ga0052187_10007_1	TahiMoana_1000070_25	1	0	1	819	100	652	48.1667	179	114.833	0.115155	80.95	1	0	6.75465e-76	0	80.95	0.627586
dsrA	TahiMoana_1020752_1	TahiMoana_1000070_25	1	0	1	770	100	609.167	67.6667	167.833	118.333	0.157547	75.97	1	0	1.2429e-92	0	75.97	0.590038
dsrA	Ga0181571_10001624_23	TahiMoana_1000070_25	1	0	1	815	100	652.167	86.1667	172.833	141.833	0.161001	71.29	1	0	1.65318e-120	0	71.29	0.624521
dsrA	Ga0181569_10001662_26	TahiMoana_1000070_25	1	0	1	815	100	652.167	86.1667	172.833	141.833	0.161001	71.29	1	0	1.65318e-120	0	71.29	0.624521
dsrA	Ga0181568_10002680_23	TahiMoana_1000070_25	1	0	1	815	100	652.167	86.1667	172.833	141.833	0.161001	71.29	1	0	1.65318e-120	0	71.29	0.624521
dsrA	Ga0181567_10001775_23	TahiMoana_1000070_25	1	0	1	800	100	640.833	85.1667	169.167	138.833	0.161937	71.25	1	0	1.69003e-118	0	71.25	0.613027
dsrA	Ga0181572_10001653_1	TahiMoana_1000070_25	1	0	1	719	100	580.667	81.1667	148.333	124.833	0.166096	70.51	1	0	7.80304e-110	0	70.51	0.550958
dsrA	KiloMoana_10000167_70	TahiMoana_1000070_25	1	0	1	1293	100	1025.83	94.5	273.167	181.5	0.138646	78.96	1	0	2.22552e-133	0	78.96	0.990805
dsrA	Ga0052187_10001_184	TahiMoana_1000070_25	1	0	1	1293	100	1025.83	94.5	273.167	181.5	0.138646	78.96	1	0	2.22552e-133	0	78.96	0.990805
dsrA	Mariner_1000093_37	TahiMoana_1000070_25	1	0	1	1279	100	1026.67	37.5	275.333	145.5	0.069119	86.63	1	0	1.89572e-80	0	86.63	0.980077
dsrA	KiloMoana_10000689_38	TahiMoana_1000070_25	1	0	1	1283	100	1025.83	54.5	276.167	173.5	0.0845652	82.85	1	0	1.47671e-105	0	82.85	0.983142
dsrA	Ga0052187_10086_102	Abe_10000200_59	1	0	1	1305	100	1027	0	275	0		100	1	1	1	0	100	1
dsrA	Ga0052187_10089_127	Abe_10000200_59	1	0	1	1305	100	1027	0	275	0		100	1	1	1	0	100	1
dsrA	TuiMalila_1001167_2	Abe_10000200_59	1	0	1	1300	100	1024.83	78.3333	277.167	214.667	0.0986892	77.62	1	0	9.24123e-144	0	77.62	0.996169
dsrA	Ga0181581_10002005_17	Abe_10000200_59	1	0	1	911	100	981.167	118.667	263.833	197.333	0.161702	74.2	1	0	8.66877e-119	0	74.2	0.698084
dsrA	Ga0052187_10048_80	Abe_10000200_59	1	0	1	1284	100	1023.83	130	275.167	201	0.173826	74.38	1	0	8.90692e-166	0	74.38	0.983908
dsrA	Mariner_1000093_36	Abe_10000200_59	1	0	1	1281	100	1021.5	126.167	277.5	188.833	0.181506	75.96	1	0	1.06986e-153	0	75.96	0.981609
dsrA	Ga0052187_10045_83	Abe_10000200_59	1	0	1	1284	100	1025.83	73.1667	276.167	192.833	0.102147	79.67	1	0	1.8304e-127	0	79.67	0.983908
dsrA	Ga0052187_10048_81	Abe_10000200_59	1	0	1	1284	100	1025.83	73.1667	276.167	192.833	0.102147	79.67	1	0	1.8304e-127	0	79.67	0.983908
dsrA	Ga0052187_10045_82	Abe_10000200_59	1	0	1	1068	100	987.833	129.5	266.167	194.5	0.179399	75.09	1	0	1.32339e-133	0	75.09	0.818391
dsrA	Ga0052187_10002_1	Abe_10000200_59	1	1	0	0	0	0	0	0	0			0	0	0	0
dsrA	Ga0181577_10001787_1	Abe_10000200_59	1	0	1	906	100	801.333	96.8333	221.667	175.167	0.152919	72.63	1	0	1.48298e-126	0	72.63	0.694253
dsrA	Abe_10000169_1	Abe_10000200_59	1	0	1	819	100	652	48.1667	179	114.833	0.115155	80.95	1	0	6.75465e-76	0	80.95	0.627586
dsrA	Ga0052187_10007_1	Abe_10000200_59	1	0	1	819	100	652	48.1667	179	114.833	0.115155	80.95	1	0	6.75465e-76	0	80.95	0.627586
dsrA	TahiMoana_1020752_1	Abe_10000200_59	1	0	1	770	100	609.167	67.6667	167.833	118.333	0.157547	75.97	1	0	1.2429e-92	0	75.97	0.590038
dsrA	Ga0181571_10001624_23	Abe_10000200_59	1	0	1	815	100	652.167	86.1667	172.833	141.833	0.161001	71.29	1	0	1.65318e-120	0	71.29	0.624521
dsrA	Ga0181569_10001662_26	Abe_10000200_59	1	0	1	815	100	652.167	86.1667	172.833	141.833	0.161001	71.29	1	0	1.65318e-120	0	71.29	0.624521
dsrA	Ga0181568_10002680_23	Abe_10000200_59	1	0	1	815	100	652.167	86.1667	172.833	141.833	0.161001	71.29	1	0	1.65318e-120	0	71.29	0.624521
dsrA	Ga0181567_10001775_23	Abe_10000200_59	1	0	1	800	100	640.833	85.1667	169.167	138.833	0.161937	71.25	1	0	1.69003e-118	0	71.25	0.613027
dsrA	Ga0181572_10001653_1	Abe_10000200_59	1	0	1	719	100	580.667	81.1667	148.333	124.833	0.166096	70.51	1	0	7.80304e-110	0	70.51	0.550958
dsrA	KiloMoana_10000167_70	Abe_10000200_59	1	0	1	1293	100	1025.83	94.5	273.167	181.5	0.138646	78.96	1	0	2.22552e-133	0	78.96	0.990805
dsrA	Ga0052187_10001_184	Abe_10000200_59	1	0	1	1293	100	1025.83	94.5	273.167	181.5	0.138646	78.96	1	0	2.22552e-133	0	78.96	0.990805
dsrA	Mariner_1000093_37	Abe_10000200_59	1	0	1	1279	100	1026.67	37.5	275.333	145.5	0.069119	86.63	1	0	1.89572e-80	0	86.63	0.980077
dsrA	KiloMoana_10000689_38	Abe_10000200_59	1	0	1	1283	100	1025.83	54.5	276.167	173.5	0.0845652	82.85	1	0	1.47671e-105	0	82.85	0.983142
dsrA	Ga0052187_10089_127	Ga0052187_10086_102	1	0	1	1305	100	1027	0	275	0		100	1	1	1	0	100	1
dsrA	TuiMalila_1001167_2	Ga0052187_10086_102	1	0	1	1300	100	1024.83	78.3333	277.167	214.667	0.0986892	77.62	1	0	9.24123e-144	0	77.62	0.996169
dsrA	Ga0181581_10002005_17	Ga0052187_10086_102	1	0	1	911	100	981.167	118.667	263.833	197.333	0.161702	74.2	1	0	8.66877e-119	0	74.2	0.698084
dsrA	Ga0052187_10048_80	Ga0052187_10086_102	1	0	1	1284	100	1023.83	130	275.167	201	0.173826	74.38	1	0	8.90692e-166	0	74.38	0.983908
dsrA	Mariner_1000093_36	Ga0052187_10086_102	1	0	1	1281	100	1021.5	126.167	277.5	188.833	0.181506	75.96	1	0	1.06986e-153	0	75.96	0.981609
dsrA	Ga0052187_10045_83	Ga0052187_10086_102	1	0	1	1284	100	1025.83	73.1667	276.167	192.833	0.102147	79.67	1	0	1.8304e-127	0	79.67	0.983908
dsrA	Ga0052187_10048_81	Ga0052187_10086_102	1	0	1	1284	100	1025.83	73.1667	276.167	192.833	0.102147	79.67	1	0	1.8304e-127	0	79.67	0.983908
dsrA	Ga0052187_10045_82	Ga0052187_10086_102	1	0	1	1068	100	987.833	129.5	266.167	194.5	0.179399	75.09	1	0	1.32339e-133	0	75.09	0.818391
dsrA	Ga0052187_10002_1	Ga0052187_10086_102	1	1	0	0	0	0	0	0	0			0	0	0	0
dsrA	Ga0181577_10001787_1	Ga0052187_10086_102	1	0	1	906	100	801.333	96.8333	221.667	175.167	0.152919	72.63	1	0	1.48298e-126	0	72.63	0.694253
dsrA	Abe_10000169_1	Ga0052187_10086_102	1	0	1	819	100	652	48.1667	179	114.833	0.115155	80.95	1	0	6.75465e-76	0	80.95	0.627586
dsrA	Ga0052187_10007_1	Ga0052187_10086_102	1	0	1	819	100	652	48.1667	179	114.833	0.115155	80.95	1	0	6.75465e-76	0	80.95	0.627586
dsrA	TahiMoana_1020752_1	Ga0052187_10086_102	1	0	1	770	100	609.167	67.6667	167.833	118.333	0.157547	75.97	1	0	1.2429e-92	0	75.97	0.590038
dsrA	Ga0181571_10001624_23	Ga0052187_10086_102	1	0	1	815	100	652.167	86.1667	172.833	141.833	0.161001	71.29	1	0	1.65318e-120	0	71.29	0.624521
dsrA	Ga0181569_10001662_26	Ga0052187_10086_102	1	0	1	815	100	652.167	86.1667	172.833	141.833	0.161001	71.29	1	0	1.65318e-120	0	71.29	0.624521
dsrA	Ga0181568_10002680_23	Ga0052187_10086_102	1	0	1	815	100	652.167	86.1667	172.833	141.833	0.161001	71.29	1	0	1.65318e-120	0	71.29	0.624521
dsrA	Ga0181567_10001775_23	Ga0052187_10086_102	1	0	1	800	100	640.833	85.1667	169.167	138.833	0.161937	71.25	1	0	1.69003e-118	0	71.25	0.613027
dsrA	Ga0181572_10001653_1	Ga0052187_10086_102	1	0	1	719	100	580.667	81.1667	148.333	124.833	0.166096	70.51	1	0	7.80304e-110	0	70.51	0.550958
dsrA	KiloMoana_10000167_70	Ga0052187_10086_102	1	0	1	1293	100	1025.83	94.5	273.167	181.5	0.138646	78.96	1	0	2.22552e-133	0	78.96	0.990805
dsrA	Ga0052187_10001_184	Ga0052187_10086_102	1	0	1	1293	100	1025.83	94.5	273.167	181.5	0.138646	78.96	1	0	2.22552e-133	0	78.96	0.990805
dsrA	Mariner_1000093_37	Ga0052187_10086_102	1	0	1	1279	100	1026.67	37.5	275.333	145.5	0.069119	86.63	1	0	1.89572e-80	0	86.63	0.980077
dsrA	KiloMoana_10000689_38	Ga0052187_10086_102	1	0	1	1283	100	1025.83	54.5	276.167	173.5	0.0845652	82.85	1	0	1.47671e-105	0	82.85	0.983142
dsrA	Ga0163110_10000569_26	Ga0211543_10000361_39	1	0	1	1326	100	1063.5	33.5	268.5	106.5	0.0794149	89.67	1	0	1.62236e-63	0	89.67	0.988814
dsrA	JGI24004J15324_10001267_3	Ga0211543_10000361_39	1	0	1	1328	100	1069.83	61.6667	268.167	104.333	0.148155	87.95	1	0	8.81456e-75	0	87.95	0.990306
dsrA	TuiMalila_1001167_2	Ga0052187_10089_127	1	0	1	1300	100	1024.83	78.3333	277.167	214.667	0.0986892	77.62	1	0	9.24123e-144	0	77.62	0.996169
dsrA	Ga0181581_10002005_17	Ga0052187_10089_127	1	0	1	911	100	981.167	118.667	263.833	197.333	0.161702	74.2	1	0	8.66877e-119	0	74.2	0.698084
dsrA	Ga0052187_10048_80	Ga0052187_10089_127	1	0	1	1284	100	1023.83	130	275.167	201	0.173826	74.38	1	0	8.90692e-166	0	74.38	0.983908
dsrA	Mariner_1000093_36	Ga0052187_10089_127	1	0	1	1281	100	1021.5	126.167	277.5	188.833	0.181506	75.96	1	0	1.06986e-153	0	75.96	0.981609
dsrA	Ga0052187_10045_83	Ga0052187_10089_127	1	0	1	1284	100	1025.83	73.1667	276.167	192.833	0.102147	79.67	1	0	1.8304e-127	0	79.67	0.983908
dsrA	Ga0052187_10048_81	Ga0052187_10089_127	1	0	1	1284	100	1025.83	73.1667	276.167	192.833	0.102147	79.67	1	0	1.8304e-127	0	79.67	0.983908
dsrA	Ga0052187_10045_82	Ga0052187_10089_127	1	0	1	1068	100	987.833	129.5	266.167	194.5	0.179399	75.09	1	0	1.32339e-133	0	75.09	0.818391
dsrA	Ga0052187_10002_1	Ga0052187_10089_127	1	1	0	0	0	0	0	0	0			0	0	0	0
dsrA	Ga0181577_10001787_1	Ga0052187_10089_127	1	0	1	906	100	801.333	96.8333	221.667	175.167	0.152919	72.63	1	0	1.48298e-126	0	72.63	0.694253
dsrA	Abe_10000169_1	Ga0052187_10089_127	1	0	1	819	100	652	48.1667	179	114.833	0.115155	80.95	1	0	6.75465e-76	0	80.95	0.627586
dsrA	Ga0052187_10007_1	Ga0052187_10089_127	1	0	1	819	100	652	48.1667	179	114.833	0.115155	80.95	1	0	6.75465e-76	0	80.95	0.627586
dsrA	TahiMoana_1020752_1	Ga0052187_10089_127	1	0	1	770	100	609.167	67.6667	167.833	118.333	0.157547	75.97	1	0	1.2429e-92	0	75.97	0.590038
dsrA	Ga0181571_10001624_23	Ga0052187_10089_127	1	0	1	815	100	652.167	86.1667	172.833	141.833	0.161001	71.29	1	0	1.65318e-120	0	71.29	0.624521
dsrA	Ga0181569_10001662_26	Ga0052187_10089_127	1	0	1	815	100	652.167	86.1667	172.833	141.833	0.161001	71.29	1	0	1.65318e-120	0	71.29	0.624521
dsrA	Ga0181568_10002680_23	Ga0052187_10089_127	1	0	1	815	100	652.167	86.1667	172.833	141.833	0.161001	71.29	1	0	1.65318e-120	0	71.29	0.624521
dsrA	Ga0181567_10001775_23	Ga0052187_10089_127	1	0	1	800	100	640.833	85.1667	169.167	138.833	0.161937	71.25	1	0	1.69003e-118	0	71.25	0.613027
dsrA	Ga0181572_10001653_1	Ga0052187_10089_127	1	0	1	719	100	580.667	81.1667	148.333	124.833	0.166096	70.51	1	0	7.80304e-110	0	70.51	0.550958
dsrA	KiloMoana_10000167_70	Ga0052187_10089_127	1	0	1	1293	100	1025.83	94.5	273.167	181.5	0.138646	78.96	1	0	2.22552e-133	0	78.96	0.990805
dsrA	Ga0052187_10001_184	Ga0052187_10089_127	1	0	1	1293	100	1025.83	94.5	273.167	181.5	0.138646	78.96	1	0	2.22552e-133	0	78.96	0.990805
dsrA	Mariner_1000093_37	Ga0052187_10089_127	1	0	1	1279	100	1026.67	37.5	275.333	145.5	0.069119	86.63	1	0	1.89572e-80	0	86.63	0.980077
dsrA	KiloMoana_10000689_38	Ga0052187_10089_127	1	0	1	1283	100	1025.83	54.5	276.167	173.5	0.0845652	82.85	1	0	1.47671e-105	0	82.85	0.983142
dsrA	TuiMalila_1001167_2	Ga0181584_10000368_52	1	0	1	1287	100	1018.83	121.833	274.167	229.167	0.143063	72.88	1	0	1.50302e-177	0	72.88	0.993056
dsrA	Ga0181581_10002005_17	Ga0181584_10000368_52	1	0	1	1247	100	983.833	25.5	264.167	166.5	0.0411228	84.68	1	0	8.76434e-91	0	84.68	0.962191
dsrA	Ga0052187_10048_80	Ga0181584_10000368_52	1	0	1	1270	100	1020	156	273	191	0.218602	72.52	1	0	6.04505e-178	0	72.52	0.979938
dsrA	Mariner_1000093_36	Ga0181584_10000368_52	1	0	1	1281	100	1017.5	157.5	275.5	205.5	0.207518	71.12	1	0	2.52017e-190	0	71.12	0.988426
dsrA	Ga0052187_10045_82	Ga0181584_10000368_52	1	0	1	1065	100	983.667	152	264.333	190	0.214978	71.92	1	0	3.50677e-153	0	71.92	0.821759
dsrA	Ga0052187_10002_1	Ga0181584_10000368_52	1	1	0	0	0	0	0	0	0			0	0	0	0
dsrA	Ga0181577_10001787_1	Ga0181584_10000368_52	1	0	1	1026	100	803.667	1	222.333	1	0.276649	99.81	1	0	0.142096	0	99.81	0.791667
dsrA	Abe_10000169_1	Ga0181584_10000368_52	1	0	1	831	100	652	84	179	133	0.173394	73.89	1	0	6.23288e-110	0	73.89	0.641204
dsrA	Ga0052187_10007_1	Ga0181584_10000368_52	1	0	1	831	100	652	84	179	133	0.173394	73.89	1	0	6.23288e-110	0	73.89	0.641204
dsrA	TahiMoana_1020752_1	Ga0181584_10000368_52	1	0	1	768	100	608.833	74.5	168.167	122.5	0.167982	74.74	1	0	7.74062e-98	0	74.74	0.592593
dsrA	Ga0181571_10001624_23	Ga0181584_10000368_52	1	0	1	820	100	651.5	71	170.5	122	0.152303	76.22	1	0	1.9794e-97	0	76.22	0.632716
dsrA	Ga0181569_10001662_26	Ga0181584_10000368_52	1	0	1	820	100	651.5	71	170.5	122	0.152303	76.22	1	0	1.9794e-97	0	76.22	0.632716
dsrA	Ga0181568_10002680_23	Ga0181584_10000368_52	1	0	1	820	100	651.5	71	170.5	122	0.152303	76.22	1	0	1.9794e-97	0	76.22	0.632716
dsrA	Ga0181567_10001775_23	Ga0181584_10000368_52	1	0	1	805	100	640.667	70	166.333	118	0.154015	76.4	1	0	7.76522e-95	0	76.4	0.621142
dsrA	Ga0181572_10001653_1	Ga0181584_10000368_52	1	0	1	724	100	579.667	67	146.333	101	0.167463	76.66	1	0	2.67807e-84	0	76.66	0.558642
dsrA	KiloMoana_10000167_70	Ga0181584_10000368_52	1	0	1	1287	100	1022.17	122.833	270.833	200.167	0.162594	74.98	1	0	1.13443e-161	0	74.98	0.993056
dsrA	Ga0052187_10001_184	Ga0181584_10000368_52	1	0	1	1287	100	1022.17	122.833	270.833	200.167	0.162594	74.98	1	0	1.13443e-161	0	74.98	0.993056
dsrA	Ga0181581_10002005_17	TuiMalila_1001167_2	1	0	1	1240	100	979	109.5	266	210.5	0.141339	74.27	1	0	6.43644e-161	0	74.27	0.948012
dsrA	Ga0052187_10048_80	TuiMalila_1001167_2	1	0	1	1294	100	1024.83	130	277.167	218	0.161278	72.8	1	0	3.96282e-179	0	72.8	0.989297
dsrA	Mariner_1000093_36	TuiMalila_1001167_2	1	0	1	1270	100	1019.33	133	279.667	208	0.175434	74.33	1	0	2.39028e-164	0	74.33	0.970948
dsrA	Ga0052187_10045_83	TuiMalila_1001167_2	1	0	1	1282	100	1026.67	69	278.333	203	0.0921486	79.72	1	0	6.44564e-127	0	79.72	0.980122
dsrA	Ga0052187_10048_81	TuiMalila_1001167_2	1	0	1	1282	100	1026.67	69	278.333	203	0.0921486	79.72	1	0	6.44564e-127	0	79.72	0.980122
dsrA	Ga0052187_10045_82	TuiMalila_1001167_2	1	0	1	1078	100	988.833	128	268.167	207	0.167695	73.19	1	0	7.56804e-147	0	73.19	0.824159
dsrA	Ga0052187_10002_1	TuiMalila_1001167_2	1	1	0	0	0	0	0	0	0			0	0	0	0
dsrA	Ga0181577_10001787_1	TuiMalila_1001167_2	1	0	1	909	100	799.167	100.333	223.833	180.667	0.155544	70.74	1	0	2.21582e-137	0	70.74	0.694954
dsrA	Abe_10000169_1	TuiMalila_1001167_2	1	0	1	780	100	650.833	44.3333	180.167	121.667	0.10087	81.79	1	0	8.0568e-69	0	81.79	0.59633
dsrA	Ga0052187_10007_1	TuiMalila_1001167_2	1	0	1	780	100	650.833	44.3333	180.167	121.667	0.10087	81.79	1	0	8.0568e-69	0	81.79	0.59633
dsrA	TahiMoana_1020752_1	TuiMalila_1001167_2	1	0	1	767	100	610.667	62.8333	169.333	114.167	0.152612	77.84	1	0	3.56918e-84	0	77.84	0.586391
dsrA	Ga0181571_10001624_23	TuiMalila_1001167_2	1	0	1	812	100	651.333	86	173.667	139	0.164967	72.54	1	0	6.15137e-114	0	72.54	0.620795
dsrA	Ga0181569_10001662_26	TuiMalila_1001167_2	1	0	1	812	100	651.333	86	173.667	139	0.164967	72.54	1	0	6.15137e-114	0	72.54	0.620795
dsrA	Ga0181568_10002680_23	TuiMalila_1001167_2	1	0	1	812	100	651.333	86	173.667	139	0.164967	72.54	1	0	6.15137e-114	0	72.54	0.620795
dsrA	Ga0181567_10001775_23	TuiMalila_1001167_2	1	0	1	797	100	640	85	170	136	0.166016	72.52	1	0	6.09345e-112	0	72.52	0.609327
dsrA	Ga0181572_10001653_1	TuiMalila_1001167_2	1	0	1	718	100	579.167	80	149.833	113	0.183154	72.7	1	0	3.81687e-100	0	72.7	0.54893
dsrA	KiloMoana_10000167_70	TuiMalila_1001167_2	1	0	1	1295	100	1023.67	80	275.333	192	0.11207	79.15	1	0	3.11846e-132	0	79.15	0.990061
dsrA	Ga0052187_10001_184	TuiMalila_1001167_2	1	0	1	1295	100	1023.67	80	275.333	192	0.11207	79.15	1	0	3.11846e-132	0	79.15	0.990061
dsrA	Mariner_1000093_37	TuiMalila_1001167_2	1	0	1	1284	100	1027.17	66.1667	277.833	224.833	0.0796016	77.8	1	0	1.04184e-140	0	77.8	0.981651
dsrA	KiloMoana_10000689_38	TuiMalila_1001167_2	1	0	1	1308	100	1026.33	67.6667	278.667	213.333	0.0861217	78.52	1	0	4.30745e-138	0	78.52	1
dsrA	Ga0052187_10048_80	Ga0181581_10002005_17	1	0	1	1197	100	979.667	145	265.333	206	0.19064	71.6	1	0	2.14234e-174	0	71.6	0.959135
dsrA	Mariner_1000093_36	Ga0181581_10002005_17	1	0	1	1242	100	977	154	268	200	0.211218	70.93	1	0	5.38035e-186	0	70.93	0.995192
dsrA	Ga0052187_10045_83	Ga0181581_10002005_17	1	0	1	1231	100	979	116.5	266	188.5	0.167924	74.17	1	0	1.78243e-160	0	74.17	0.986378
dsrA	Ga0052187_10048_81	Ga0181581_10002005_17	1	0	1	1231	100	979	116.5	266	188.5	0.167924	74.17	1	0	1.78243e-160	0	74.17	0.986378
dsrA	Ga0052187_10045_82	Ga0181581_10002005_17	1	0	1	1066	100	943.5	142.167	256.5	201.833	0.191492	70.73	1	0	4.75882e-161	0	70.73	0.854167
dsrA	Ga0052187_10002_1	Ga0181581_10002005_17	1	1	0	0	0	0	0	0	0			0	0	0	0
dsrA	Ga0181577_10001787_1	Ga0181581_10002005_17	1	0	1	1026	100	804	24.5	222	159.5	0.0424133	82.07	1	0	8.97901e-89	0	82.07	0.822115
dsrA	Abe_10000169_1	Ga0181581_10002005_17	1	0	1	816	100	652.667	79	178.333	133	0.162299	74.88	1	0	3.03754e-103	0	74.88	0.653846
dsrA	Ga0052187_10007_1	Ga0181581_10002005_17	1	0	1	816	100	652.667	79	178.333	133	0.162299	74.88	1	0	3.03754e-103	0	74.88	0.653846
dsrA	TahiMoana_1020752_1	Ga0181581_10002005_17	1	0	1	768	100	608.833	72.5	168.167	137.5	0.145639	73.05	1	0	1.82108e-105	0	73.05	0.615385
dsrA	Ga0181571_10001624_23	Ga0181581_10002005_17	1	0	1	771	100	610.167	65.3333	163.833	100.667	0.174262	78.47	1	0	6.55415e-82	0	78.47	0.617788
dsrA	Ga0181569_10001662_26	Ga0181581_10002005_17	1	0	1	771	100	610.167	65.3333	163.833	100.667	0.174262	78.47	1	0	6.55415e-82	0	78.47	0.617788
dsrA	Ga0181568_10002680_23	Ga0181581_10002005_17	1	0	1	771	100	610.167	65.3333	163.833	100.667	0.174262	78.47	1	0	6.55415e-82	0	78.47	0.617788
dsrA	Ga0181567_10001775_23	Ga0181581_10002005_17	1	0	1	753	100	599.333	64.3333	159.667	98.6667	0.173705	78.75	1	0	7.52789e-79	0	78.75	0.603365
dsrA	Ga0181572_10001653_1	Ga0181581_10002005_17	1	0	1	675	100	539.333	62.3333	138.667	94.6667	0.169293	76.89	1	0	9.1655e-78	0	76.89	0.540865
dsrA	Mariner_1000093_37	Ga0181581_10002005_17	1	0	1	899	100	980.5	115	264.5	206	0.150594	73.41	1	0	2.06038e-121	0	73.41	0.720353
dsrA	KiloMoana_10000689_38	Ga0181581_10002005_17	1	0	1	888	100	980.333	122.833	264.667	210.167	0.157789	72.3	1	0	8.21879e-126	0	72.3	0.711538
dsrA	Mariner_1000093_36	Ga0052187_10048_80	1	0	1	1288	100	1023.5	58.1667	278.5	166.833	0.09487	83.07	1	0	1.75446e-104	0	83.07	0.945668
dsrA	Ga0052187_10045_83	Ga0052187_10048_80	1	0	1	1301	100	1065.5	150.833	284.5	201.167	0.200203	74.71	1	0	1.84389e-165	0	74.71	0.955213
dsrA	Ga0052187_10048_81	Ga0052187_10048_80	1	0	1	1301	100	1065.5	150.833	284.5	201.167	0.200203	74.71	1	0	1.84389e-165	0	74.71	0.955213
dsrA	Ga0052187_10045_82	Ga0052187_10048_80	1	0	1	1133	100	1038.83	0	275.167	8	0	99.82	1	0	0.129868	0	99.82	0.831865
dsrA	Ga0052187_10002_1	Ga0052187_10048_80	1	1	0	0	0	0	0	0	0			0	0	0	0
dsrA	Ga0181577_10001787_1	Ga0052187_10048_80	1	0	1	1012	100	801.333	118	221.667	155	0.21059	71.94	1	0	1.79506e-145	0	71.94	0.743025
dsrA	Abe_10000169_1	Ga0052187_10048_80	1	0	1	810	100	651.5	86.3333	179.5	128.667	0.184868	75.56	1	0	2.60903e-99	0	75.56	0.594714
dsrA	Ga0052187_10007_1	Ga0052187_10048_80	1	0	1	810	100	651.5	86.3333	179.5	128.667	0.184868	75.56	1	0	2.60903e-99	0	75.56	0.594714
dsrA	TahiMoana_1020752_1	Ga0052187_10048_80	1	0	1	775	100	656.167	69.3333	177.833	117.667	0.159694	80.9	1	0	4.57198e-72	0	80.9	0.569016
dsrA	Ga0181571_10001624_23	Ga0052187_10048_80	1	0	1	812	100	655.667	104.833	172.333	127.167	0.216677	71.55	1	0	8.77054e-119	0	71.55	0.596182
dsrA	Ga0181569_10001662_26	Ga0052187_10048_80	1	0	1	812	100	655.667	104.833	172.333	127.167	0.216677	71.55	1	0	8.77054e-119	0	71.55	0.596182
dsrA	Ga0181568_10002680_23	Ga0052187_10048_80	1	0	1	812	100	655.667	104.833	172.333	127.167	0.216677	71.55	1	0	8.77054e-119	0	71.55	0.596182
dsrA	Ga0181567_10001775_23	Ga0052187_10048_80	1	0	1	797	100	644.333	103.833	168.667	125.167	0.217153	71.39	1	0	2.23354e-117	0	71.39	0.585169
dsrA	Ga0181572_10001653_1	Ga0052187_10048_80	1	0	1	711	100	583	94.3333	149	109.667	0.219841	72.15	1	0	1.60707e-101	0	72.15	0.522026
dsrA	KiloMoana_10000167_70	Ga0052187_10048_80	1	0	1	1280	100	1025.5	138.333	273.5	191.667	0.192487	75.47	1	0	3.55769e-157	0	75.47	0.939794
dsrA	Ga0052187_10001_184	Ga0052187_10048_80	1	0	1	1280	100	1025.5	138.333	273.5	191.667	0.192487	75.47	1	0	3.55769e-157	0	75.47	0.939794
dsrA	Mariner_1000093_37	Ga0052187_10048_80	1	0	1	1284	100	1060.33	143.167	283.667	217.833	0.175826	74.53	1	0	1.18348e-164	0	74.53	0.942731
dsrA	KiloMoana_10000689_38	Ga0052187_10048_80	1	0	1	1295	100	1025.17	130.333	276.833	204.667	0.171962	73.9	1	0	7.84418e-171	0	73.9	0.950808
dsrA	Ga0052187_10045_83	Mariner_1000093_36	1	0	1	1281	100	1022.33	125.167	279.667	218.833	0.156467	74.08	1	0	1.22165e-167	0	74.08	0.981609
dsrA	Ga0052187_10048_81	Mariner_1000093_36	1	0	1	1281	100	1022.33	125.167	279.667	218.833	0.156467	74.08	1	0	1.22165e-167	0	74.08	0.981609
dsrA	Ga0052187_10045_82	Mariner_1000093_36	1	0	1	1068	100	987.833	55.1667	269.167	159.833	0.0940474	82.58	1	0	1.66867e-89	0	82.58	0.818391
dsrA	Ga0052187_10002_1	Mariner_1000093_36	1	1	0	0	0	0	0	0	0			0	0	0	0
dsrA	Ga0181577_10001787_1	Mariner_1000093_36	1	0	1	801	100	799.833	113.5	223.167	170.5	0.185738	73.28	1	0	7.13434e-109	0	73.28	0.613793
dsrA	Abe_10000169_1	Mariner_1000093_36	1	0	1	819	100	649	75.3333	182	128.667	0.16419	75.82	1	0	3.49073e-99	0	75.82	0.627586
dsrA	Ga0052187_10007_1	Mariner_1000093_36	1	0	1	819	100	649	75.3333	182	128.667	0.16419	75.82	1	0	3.49073e-99	0	75.82	0.627586
dsrA	TahiMoana_1020752_1	Mariner_1000093_36	1	0	1	754	100	607.167	38.5	169.833	124.5	0.0864981	79.71	1	0	5.50374e-75	0	79.71	0.577778
dsrA	Ga0181571_10001624_23	Mariner_1000093_36	1	0	1	806	100	652.5	113.5	175.5	131.5	0.232149	70.22	1	0	1.76777e-124	0	70.22	0.617625
dsrA	Ga0181569_10001662_26	Mariner_1000093_36	1	0	1	806	100	652.5	113.5	175.5	131.5	0.232149	70.22	1	0	1.76777e-124	0	70.22	0.617625
dsrA	Ga0181568_10002680_23	Mariner_1000093_36	1	0	1	806	100	652.5	113.5	175.5	131.5	0.232149	70.22	1	0	1.76777e-124	0	70.22	0.617625
dsrA	Ga0181567_10001775_23	Mariner_1000093_36	1	0	1	791	100	641.167	112.5	171.833	129.5	0.232819	70.04	1	0	4.66439e-123	0	70.04	0.60613
dsrA	Ga0181572_10001653_1	Mariner_1000093_36	1	0	1	708	100	580.833	110.5	151.167	112.5	0.255631	70.34	1	0	6.59589e-109	0	70.34	0.542529
dsrA	KiloMoana_10000167_70	Mariner_1000093_36	1	0	1	1302	100	1023	135.667	276	198.333	0.184549	74.27	1	0	6.29619e-169	0	74.27	0.997701
dsrA	Ga0052187_10001_184	Mariner_1000093_36	1	0	1	1302	100	1023	135.667	276	198.333	0.184549	74.27	1	0	6.29619e-169	0	74.27	0.997701
dsrA	Mariner_1000093_37	Mariner_1000093_36	1	0	1	1282	100	1023.17	115.5	278.833	199.5	0.157775	76.21	1	0	5.487e-152	0	76.21	0.982375
dsrA	KiloMoana_10000689_38	Mariner_1000093_36	1	0	1	1283	100	1020.33	126.5	278.667	192.5	0.179474	75.21	1	0	1.82633e-159	0	75.21	0.983142
dsrA	Ga0052187_10048_81	Ga0052187_10045_83	1	0	1	1359	100	1069	0	287	0		100	1	1	1	0	100	1
dsrA	Ga0052187_10045_82	Ga0052187_10045_83	1	0	1	1089	100	1029.83	147.333	275.167	195.667	0.201193	74.1	1	0	1.70619e-142	0	74.1	0.801325
dsrA	Ga0052187_10002_1	Ga0052187_10045_83	1	1	0	0	0	0	0	0	0			0	0	0	0
dsrA	Ga0181577_10001787_1	Ga0052187_10045_83	1	0	1	731	100	799.5	98.5	223.5	163.5	0.168414	76.06	1	0	1.33435e-87	0	76.06	0.537896
dsrA	Abe_10000169_1	Ga0052187_10045_83	1	0	1	825	100	650.5	52.3333	180.5	126.667	0.114643	77.94	1	0	5.03885e-90	0	77.94	0.607064
dsrA	Ga0052187_10007_1	Ga0052187_10045_83	1	0	1	825	100	650.5	52.3333	180.5	126.667	0.114643	77.94	1	0	5.03885e-90	0	77.94	0.607064
dsrA	TahiMoana_1020752_1	Ga0052187_10045_83	1	0	1	779	100	647.333	64.3333	177.667	111.667	0.158121	79.85	1	0	7.45012e-77	0	79.85	0.573216
dsrA	Ga0181571_10001624_23	Ga0052187_10045_83	1	0	1	806	100	654.5	88.3333	173.5	128.667	0.18199	74.19	1	0	3.15042e-105	0	74.19	0.593083
dsrA	Ga0181569_10001662_26	Ga0052187_10045_83	1	0	1	806	100	654.5	88.3333	173.5	128.667	0.18199	74.19	1	0	3.15042e-105	0	74.19	0.593083
dsrA	Ga0181568_10002680_23	Ga0052187_10045_83	1	0	1	806	100	654.5	88.3333	173.5	128.667	0.18199	74.19	1	0	3.15042e-105	0	74.19	0.593083
dsrA	Ga0181567_10001775_23	Ga0052187_10045_83	1	0	1	791	100	643.167	87.3333	169.833	125.667	0.18351	74.21	1	0	3.43387e-103	0	74.21	0.582046
dsrA	Ga0181572_10001653_1	Ga0052187_10045_83	1	0	1	709	100	582.667	84.3333	149.333	106.667	0.202632	74.19	1	0	1.18814e-92	0	74.19	0.521707
dsrA	KiloMoana_10000167_70	Ga0052187_10045_83	1	0	1	1284	100	1024.67	81	274.333	184	0.117859	79.6	1	0	5.92078e-128	0	79.6	0.944812
dsrA	Ga0052187_10001_184	Ga0052187_10045_83	1	0	1	1284	100	1024.67	81	274.333	184	0.117859	79.6	1	0	5.92078e-128	0	79.6	0.944812
dsrA	Mariner_1000093_37	Ga0052187_10045_83	1	0	1	1296	100	1064.5	79	285.5	203	0.104374	79.4	1	0	1.47018e-130	0	79.4	0.953642
dsrA	KiloMoana_10000689_38	Ga0052187_10045_83	1	0	1	1271	100	1027.67	73.3333	277.333	207.667	0.0952981	79.07	1	0	2.36004e-130	0	79.07	0.935247
dsrA	Ga0052187_10045_82	Ga0052187_10048_81	1	0	1	1089	100	1029.83	147.333	275.167	195.667	0.201193	74.1	1	0	1.70619e-142	0	74.1	0.801325
dsrA	Ga0052187_10002_1	Ga0052187_10048_81	1	1	0	0	0	0	0	0	0			0	0	0	0
dsrA	Ga0181577_10001787_1	Ga0052187_10048_81	1	0	1	731	100	799.5	98.5	223.5	163.5	0.168414	76.06	1	0	1.33435e-87	0	76.06	0.537896
dsrA	Abe_10000169_1	Ga0052187_10048_81	1	0	1	825	100	650.5	52.3333	180.5	126.667	0.114643	77.94	1	0	5.03885e-90	0	77.94	0.607064
dsrA	Ga0052187_10007_1	Ga0052187_10048_81	1	0	1	825	100	650.5	52.3333	180.5	126.667	0.114643	77.94	1	0	5.03885e-90	0	77.94	0.607064
dsrA	TahiMoana_1020752_1	Ga0052187_10048_81	1	0	1	779	100	647.333	64.3333	177.667	111.667	0.158121	79.85	1	0	7.45012e-77	0	79.85	0.573216
dsrA	Ga0181571_10001624_23	Ga0052187_10048_81	1	0	1	806	100	654.5	88.3333	173.5	128.667	0.18199	74.19	1	0	3.15042e-105	0	74.19	0.593083
dsrA	Ga0181569_10001662_26	Ga0052187_10048_81	1	0	1	806	100	654.5	88.3333	173.5	128.667	0.18199	74.19	1	0	3.15042e-105	0	74.19	0.593083
dsrA	Ga0181568_10002680_23	Ga0052187_10048_81	1	0	1	806	100	654.5	88.3333	173.5	128.667	0.18199	74.19	1	0	3.15042e-105	0	74.19	0.593083
dsrA	Ga0181567_10001775_23	Ga0052187_10048_81	1	0	1	791	100	643.167	87.3333	169.833	125.667	0.18351	74.21	1	0	3.43387e-103	0	74.21	0.582046
dsrA	Ga0181572_10001653_1	Ga0052187_10048_81	1	0	1	709	100	582.667	84.3333	149.333	106.667	0.202632	74.19	1	0	1.18814e-92	0	74.19	0.521707
dsrA	KiloMoana_10000167_70	Ga0052187_10048_81	1	0	1	1284	100	1024.67	81	274.333	184	0.117859	79.6	1	0	5.92078e-128	0	79.6	0.944812
dsrA	Ga0052187_10001_184	Ga0052187_10048_81	1	0	1	1284	100	1024.67	81	274.333	184	0.117859	79.6	1	0	5.92078e-128	0	79.6	0.944812
dsrA	Mariner_1000093_37	Ga0052187_10048_81	1	0	1	1296	100	1064.5	79	285.5	203	0.104374	79.4	1	0	1.47018e-130	0	79.4	0.953642
dsrA	KiloMoana_10000689_38	Ga0052187_10048_81	1	0	1	1271	100	1027.67	73.3333	277.333	207.667	0.0952981	79.07	1	0	2.36004e-130	0	79.07	0.935247
dsrA	Ga0052187_10002_1	Ga0052187_10045_82	1	1	0	0	0	0	0	0	0			0	0	0	0
dsrA	Ga0181577_10001787_1	Ga0052187_10045_82	1	0	1	1012	100	801.333	118	221.667	156	0.20924	71.84	1	0	4.39258e-146	0	71.84	0.768413
dsrA	Abe_10000169_1	Ga0052187_10045_82	1	0	1	810	100	651.5	86.3333	179.5	130.667	0.182039	75.31	1	0	1.78092e-100	0	75.31	0.615034
dsrA	Ga0052187_10007_1	Ga0052187_10045_82	1	0	1	810	100	651.5	86.3333	179.5	130.667	0.182039	75.31	1	0	1.78092e-100	0	75.31	0.615034
dsrA	TahiMoana_1020752_1	Ga0052187_10045_82	1	0	1	775	100	656.167	69.8333	177.833	117.167	0.161532	80.9	1	0	4.57198e-72	0	80.9	0.588459
dsrA	KiloMoana_10000167_70	Ga0052187_10045_82	1	0	1	1055	100	989.5	136.833	264.5	189.167	0.193356	75.36	1	0	2.41902e-130	0	75.36	0.801063
dsrA	Ga0052187_10001_184	Ga0052187_10045_82	1	0	1	1055	100	989.5	136.833	264.5	189.167	0.193356	75.36	1	0	2.41902e-130	0	75.36	0.801063
dsrA	Mariner_1000093_37	Ga0052187_10045_82	1	0	1	1066	100	1025	141.167	274	206.833	0.182448	75.33	1	0	7.04455e-132	0	75.33	0.809415
dsrA	KiloMoana_10000689_38	Ga0052187_10045_82	1	0	1	1068	100	989.5	128.333	267.5	200.667	0.172891	74.06	1	0	5.19278e-140	0	74.06	0.810934
dsrA	Ga0099848_1001378_11	Ga0099848_1001117_1	1	0	1	1092	100	856.5	91	247.5	167	0.157461	77.01	1	0	1.28665e-124	0	77.01	0.98913
dsrA	JGI24004J15324_10001267_3	Ga0163110_10000569_26	1	0	1	1326	100	1064	61.5	268	107.5	0.144099	87.41	1	0	3.23628e-78	0	87.41	0.993258
dsrA	Ga0181577_10001787_1	Ga0052187_10002_1	1	1	0	0	0	0	0	0	0			0	0	0	0
dsrA	Abe_10000169_1	Ga0052187_10002_1	1	1	0	0	0	0	0	0	0			0	0	0	0
dsrA	Ga0052187_10007_1	Ga0052187_10002_1	1	1	0	0	0	0	0	0	0			0	0	0	0
dsrA	Ga0181571_10001624_23	Ga0052187_10002_1	1	1	0	0	0	0	0	0	0			0	0	0	0
dsrA	Ga0181569_10001662_26	Ga0052187_10002_1	1	1	0	0	0	0	0	0	0			0	0	0	0
dsrA	Ga0181568_10002680_23	Ga0052187_10002_1	1	1	0	0	0	0	0	0	0			0	0	0	0
dsrA	Ga0181567_10001775_23	Ga0052187_10002_1	1	1	0	0	0	0	0	0	0			0	0	0	0
dsrA	Ga0181572_10001653_1	Ga0052187_10002_1	1	1	0	0	0	0	0	0	0			0	0	0	0
dsrA	KiloMoana_10000167_70	Ga0052187_10002_1	1	1	0	0	0	0	0	0	0			0	0	0	0
dsrA	Ga0052187_10001_184	Ga0052187_10002_1	1	1	0	0	0	0	0	0	0			0	0	0	0
dsrA	Mariner_1000093_37	Ga0052187_10002_1	1	1	0	0	0	0	0	0	0			0	0	0	0
dsrA	KiloMoana_10000689_38	Ga0052187_10002_1	1	1	0	0	0	0	0	0	0			0	0	0	0
dsrA	Abe_10000169_1	Ga0181577_10001787_1	1	0	1	831	100	652	84	179	132	0.174707	74.01	1	0	2.40063e-109	0	74.01	0.809942
dsrA	Ga0052187_10007_1	Ga0181577_10001787_1	1	0	1	831	100	652	84	179	132	0.174707	74.01	1	0	2.40063e-109	0	74.01	0.809942
dsrA	TahiMoana_1020752_1	Ga0181577_10001787_1	1	0	1	768	100	608.833	74.5	168.167	122.5	0.167982	74.74	1	0	7.74062e-98	0	74.74	0.748538
dsrA	KiloMoana_10000167_70	Ga0181577_10001787_1	1	0	1	1022	100	802.333	104.833	220.667	160.167	0.180015	73.97	1	0	1.49569e-134	0	73.97	0.996101
dsrA	Ga0052187_10001_184	Ga0181577_10001787_1	1	0	1	1022	100	802.333	104.833	220.667	160.167	0.180015	73.97	1	0	1.49569e-134	0	73.97	0.996101
dsrA	Mariner_1000093_37	Ga0181577_10001787_1	1	0	1	900	100	801.167	101	221.833	172	0.162591	73.67	1	0	3.64421e-120	0	73.67	0.877193
dsrA	KiloMoana_10000689_38	Ga0181577_10001787_1	1	0	1	900	100	800.667	102.333	222.333	176.667	0.160848	70.56	1	0	5.0433e-137	0	70.56	0.877193
dsrA	Ga0052187_10007_1	Abe_10000169_1	1	0	1	831	100	651.333	0	179.667	0		100	1	1	1	0	100	1
dsrA	TahiMoana_1020752_1	Abe_10000169_1	1	0	1	755	100	607.833	69.8333	169.167	111.167	0.174831	77.22	1	0	1.72186e-85	0	77.22	0.908544
dsrA	KiloMoana_10000167_70	Abe_10000169_1	1	0	1	831	100	651.333	0	179.667	0		100	1	1	1	0	100	1
dsrA	Ga0052187_10001_184	Abe_10000169_1	1	0	1	831	100	651.333	0	179.667	0		100	1	1	1	0	100	1
dsrA	Mariner_1000093_37	Abe_10000169_1	1	0	1	821	100	652	44.5	179	151.5	0.0806404	76.61	1	0	9.96241e-96	0	76.61	0.987966
dsrA	KiloMoana_10000689_38	Abe_10000169_1	1	0	1	801	100	651.5	48.8333	179.5	100.167	0.134321	82.65	1	0	5.1467e-67	0	82.65	0.963899
dsrA	TahiMoana_1020752_1	Ga0052187_10007_1	1	0	1	755	100	607.833	69.8333	169.167	111.167	0.174831	77.22	1	0	1.72186e-85	0	77.22	0.908544
dsrA	KiloMoana_10000167_70	Ga0052187_10007_1	1	0	1	831	100	651.333	0	179.667	0		100	1	1	1	0	100	1
dsrA	Ga0052187_10001_184	Ga0052187_10007_1	1	0	1	831	100	651.333	0	179.667	0		100	1	1	1	0	100	1
dsrA	Mariner_1000093_37	Ga0052187_10007_1	1	0	1	821	100	652	44.5	179	151.5	0.0806404	76.61	1	0	9.96241e-96	0	76.61	0.987966
dsrA	KiloMoana_10000689_38	Ga0052187_10007_1	1	0	1	801	100	651.5	48.8333	179.5	100.167	0.134321	82.65	1	0	5.1467e-67	0	82.65	0.963899
dsrA	Ga0099848_1001378_11	TahiMoana_1020752_1	1	0	1	753	100	641.333	140	180.667	124	0.318054	71.18	1	0	6.69209e-112	0	71.18	0.902878
dsrA	KiloMoana_10000167_70	TahiMoana_1020752_1	1	0	1	755	100	608.667	64.8333	168.333	114.167	0.157054	77.22	1	0	1.72186e-85	0	77.22	0.905276
dsrA	Ga0052187_10001_184	TahiMoana_1020752_1	1	0	1	755	100	608.667	64.8333	168.333	114.167	0.157054	77.22	1	0	1.72186e-85	0	77.22	0.905276
dsrA	Mariner_1000093_37	TahiMoana_1020752_1	1	0	1	764	100	643.5	70	175.5	127	0.150322	77.36	1	0	6.70774e-86	0	77.36	0.916067
dsrA	KiloMoana_10000689_38	TahiMoana_1020752_1	1	0	1	761	100	612	65.6667	168	111.333	0.161911	77.66	1	0	2.75557e-84	0	77.66	0.91247
dsrA	Ga0181569_10001662_26	Ga0181571_10001624_23	1	0	1	834	100	654.667	0	176.333	0		100	1	1	1	0	100	1
dsrA	Ga0181568_10002680_23	Ga0181571_10001624_23	1	0	1	834	100	654.667	0	176.333	0		100	1	1	1	0	100	1
dsrA	Ga0181567_10001775_23	Ga0181571_10001624_23	1	0	1	819	100	643.667	0	172.333	0		100	1	1	1	0	100	0.982014
dsrA	Ga0181572_10001653_1	Ga0181571_10001624_23	1	0	1	738	100	583.5	1	151.5	9	0.0288489	98.64	1	0	4.08471e-05	0	98.64	0.884892
dsrA	KiloMoana_10000167_70	Ga0181571_10001624_23	1	0	1	812	100	654.5	81.5	170.5	128.5	0.165223	75.12	1	0	1.29876e-101	0	75.12	0.973621
dsrA	Ga0052187_10001_184	Ga0181571_10001624_23	1	0	1	812	100	654.5	81.5	170.5	128.5	0.165223	75.12	1	0	1.29876e-101	0	75.12	0.973621
dsrA	Mariner_1000093_37	Ga0181571_10001624_23	1	0	1	804	100	654.333	88.3333	173.667	134.667	0.174093	72.26	1	0	3.58061e-114	0	72.26	0.964029
dsrA	KiloMoana_10000689_38	Ga0181571_10001624_23	1	0	1	810	100	652	84.5	173	138.5	0.161885	71.6	1	0	3.01681e-118	0	71.6	0.971223
dsrA	Ga0181568_10002680_23	Ga0181569_10001662_26	1	0	1	834	100	654.667	0	176.333	0		100	1	1	1	0	100	1
dsrA	Ga0181567_10001775_23	Ga0181569_10001662_26	1	0	1	819	100	643.667	0	172.333	0		100	1	1	1	0	100	0.982014
dsrA	Ga0181572_10001653_1	Ga0181569_10001662_26	1	0	1	738	100	583.5	1	151.5	9	0.0288489	98.64	1	0	4.08471e-05	0	98.64	0.884892
dsrA	KiloMoana_10000167_70	Ga0181569_10001662_26	1	0	1	812	100	654.5	81.5	170.5	128.5	0.165223	75.12	1	0	1.29876e-101	0	75.12	0.973621
dsrA	Ga0052187_10001_184	Ga0181569_10001662_26	1	0	1	812	100	654.5	81.5	170.5	128.5	0.165223	75.12	1	0	1.29876e-101	0	75.12	0.973621
dsrA	Mariner_1000093_37	Ga0181569_10001662_26	1	0	1	804	100	654.333	88.3333	173.667	134.667	0.174093	72.26	1	0	3.58061e-114	0	72.26	0.964029
dsrA	KiloMoana_10000689_38	Ga0181569_10001662_26	1	0	1	810	100	652	84.5	173	138.5	0.161885	71.6	1	0	3.01681e-118	0	71.6	0.971223
dsrA	Ga0181567_10001775_23	Ga0181568_10002680_23	1	0	1	819	100	643.667	0	172.333	0		100	1	1	1	0	100	0.982014
dsrA	Ga0181572_10001653_1	Ga0181568_10002680_23	1	0	1	738	100	583.5	1	151.5	9	0.0288489	98.64	1	0	4.08471e-05	0	98.64	0.884892
dsrA	KiloMoana_10000167_70	Ga0181568_10002680_23	1	0	1	812	100	654.5	81.5	170.5	128.5	0.165223	75.12	1	0	1.29876e-101	0	75.12	0.973621
dsrA	Ga0052187_10001_184	Ga0181568_10002680_23	1	0	1	812	100	654.5	81.5	170.5	128.5	0.165223	75.12	1	0	1.29876e-101	0	75.12	0.973621
dsrA	Mariner_1000093_37	Ga0181568_10002680_23	1	0	1	804	100	654.333	88.3333	173.667	134.667	0.174093	72.26	1	0	3.58061e-114	0	72.26	0.964029
dsrA	KiloMoana_10000689_38	Ga0181568_10002680_23	1	0	1	810	100	652	84.5	173	138.5	0.161885	71.6	1	0	3.01681e-118	0	71.6	0.971223
dsrA	Ga0181572_10001653_1	Ga0181567_10001775_23	1	0	1	738	100	583.5	1	151.5	9	0.0288489	98.64	1	0	4.08471e-05	0	98.64	0.901099
dsrA	KiloMoana_10000167_70	Ga0181567_10001775_23	1	0	1	797	100	643.167	80.5	166.833	124.5	0.16772	75.28	1	0	5.17189e-99	0	75.28	0.973138
dsrA	Ga0052187_10001_184	Ga0181567_10001775_23	1	0	1	797	100	643.167	80.5	166.833	124.5	0.16772	75.28	1	0	5.17189e-99	0	75.28	0.973138
dsrA	Mariner_1000093_37	Ga0181567_10001775_23	1	0	1	789	100	643	87.3333	170	131.667	0.175365	72.24	1	0	3.76387e-112	0	72.24	0.96337
dsrA	KiloMoana_10000689_38	Ga0181567_10001775_23	1	0	1	795	100	640.667	83.5	169.333	135.5	0.162876	71.57	1	0	3.24458e-116	0	71.57	0.970696
dsrA	KiloMoana_10000167_70	Ga0181572_10001653_1	1	0	1	714	100	582.667	76.5	146.333	105.5	0.182109	74.51	1	0	5.7703e-92	0	74.51	0.96748
dsrA	Ga0052187_10001_184	Ga0181572_10001653_1	1	0	1	714	100	582.667	76.5	146.333	105.5	0.182109	74.51	1	0	5.7703e-92	0	74.51	0.96748
dsrA	Mariner_1000093_37	Ga0181572_10001653_1	1	0	1	711	100	582.833	83.3333	149.167	118.667	0.179729	73.7	1	0	5.88009e-95	0	73.7	0.963415
dsrA	KiloMoana_10000689_38	Ga0181572_10001653_1	1	0	1	715	100	580	78.5	149	116.5	0.173102	71.33	1	0	1.22925e-105	0	71.33	0.968835
dsrA	Ga0052187_10001_184	KiloMoana_10000167_70	1	0	1	1302	100	1027.33	0	271.667	0		100	1	1	1	0	100	1
dsrA	Mariner_1000093_37	KiloMoana_10000167_70	1	0	1	1283	100	1025.5	84.3333	273.5	238.667	0.0942387	74.36	1	0	8.48059e-166	0	74.36	0.985407
dsrA	KiloMoana_10000689_38	KiloMoana_10000167_70	1	0	1	1293	100	1024.67	88.6667	274.333	161.333	0.147141	80.74	1	0	7.34087e-121	0	80.74	0.993088
dsrA	Mariner_1000093_37	Ga0052187_10001_184	1	0	1	1283	100	1025.5	84.3333	273.5	238.667	0.0942387	74.36	1	0	8.48059e-166	0	74.36	0.985407
dsrA	KiloMoana_10000689_38	Ga0052187_10001_184	1	0	1	1293	100	1024.67	88.6667	274.333	161.333	0.147141	80.74	1	0	7.34087e-121	0	80.74	0.993088
dsrA	KiloMoana_10000689_38	Mariner_1000093_37	1	0	1	1279	100	1028.17	51.8333	276.833	188.167	0.0741688	82.33	1	0	9.97309e-109	0	82.33	0.945307
dsrC	KiloMoana_10000372_12	Ga0211543_10000361_34	1	0	1	231	100	254.667	54	66.3333	42	0.334892	74.03	0	0	0	0
dsrC	Abe_10000200_61	Ga0211543_10000361_34	1	0	1	231	100	254.667	54	66.3333	41	0.34306	74.46	0	0	0	0
dsrC	Ga0052187_10081_117	Ga0211543_10000361_34	1	0	1	231	100	254.667	54	66.3333	41	0.34306	74.46	0	0	0	0
dsrC	Ga0052187_10083_110	Ga0211543_10000361_34	1	0	1	231	100	254.667	54	66.3333	42	0.334892	74.03	0	0	0	0
dsrC	Ga0052187_10086_104	Ga0211543_10000361_34	1	0	1	231	100	254.667	54	66.3333	41	0.34306	74.46	0	0	0	0
dsrC	Ga0052187_10089_129	Ga0211543_10000361_34	1	0	1	231	100	254.667	54	66.3333	41	0.34306	74.46	0	0	0	0
dsrC	DelMOSpr2010_c10001363_20	Ga0211543_10000361_34	1	1	0	0	0	0	0	0	0			0	0	0	0
dsrC	DelMOSum2010_c10002117_9	Ga0211543_10000361_34	1	0	1	299	100	261	37.1667	66	29.8333	0.315032	80.27	0	0	0	0
dsrC	Ga0099848_1000651_20	Ga0211543_10000361_34	1	0	1	297	100	244.5	44.1667	64.5	45.8333	0.254211	71.72	0	0	0	0
dsrC	Ga0099846_1002284_12	Ga0211543_10000361_34	1	0	1	300	100	244.833	45.1667	64.1667	46.8333	0.252756	71.33	0	0	0	0
dsrC	Ga0098055_1003148_5	Ga0211543_10000361_34	1	0	1	300	100	256.167	50.3333	64.8333	46.6667	0.272976	71	0	0	0	0
dsrC	Ga0098053_1001797_10	Ga0211543_10000361_34	1	0	1	300	100	256.167	50.3333	64.8333	46.6667	0.272976	71	0	0	0	0
dsrC	Mariner_1000289_25	Ga0211543_10000361_34	1	0	1	231	100	254.667	54	66.3333	41	0.34306	74.46	0	0	0	0
dsrC	TahiMoana_1000070_23	Ga0211543_10000361_34	1	0	1	231	100	254.667	54	66.3333	41	0.34306	74.46	0	0	0	0
dsrC	Abe_10000200_61	KiloMoana_10000372_12	1	0	1	324	100	253.333	0	67.6667	1	0	99.69	0	0	0	0
dsrC	Ga0052187_10081_117	KiloMoana_10000372_12	1	0	1	324	100	253.333	0	67.6667	1	0	99.69	0	0	0	0
dsrC	Ga0052187_10083_110	KiloMoana_10000372_12	1	0	1	324	100	253.333	0	67.6667	0		100	0	0	0	0
dsrC	Ga0052187_10086_104	KiloMoana_10000372_12	1	0	1	324	100	253.333	0	67.6667	1	0	99.69	0	0	0	0
dsrC	Ga0052187_10089_129	KiloMoana_10000372_12	1	0	1	324	100	253.333	0	67.6667	1	0	99.69	0	0	0	0
dsrC	Ga0098055_1003148_5	KiloMoana_10000372_12	1	0	1	320	100	254.833	41.1667	66.1667	42.8333	0.249544	74.06	0	0	0	0
dsrC	Ga0098053_1001797_10	KiloMoana_10000372_12	1	0	1	320	100	254.833	41.1667	66.1667	42.8333	0.249544	74.06	0	0	0	0
dsrC	Mariner_1000289_25	KiloMoana_10000372_12	1	0	1	324	100	253.333	0	67.6667	1	0	99.69	0	0	0	0
dsrC	TahiMoana_1000070_23	KiloMoana_10000372_12	1	0	1	324	100	253.333	0	67.6667	1	0	99.69	0	0	0	0
dsrC	JGI26251J51716_1000369_7	JGI26256J51712_1000537_7	1	0	1	291	100	226.333	0	61.6667	0		100	0	0	0	0
dsrC	SI39no09_200mDRAFT_c1002312_10	JGI26256J51712_1000537_7	1	0	1	281	100	226.167	39.3333	58.8333	32.6667	0.313221	77.22	0	0	0	0
dsrC	JGI26244J51143_1001627_11	JGI26256J51712_1000537_7	1	0	1	281	100	226.167	39.3333	58.8333	32.6667	0.313221	77.22	0	0	0	0
dsrC	JGI26252J51714_1002136_9	JGI26256J51712_1000537_7	1	0	1	281	100	226.167	39.3333	58.8333	32.6667	0.313221	77.22	0	0	0	0
dsrC	JGI26249J51723_1000618_4	JGI26256J51712_1000537_7	1	0	1	286	100	226.167	39.3333	58.8333	34.6667	0.295151	73.78	0	0	0	0
dsrC	JGI26261J51718_1002545_9	JGI26256J51712_1000537_7	1	0	1	281	100	226.167	39.3333	58.8333	32.6667	0.313221	77.22	0	0	0	0
dsrC	Mariner_1000214_24	JGI26256J51712_1000537_7	1	0	1	291	100	224.833	13.5	63.1667	41.5	0.091393	81.1	0	0	0	0
dsrC	TahiMoana_1000192_42	JGI26256J51712_1000537_7	1	0	1	291	100	224.833	13.5	63.1667	41.5	0.091393	81.1	0	0	0	0
dsrC	KiloMoana_10001125_3	JGI26256J51712_1000537_7	1	0	1	291	100	224.833	13.5	63.1667	41.5	0.091393	81.1	0	0	0	0
dsrC	Mariner_1000182_18	JGI26256J51712_1000537_7	1	0	1	284	100	224.5	36.6667	60.5	38.3333	0.257771	73.94	0	0	0	0
dsrC	TahiMoana_1000070_79	JGI26256J51712_1000537_7	1	0	1	284	100	224.5	36.6667	60.5	38.3333	0.257771	73.94	0	0	0	0
dsrC	KiloMoana_10000238_13	JGI26256J51712_1000537_7	1	0	1	290	100	227.167	28	60.8333	39	0.192261	77.59	0	0	0	0
dsrC	KiloMoana_10005066_4	JGI26256J51712_1000537_7	1	0	1	284	100	224.5	36.6667	60.5	38.3333	0.257771	73.94	0	0	0	0
dsrC	Abe_10000280_55	JGI26256J51712_1000537_7	1	0	1	290	100	227.167	28	60.8333	39	0.192261	77.59	0	0	0	0
dsrC	Abe_10000200_5	JGI26256J51712_1000537_7	1	0	1	284	100	224.5	36.6667	60.5	38.3333	0.257771	73.94	0	0	0	0
dsrC	Ga0052187_10001_13	JGI26256J51712_1000537_7	1	0	1	290	100	227.167	28	60.8333	39	0.192261	77.59	0	0	0	0
dsrC	Ga0052187_10007_171	JGI26256J51712_1000537_7	1	0	1	290	100	227.167	28	60.8333	39	0.192261	77.59	0	0	0	0
dsrC	Ga0052187_10081_62	JGI26256J51712_1000537_7	1	0	1	284	100	224.5	36.6667	60.5	38.3333	0.257771	73.94	0	0	0	0
dsrC	Ga0052187_10083_54	JGI26256J51712_1000537_7	1	0	1	284	100	224.5	36.6667	60.5	38.3333	0.257771	73.94	0	0	0	0
dsrC	Ga0052187_10086_48	JGI26256J51712_1000537_7	1	0	1	284	100	224.5	36.6667	60.5	38.3333	0.257771	73.94	0	0	0	0
dsrC	Ga0052187_10089_73	JGI26256J51712_1000537_7	1	0	1	284	100	224.5	36.6667	60.5	38.3333	0.257771	73.94	0	0	0	0
dsrC	TahiMoana_1001201_21	JGI26256J51712_1000537_7	1	0	1	289	100	227.333	25.8333	60.6667	35.1667	0.196036	78.89	0	0	0	0
dsrC	KiloMoana_10000689_17	JGI26256J51712_1000537_7	1	0	1	289	100	227.333	25.8333	60.6667	35.1667	0.196036	78.89	0	0	0	0
dsrC	Abe_10000891_7	JGI26256J51712_1000537_7	1	0	1	289	100	227.333	25.8333	60.6667	35.1667	0.196036	78.89	0	0	0	0
dsrC	Ga0052187_10090_28	JGI26256J51712_1000537_7	1	0	1	289	100	227.333	25.8333	60.6667	35.1667	0.196036	78.89	0	0	0	0
dsrC	Ga0052187_10091_28	JGI26256J51712_1000537_7	1	0	1	289	100	227.333	25.8333	60.6667	35.1667	0.196036	78.89	0	0	0	0
dsrC	Ga0052187_10092_30	JGI26256J51712_1000537_7	1	0	1	289	100	227.333	25.8333	60.6667	35.1667	0.196036	78.89	0	0	0	0
dsrC	JGI26248J51725_1001805_2	JGI26256J51712_1000537_7	1	1	0	0	0	0	0	0	0			0	0	0	0
dsrC	JGI26251J51716_1000842_10	JGI26256J51712_1000537_7	1	1	0	0	0	0	0	0	0			0	0	0	0
dsrC	Ga0066611_10004785_8	JGI26256J51712_1000537_7	1	0	1	287	100	227.667	11	60.3333	42	0.0694067	81.88	0	0	0	0
dsrC	GBIDBA_10002116_13	JGI26256J51712_1000537_7	1	0	1	291	100	227.5	9.5	60.5	29.5	0.0856398	86.6	0	0	0	0
dsrC	Ga0099848_1001117_2	JGI26256J51712_1000537_7	1	0	1	232	100	226.5	44.8333	58.5	43.1667	0.26825	74.14	0	0	0	0
dsrC	JGI26250J51715_1000893_11	JGI26256J51712_1000537_7	1	1	0	0	0	0	0	0	0			0	0	0	0
dsrC	SI36aug09_135mDRAFT_c1001221_2	JGI26256J51712_1000537_7	1	0	1	283	100	226	36.8333	59	33.1667	0.289923	77.39	0	0	0	0
dsrC	SI39no09_200mDRAFT_c1002312_10	JGI26251J51716_1000369_7	1	0	1	281	100	226.167	39.3333	58.8333	32.6667	0.313221	77.22	0	0	0	0
dsrC	JGI26244J51143_1001627_11	JGI26251J51716_1000369_7	1	0	1	281	100	226.167	39.3333	58.8333	32.6667	0.313221	77.22	0	0	0	0
dsrC	JGI26252J51714_1002136_9	JGI26251J51716_1000369_7	1	0	1	281	100	226.167	39.3333	58.8333	32.6667	0.313221	77.22	0	0	0	0
dsrC	JGI26249J51723_1000618_4	JGI26251J51716_1000369_7	1	0	1	286	100	226.167	39.3333	58.8333	34.6667	0.295151	73.78	0	0	0	0
dsrC	JGI26261J51718_1002545_9	JGI26251J51716_1000369_7	1	0	1	281	100	226.167	39.3333	58.8333	32.6667	0.313221	77.22	0	0	0	0
dsrC	Mariner_1000214_24	JGI26251J51716_1000369_7	1	0	1	291	100	224.833	13.5	63.1667	41.5	0.091393	81.1	0	0	0	0
dsrC	TahiMoana_1000192_42	JGI26251J51716_1000369_7	1	0	1	291	100	224.833	13.5	63.1667	41.5	0.091393	81.1	0	0	0	0
dsrC	KiloMoana_10001125_3	JGI26251J51716_1000369_7	1	0	1	291	100	224.833	13.5	63.1667	41.5	0.091393	81.1	0	0	0	0
dsrC	Mariner_1000182_18	JGI26251J51716_1000369_7	1	0	1	284	100	224.5	36.6667	60.5	38.3333	0.257771	73.94	0	0	0	0
dsrC	TahiMoana_1000070_79	JGI26251J51716_1000369_7	1	0	1	284	100	224.5	36.6667	60.5	38.3333	0.257771	73.94	0	0	0	0
dsrC	KiloMoana_10000238_13	JGI26251J51716_1000369_7	1	0	1	290	100	227.167	28	60.8333	39	0.192261	77.59	0	0	0	0
dsrC	KiloMoana_10005066_4	JGI26251J51716_1000369_7	1	0	1	284	100	224.5	36.6667	60.5	38.3333	0.257771	73.94	0	0	0	0
dsrC	Abe_10000280_55	JGI26251J51716_1000369_7	1	0	1	290	100	227.167	28	60.8333	39	0.192261	77.59	0	0	0	0
dsrC	Abe_10000200_5	JGI26251J51716_1000369_7	1	0	1	284	100	224.5	36.6667	60.5	38.3333	0.257771	73.94	0	0	0	0
dsrC	Ga0052187_10001_13	JGI26251J51716_1000369_7	1	0	1	290	100	227.167	28	60.8333	39	0.192261	77.59	0	0	0	0
dsrC	Ga0052187_10007_171	JGI26251J51716_1000369_7	1	0	1	290	100	227.167	28	60.8333	39	0.192261	77.59	0	0	0	0
dsrC	Ga0052187_10081_62	JGI26251J51716_1000369_7	1	0	1	284	100	224.5	36.6667	60.5	38.3333	0.257771	73.94	0	0	0	0
dsrC	Ga0052187_10083_54	JGI26251J51716_1000369_7	1	0	1	284	100	224.5	36.6667	60.5	38.3333	0.257771	73.94	0	0	0	0
dsrC	Ga0052187_10086_48	JGI26251J51716_1000369_7	1	0	1	284	100	224.5	36.6667	60.5	38.3333	0.257771	73.94	0	0	0	0
dsrC	Ga0052187_10089_73	JGI26251J51716_1000369_7	1	0	1	284	100	224.5	36.6667	60.5	38.3333	0.257771	73.94	0	0	0	0
dsrC	TahiMoana_1001201_21	JGI26251J51716_1000369_7	1	0	1	289	100	227.333	25.8333	60.6667	35.1667	0.196036	78.89	0	0	0	0
dsrC	KiloMoana_10000689_17	JGI26251J51716_1000369_7	1	0	1	289	100	227.333	25.8333	60.6667	35.1667	0.196036	78.89	0	0	0	0
dsrC	Abe_10000891_7	JGI26251J51716_1000369_7	1	0	1	289	100	227.333	25.8333	60.6667	35.1667	0.196036	78.89	0	0	0	0
dsrC	Ga0052187_10090_28	JGI26251J51716_1000369_7	1	0	1	289	100	227.333	25.8333	60.6667	35.1667	0.196036	78.89	0	0	0	0
dsrC	Ga0052187_10091_28	JGI26251J51716_1000369_7	1	0	1	289	100	227.333	25.8333	60.6667	35.1667	0.196036	78.89	0	0	0	0
dsrC	Ga0052187_10092_30	JGI26251J51716_1000369_7	1	0	1	289	100	227.333	25.8333	60.6667	35.1667	0.196036	78.89	0	0	0	0
dsrC	JGI26248J51725_1001805_2	JGI26251J51716_1000369_7	1	1	0	0	0	0	0	0	0			0	0	0	0
dsrC	JGI26251J51716_1000842_10	JGI26251J51716_1000369_7	1	1	0	0	0	0	0	0	0			0	0	0	0
dsrC	Ga0066611_10004785_8	JGI26251J51716_1000369_7	1	0	1	287	100	227.667	11	60.3333	42	0.0694067	81.88	0	0	0	0
dsrC	GBIDBA_10002116_13	JGI26251J51716_1000369_7	1	0	1	291	100	227.5	9.5	60.5	29.5	0.0856398	86.6	0	0	0	0
dsrC	Ga0099848_1001117_2	JGI26251J51716_1000369_7	1	0	1	232	100	226.5	44.8333	58.5	43.1667	0.26825	74.14	0	0	0	0
dsrC	JGI26250J51715_1000893_11	JGI26251J51716_1000369_7	1	1	0	0	0	0	0	0	0			0	0	0	0
dsrC	SI36aug09_135mDRAFT_c1001221_2	JGI26251J51716_1000369_7	1	0	1	283	100	226	36.8333	59	33.1667	0.289923	77.39	0	0	0	0
dsrC	JGI26244J51143_1001627_11	SI39no09_200mDRAFT_c1002312_10	1	0	1	288	100	228.667	0	56.3333	0		100	0	0	0	0
dsrC	JGI26252J51714_1002136_9	SI39no09_200mDRAFT_c1002312_10	1	0	1	288	100	228.667	0	56.3333	0		100	0	0	0	0
dsrC	JGI26249J51723_1000618_4	SI39no09_200mDRAFT_c1002312_10	1	0	1	288	100	228.667	0	56.3333	2	0	99.31	0	0	0	0
dsrC	JGI26261J51718_1002545_9	SI39no09_200mDRAFT_c1002312_10	1	0	1	288	100	228.667	0	56.3333	0		100	0	0	0	0
dsrC	Mariner_1000845_2	SI39no09_200mDRAFT_c1002312_10	1	0	1	287	100	226.667	29.6667	58.3333	43.3333	0.176188	74.56	0	0	0	0
dsrC	KiloMoana_10005395_26	SI39no09_200mDRAFT_c1002312_10	1	0	1	287	100	226.667	29.6667	58.3333	43.3333	0.176188	74.56	0	0	0	0
dsrC	Abe_10004907_2	SI39no09_200mDRAFT_c1002312_10	1	0	1	287	100	226.667	29.6667	58.3333	43.3333	0.176188	74.56	0	0	0	0
dsrC	KiloMoana_10000238_13	SI39no09_200mDRAFT_c1002312_10	1	0	1	287	100	227	33.1667	58	40.8333	0.207534	75.26	0	0	0	0
dsrC	Abe_10000280_55	SI39no09_200mDRAFT_c1002312_10	1	0	1	287	100	227	33.1667	58	40.8333	0.207534	75.26	0	0	0	0
dsrC	Ga0052187_10001_13	SI39no09_200mDRAFT_c1002312_10	1	0	1	287	100	227	33.1667	58	40.8333	0.207534	75.26	0	0	0	0
dsrC	Ga0052187_10007_171	SI39no09_200mDRAFT_c1002312_10	1	0	1	287	100	227	33.1667	58	40.8333	0.207534	75.26	0	0	0	0
dsrC	TahiMoana_1001201_21	SI39no09_200mDRAFT_c1002312_10	1	0	1	285	100	227.5	28.8333	57.5	33.1667	0.219725	78.25	0	0	0	0
dsrC	KiloMoana_10000689_17	SI39no09_200mDRAFT_c1002312_10	1	0	1	285	100	227.5	28.8333	57.5	33.1667	0.219725	78.25	0	0	0	0
dsrC	Abe_10000891_7	SI39no09_200mDRAFT_c1002312_10	1	0	1	285	100	227.5	28.8333	57.5	33.1667	0.219725	78.25	0	0	0	0
dsrC	Ga0052187_10090_28	SI39no09_200mDRAFT_c1002312_10	1	0	1	285	100	227.5	28.8333	57.5	33.1667	0.219725	78.25	0	0	0	0
dsrC	Ga0052187_10091_28	SI39no09_200mDRAFT_c1002312_10	1	0	1	285	100	227.5	28.8333	57.5	33.1667	0.219725	78.25	0	0	0	0
dsrC	Ga0052187_10092_30	SI39no09_200mDRAFT_c1002312_10	1	0	1	285	100	227.5	28.8333	57.5	33.1667	0.219725	78.25	0	0	0	0
dsrC	JGI26248J51725_1001805_2	SI39no09_200mDRAFT_c1002312_10	1	1	0	0	0	0	0	0	0			0	0	0	0
dsrC	JGI26251J51716_1000842_10	SI39no09_200mDRAFT_c1002312_10	1	1	0	0	0	0	0	0	0			0	0	0	0
dsrC	GBIDBA_10002116_13	SI39no09_200mDRAFT_c1002312_10	1	0	1	288	100	227.333	37.3333	57.6667	29.6667	0.31922	76.04	0	0	0	0
dsrC	Abe_10000720_34	SI39no09_200mDRAFT_c1002312_10	1	0	1	236	100	203.5	44.5	51.5	35.5	0.31723	70.76	0	0	0	0
dsrC	Ga0114933_10006631_4	SI39no09_200mDRAFT_c1002312_10	1	0	1	287	100	226.833	42.5	58.1667	38.5	0.283071	71.78	0	0	0	0
dsrC	JGI26250J51715_1000893_11	SI39no09_200mDRAFT_c1002312_10	1	1	0	0	0	0	0	0	0			0	0	0	0
dsrC	SI36aug09_135mDRAFT_c1001221_2	SI39no09_200mDRAFT_c1002312_10	1	0	1	288	100	228.5	2	56.5	1	0.49453	98.96	0	0	0	0
dsrC	JGI26252J51714_1002136_9	JGI26244J51143_1001627_11	1	0	1	288	100	228.667	0	56.3333	0		100	0	0	0	0
dsrC	JGI26249J51723_1000618_4	JGI26244J51143_1001627_11	1	0	1	288	100	228.667	0	56.3333	2	0	99.31	0	0	0	0
dsrC	JGI26261J51718_1002545_9	JGI26244J51143_1001627_11	1	0	1	288	100	228.667	0	56.3333	0		100	0	0	0	0
dsrC	Mariner_1000845_2	JGI26244J51143_1001627_11	1	0	1	287	100	226.667	29.6667	58.3333	43.3333	0.176188	74.56	0	0	0	0
dsrC	KiloMoana_10005395_26	JGI26244J51143_1001627_11	1	0	1	287	100	226.667	29.6667	58.3333	43.3333	0.176188	74.56	0	0	0	0
dsrC	Abe_10004907_2	JGI26244J51143_1001627_11	1	0	1	287	100	226.667	29.6667	58.3333	43.3333	0.176188	74.56	0	0	0	0
dsrC	KiloMoana_10000238_13	JGI26244J51143_1001627_11	1	0	1	287	100	227	33.1667	58	40.8333	0.207534	75.26	0	0	0	0
dsrC	Abe_10000280_55	JGI26244J51143_1001627_11	1	0	1	287	100	227	33.1667	58	40.8333	0.207534	75.26	0	0	0	0
dsrC	Ga0052187_10001_13	JGI26244J51143_1001627_11	1	0	1	287	100	227	33.1667	58	40.8333	0.207534	75.26	0	0	0	0
dsrC	Ga0052187_10007_171	JGI26244J51143_1001627_11	1	0	1	287	100	227	33.1667	58	40.8333	0.207534	75.26	0	0	0	0
dsrC	TahiMoana_1001201_21	JGI26244J51143_1001627_11	1	0	1	285	100	227.5	28.8333	57.5	33.1667	0.219725	78.25	0	0	0	0
dsrC	KiloMoana_10000689_17	JGI26244J51143_1001627_11	1	0	1	285	100	227.5	28.8333	57.5	33.1667	0.219725	78.25	0	0	0	0
dsrC	Abe_10000891_7	JGI26244J51143_1001627_11	1	0	1	285	100	227.5	28.8333	57.5	33.1667	0.219725	78.25	0	0	0	0
dsrC	Ga0052187_10090_28	JGI26244J51143_1001627_11	1	0	1	285	100	227.5	28.8333	57.5	33.1667	0.219725	78.25	0	0	0	0
dsrC	Ga0052187_10091_28	JGI26244J51143_1001627_11	1	0	1	285	100	227.5	28.8333	57.5	33.1667	0.219725	78.25	0	0	0	0
dsrC	Ga0052187_10092_30	JGI26244J51143_1001627_11	1	0	1	285	100	227.5	28.8333	57.5	33.1667	0.219725	78.25	0	0	0	0
dsrC	JGI26248J51725_1001805_2	JGI26244J51143_1001627_11	1	1	0	0	0	0	0	0	0			0	0	0	0
dsrC	JGI26251J51716_1000842_10	JGI26244J51143_1001627_11	1	1	0	0	0	0	0	0	0			0	0	0	0
dsrC	GBIDBA_10002116_13	JGI26244J51143_1001627_11	1	0	1	288	100	227.333	37.3333	57.6667	29.6667	0.31922	76.04	0	0	0	0
dsrC	Abe_10000720_34	JGI26244J51143_1001627_11	1	0	1	236	100	203.5	44.5	51.5	35.5	0.31723	70.76	0	0	0	0
dsrC	Ga0114933_10006631_4	JGI26244J51143_1001627_11	1	0	1	287	100	226.833	42.5	58.1667	38.5	0.283071	71.78	0	0	0	0
dsrC	JGI26250J51715_1000893_11	JGI26244J51143_1001627_11	1	1	0	0	0	0	0	0	0			0	0	0	0
dsrC	SI36aug09_135mDRAFT_c1001221_2	JGI26244J51143_1001627_11	1	0	1	288	100	228.5	2	56.5	1	0.49453	98.96	0	0	0	0
dsrC	JGI26249J51723_1000618_4	JGI26252J51714_1002136_9	1	0	1	288	100	228.667	0	56.3333	2	0	99.31	0	0	0	0
dsrC	JGI26261J51718_1002545_9	JGI26252J51714_1002136_9	1	0	1	288	100	228.667	0	56.3333	0		100	0	0	0	0
dsrC	Mariner_1000845_2	JGI26252J51714_1002136_9	1	0	1	287	100	226.667	29.6667	58.3333	43.3333	0.176188	74.56	0	0	0	0
dsrC	KiloMoana_10005395_26	JGI26252J51714_1002136_9	1	0	1	287	100	226.667	29.6667	58.3333	43.3333	0.176188	74.56	0	0	0	0
dsrC	Abe_10004907_2	JGI26252J51714_1002136_9	1	0	1	287	100	226.667	29.6667	58.3333	43.3333	0.176188	74.56	0	0	0	0
dsrC	KiloMoana_10000238_13	JGI26252J51714_1002136_9	1	0	1	287	100	227	33.1667	58	40.8333	0.207534	75.26	0	0	0	0
dsrC	Abe_10000280_55	JGI26252J51714_1002136_9	1	0	1	287	100	227	33.1667	58	40.8333	0.207534	75.26	0	0	0	0
dsrC	Ga0052187_10001_13	JGI26252J51714_1002136_9	1	0	1	287	100	227	33.1667	58	40.8333	0.207534	75.26	0	0	0	0
dsrC	Ga0052187_10007_171	JGI26252J51714_1002136_9	1	0	1	287	100	227	33.1667	58	40.8333	0.207534	75.26	0	0	0	0
dsrC	TahiMoana_1001201_21	JGI26252J51714_1002136_9	1	0	1	285	100	227.5	28.8333	57.5	33.1667	0.219725	78.25	0	0	0	0
dsrC	KiloMoana_10000689_17	JGI26252J51714_1002136_9	1	0	1	285	100	227.5	28.8333	57.5	33.1667	0.219725	78.25	0	0	0	0
dsrC	Abe_10000891_7	JGI26252J51714_1002136_9	1	0	1	285	100	227.5	28.8333	57.5	33.1667	0.219725	78.25	0	0	0	0
dsrC	Ga0052187_10090_28	JGI26252J51714_1002136_9	1	0	1	285	100	227.5	28.8333	57.5	33.1667	0.219725	78.25	0	0	0	0
dsrC	Ga0052187_10091_28	JGI26252J51714_1002136_9	1	0	1	285	100	227.5	28.8333	57.5	33.1667	0.219725	78.25	0	0	0	0
dsrC	Ga0052187_10092_30	JGI26252J51714_1002136_9	1	0	1	285	100	227.5	28.8333	57.5	33.1667	0.219725	78.25	0	0	0	0
dsrC	JGI26248J51725_1001805_2	JGI26252J51714_1002136_9	1	1	0	0	0	0	0	0	0			0	0	0	0
dsrC	JGI26251J51716_1000842_10	JGI26252J51714_1002136_9	1	1	0	0	0	0	0	0	0			0	0	0	0
dsrC	GBIDBA_10002116_13	JGI26252J51714_1002136_9	1	0	1	288	100	227.333	37.3333	57.6667	29.6667	0.31922	76.04	0	0	0	0
dsrC	Abe_10000720_34	JGI26252J51714_1002136_9	1	0	1	236	100	203.5	44.5	51.5	35.5	0.31723	70.76	0	0	0	0
dsrC	Ga0114933_10006631_4	JGI26252J51714_1002136_9	1	0	1	287	100	226.833	42.5	58.1667	38.5	0.283071	71.78	0	0	0	0
dsrC	JGI26250J51715_1000893_11	JGI26252J51714_1002136_9	1	1	0	0	0	0	0	0	0			0	0	0	0
dsrC	SI36aug09_135mDRAFT_c1001221_2	JGI26252J51714_1002136_9	1	0	1	288	100	228.5	2	56.5	1	0.49453	98.96	0	0	0	0
dsrC	JGI26261J51718_1002545_9	JGI26249J51723_1000618_4	1	0	1	288	100	228.667	0	56.3333	2	0	99.31	0	0	0	0
dsrC	Mariner_1000845_2	JGI26249J51723_1000618_4	1	0	1	287	100	226.667	29.6667	58.3333	41.3333	0.184713	75.26	0	0	0	0
dsrC	KiloMoana_10005395_26	JGI26249J51723_1000618_4	1	0	1	287	100	226.667	29.6667	58.3333	41.3333	0.184713	75.26	0	0	0	0
dsrC	Abe_10004907_2	JGI26249J51723_1000618_4	1	0	1	287	100	226.667	29.6667	58.3333	41.3333	0.184713	75.26	0	0	0	0
dsrC	KiloMoana_10000238_13	JGI26249J51723_1000618_4	1	0	1	287	100	227	33.1667	58	41.8333	0.202573	74.91	0	0	0	0
dsrC	Abe_10000280_55	JGI26249J51723_1000618_4	1	0	1	287	100	227	33.1667	58	41.8333	0.202573	74.91	0	0	0	0
dsrC	Ga0052187_10001_13	JGI26249J51723_1000618_4	1	0	1	287	100	227	33.1667	58	41.8333	0.202573	74.91	0	0	0	0
dsrC	Ga0052187_10007_171	JGI26249J51723_1000618_4	1	0	1	287	100	227	33.1667	58	41.8333	0.202573	74.91	0	0	0	0
dsrC	TahiMoana_1001201_21	JGI26249J51723_1000618_4	1	0	1	285	100	227.5	28.8333	57.5	33.1667	0.219725	78.25	0	0	0	0
dsrC	KiloMoana_10000689_17	JGI26249J51723_1000618_4	1	0	1	285	100	227.5	28.8333	57.5	33.1667	0.219725	78.25	0	0	0	0
dsrC	Abe_10000891_7	JGI26249J51723_1000618_4	1	0	1	285	100	227.5	28.8333	57.5	33.1667	0.219725	78.25	0	0	0	0
dsrC	Ga0052187_10090_28	JGI26249J51723_1000618_4	1	0	1	285	100	227.5	28.8333	57.5	33.1667	0.219725	78.25	0	0	0	0
dsrC	Ga0052187_10091_28	JGI26249J51723_1000618_4	1	0	1	285	100	227.5	28.8333	57.5	33.1667	0.219725	78.25	0	0	0	0
dsrC	Ga0052187_10092_30	JGI26249J51723_1000618_4	1	0	1	285	100	227.5	28.8333	57.5	33.1667	0.219725	78.25	0	0	0	0
dsrC	JGI26248J51725_1001805_2	JGI26249J51723_1000618_4	1	1	0	0	0	0	0	0	0			0	0	0	0
dsrC	JGI26251J51716_1000842_10	JGI26249J51723_1000618_4	1	1	0	0	0	0	0	0	0			0	0	0	0
dsrC	GBIDBA_10002116_13	JGI26249J51723_1000618_4	1	0	1	288	100	227.333	37.3333	57.6667	31.6667	0.299058	75.35	0	0	0	0
dsrC	Abe_10000720_34	JGI26249J51723_1000618_4	1	0	1	236	100	203.5	44.5	51.5	34.5	0.326425	71.19	0	0	0	0
dsrC	Ga0114933_10006631_4	JGI26249J51723_1000618_4	1	0	1	287	100	226.833	42.5	58.1667	38.5	0.283071	71.78	0	0	0	0
dsrC	JGI26250J51715_1000893_11	JGI26249J51723_1000618_4	1	1	0	0	0	0	0	0	0			0	0	0	0
dsrC	SI36aug09_135mDRAFT_c1001221_2	JGI26249J51723_1000618_4	1	0	1	288	100	228.5	2	56.5	3	0.164843	98.26	0	0	0	0
dsrC	Mariner_1000845_2	JGI26261J51718_1002545_9	1	0	1	287	100	226.667	29.6667	58.3333	43.3333	0.176188	74.56	0	0	0	0
dsrC	KiloMoana_10005395_26	JGI26261J51718_1002545_9	1	0	1	287	100	226.667	29.6667	58.3333	43.3333	0.176188	74.56	0	0	0	0
dsrC	Abe_10004907_2	JGI26261J51718_1002545_9	1	0	1	287	100	226.667	29.6667	58.3333	43.3333	0.176188	74.56	0	0	0	0
dsrC	KiloMoana_10000238_13	JGI26261J51718_1002545_9	1	0	1	287	100	227	33.1667	58	40.8333	0.207534	75.26	0	0	0	0
dsrC	Abe_10000280_55	JGI26261J51718_1002545_9	1	0	1	287	100	227	33.1667	58	40.8333	0.207534	75.26	0	0	0	0
dsrC	Ga0052187_10001_13	JGI26261J51718_1002545_9	1	0	1	287	100	227	33.1667	58	40.8333	0.207534	75.26	0	0	0	0
dsrC	Ga0052187_10007_171	JGI26261J51718_1002545_9	1	0	1	287	100	227	33.1667	58	40.8333	0.207534	75.26	0	0	0	0
dsrC	TahiMoana_1001201_21	JGI26261J51718_1002545_9	1	0	1	285	100	227.5	28.8333	57.5	33.1667	0.219725	78.25	0	0	0	0
dsrC	KiloMoana_10000689_17	JGI26261J51718_1002545_9	1	0	1	285	100	227.5	28.8333	57.5	33.1667	0.219725	78.25	0	0	0	0
dsrC	Abe_10000891_7	JGI26261J51718_1002545_9	1	0	1	285	100	227.5	28.8333	57.5	33.1667	0.219725	78.25	0	0	0	0
dsrC	Ga0052187_10090_28	JGI26261J51718_1002545_9	1	0	1	285	100	227.5	28.8333	57.5	33.1667	0.219725	78.25	0	0	0	0
dsrC	Ga0052187_10091_28	JGI26261J51718_1002545_9	1	0	1	285	100	227.5	28.8333	57.5	33.1667	0.219725	78.25	0	0	0	0
dsrC	Ga0052187_10092_30	JGI26261J51718_1002545_9	1	0	1	285	100	227.5	28.8333	57.5	33.1667	0.219725	78.25	0	0	0	0
dsrC	JGI26248J51725_1001805_2	JGI26261J51718_1002545_9	1	1	0	0	0	0	0	0	0			0	0	0	0
dsrC	JGI26251J51716_1000842_10	JGI26261J51718_1002545_9	1	1	0	0	0	0	0	0	0			0	0	0	0
dsrC	GBIDBA_10002116_13	JGI26261J51718_1002545_9	1	0	1	288	100	227.333	37.3333	57.6667	29.6667	0.31922	76.04	0	0	0	0
dsrC	Abe_10000720_34	JGI26261J51718_1002545_9	1	0	1	236	100	203.5	44.5	51.5	35.5	0.31723	70.76	0	0	0	0
dsrC	Ga0114933_10006631_4	JGI26261J51718_1002545_9	1	0	1	287	100	226.833	42.5	58.1667	38.5	0.283071	71.78	0	0	0	0
dsrC	JGI26250J51715_1000893_11	JGI26261J51718_1002545_9	1	1	0	0	0	0	0	0	0			0	0	0	0
dsrC	SI36aug09_135mDRAFT_c1001221_2	JGI26261J51718_1002545_9	1	0	1	288	100	228.5	2	56.5	1	0.49453	98.96	0	0	0	0
dsrC	TahiMoana_1000192_42	Mariner_1000214_24	1	0	1	291	100	223.333	0	64.6667	0		100	0	0	0	0
dsrC	KiloMoana_10001125_3	Mariner_1000214_24	1	0	1	291	100	223.333	0	64.6667	0		100	0	0	0	0
dsrC	Mariner_1000182_18	Mariner_1000214_24	1	0	1	285	100	223.333	36	61.6667	44	0.225916	71.93	0	0	0	0
dsrC	TahiMoana_1000070_79	Mariner_1000214_24	1	0	1	285	100	223.333	36	61.6667	44	0.225916	71.93	0	0	0	0
dsrC	KiloMoana_10000238_13	Mariner_1000214_24	1	0	1	291	100	225.667	37.6667	62.3333	40.3333	0.257956	73.2	0	0	0	0
dsrC	KiloMoana_10005066_4	Mariner_1000214_24	1	0	1	285	100	223.333	36	61.6667	44	0.225916	71.93	0	0	0	0
dsrC	Abe_10000280_55	Mariner_1000214_24	1	0	1	291	100	225.667	37.6667	62.3333	40.3333	0.257956	73.2	0	0	0	0
dsrC	Abe_10000200_5	Mariner_1000214_24	1	0	1	285	100	223.333	36	61.6667	44	0.225916	71.93	0	0	0	0
dsrC	Ga0052187_10001_13	Mariner_1000214_24	1	0	1	291	100	225.667	37.6667	62.3333	40.3333	0.257956	73.2	0	0	0	0
dsrC	Ga0052187_10007_171	Mariner_1000214_24	1	0	1	291	100	225.667	37.6667	62.3333	40.3333	0.257956	73.2	0	0	0	0
dsrC	Ga0052187_10081_62	Mariner_1000214_24	1	0	1	285	100	223.333	36	61.6667	44	0.225916	71.93	0	0	0	0
dsrC	Ga0052187_10083_54	Mariner_1000214_24	1	0	1	285	100	223.333	36	61.6667	44	0.225916	71.93	0	0	0	0
dsrC	Ga0052187_10086_48	Mariner_1000214_24	1	0	1	285	100	223.333	36	61.6667	44	0.225916	71.93	0	0	0	0
dsrC	Ga0052187_10089_73	Mariner_1000214_24	1	0	1	285	100	223.333	36	61.6667	44	0.225916	71.93	0	0	0	0
dsrC	TahiMoana_1001201_21	Mariner_1000214_24	1	0	1	291	100	225.833	24.1667	62.1667	37.8333	0.175838	78.69	0	0	0	0
dsrC	KiloMoana_10000689_17	Mariner_1000214_24	1	0	1	291	100	225.833	24.1667	62.1667	37.8333	0.175838	78.69	0	0	0	0
dsrC	Abe_10000891_7	Mariner_1000214_24	1	0	1	291	100	225.833	24.1667	62.1667	37.8333	0.175838	78.69	0	0	0	0
dsrC	Ga0052187_10090_28	Mariner_1000214_24	1	0	1	291	100	225.833	24.1667	62.1667	37.8333	0.175838	78.69	0	0	0	0
dsrC	Ga0052187_10091_28	Mariner_1000214_24	1	0	1	291	100	225.833	24.1667	62.1667	37.8333	0.175838	78.69	0	0	0	0
dsrC	Ga0052187_10092_30	Mariner_1000214_24	1	0	1	291	100	225.833	24.1667	62.1667	37.8333	0.175838	78.69	0	0	0	0
dsrC	Ga0066611_10004785_8	Mariner_1000214_24	1	0	1	290	100	226.167	18.8333	61.8333	43.1667	0.119281	78.62	0	0	0	0
dsrC	GBIDBA_10002116_13	Mariner_1000214_24	1	0	1	291	100	226	16.5	62	42.5	0.106507	79.73	0	0	0	0
dsrC	Ga0114933_10006631_4	Mariner_1000214_24	1	0	1	289	100	225.5	32.3333	62.5	48.6667	0.184142	73.36	0	0	0	0
dsrC	KiloMoana_10005395_26	Mariner_1000845_2	1	0	1	288	100	224.667	0	60.3333	0		100	0	0	0	0
dsrC	Abe_10004907_2	Mariner_1000845_2	1	0	1	288	100	224.667	0	60.3333	0		100	0	0	0	0
dsrC	Mariner_1000182_18	Mariner_1000845_2	1	0	1	287	100	225	15.5	60	37.5	0.110222	81.53	0	0	0	0
dsrC	TahiMoana_1000070_79	Mariner_1000845_2	1	0	1	287	100	225	15.5	60	37.5	0.110222	81.53	0	0	0	0
dsrC	KiloMoana_10000238_13	Mariner_1000845_2	1	0	1	286	100	225	20.6667	60	41.3333	0.133333	77.62	0	0	0	0
dsrC	KiloMoana_10005066_4	Mariner_1000845_2	1	0	1	287	100	225	15.5	60	37.5	0.110222	81.53	0	0	0	0
dsrC	Abe_10000280_55	Mariner_1000845_2	1	0	1	286	100	225	20.6667	60	41.3333	0.133333	77.62	0	0	0	0
dsrC	Abe_10000200_5	Mariner_1000845_2	1	0	1	287	100	225	15.5	60	37.5	0.110222	81.53	0	0	0	0
dsrC	Ga0052187_10001_13	Mariner_1000845_2	1	0	1	286	100	225	20.6667	60	41.3333	0.133333	77.62	0	0	0	0
dsrC	Ga0052187_10007_171	Mariner_1000845_2	1	0	1	286	100	225	20.6667	60	41.3333	0.133333	77.62	0	0	0	0
dsrC	Ga0052187_10081_62	Mariner_1000845_2	1	0	1	287	100	225	15.5	60	37.5	0.110222	81.53	0	0	0	0
dsrC	Ga0052187_10083_54	Mariner_1000845_2	1	0	1	287	100	225	15.5	60	37.5	0.110222	81.53	0	0	0	0
dsrC	Ga0052187_10086_48	Mariner_1000845_2	1	0	1	287	100	225	15.5	60	37.5	0.110222	81.53	0	0	0	0
dsrC	Ga0052187_10089_73	Mariner_1000845_2	1	0	1	287	100	225	15.5	60	37.5	0.110222	81.53	0	0	0	0
dsrC	TahiMoana_1001201_21	Mariner_1000845_2	1	0	1	281	100	225.5	31.8333	59.5	35.1667	0.238848	75.44	0	0	0	0
dsrC	KiloMoana_10000689_17	Mariner_1000845_2	1	0	1	281	100	225.5	31.8333	59.5	35.1667	0.238848	75.44	0	0	0	0
dsrC	Abe_10000891_7	Mariner_1000845_2	1	0	1	281	100	225.5	31.8333	59.5	35.1667	0.238848	75.44	0	0	0	0
dsrC	Ga0052187_10090_28	Mariner_1000845_2	1	0	1	281	100	225.5	31.8333	59.5	35.1667	0.238848	75.44	0	0	0	0
dsrC	Ga0052187_10091_28	Mariner_1000845_2	1	0	1	281	100	225.5	31.8333	59.5	35.1667	0.238848	75.44	0	0	0	0
dsrC	Ga0052187_10092_30	Mariner_1000845_2	1	0	1	281	100	225.5	31.8333	59.5	35.1667	0.238848	75.44	0	0	0	0
dsrC	JGI26248J51725_1001805_2	Mariner_1000845_2	1	1	0	0	0	0	0	0	0			0	0	0	0
dsrC	JGI26251J51716_1000842_10	Mariner_1000845_2	1	1	0	0	0	0	0	0	0			0	0	0	0
dsrC	Ga0114933_10006631_4	Mariner_1000845_2	1	0	1	282	100	224.833	34.6667	60.1667	41.3333	0.224443	73.05	0	0	0	0
dsrC	JGI26250J51715_1000893_11	Mariner_1000845_2	1	1	0	0	0	0	0	0	0			0	0	0	0
dsrC	SI36aug09_135mDRAFT_c1001221_2	Mariner_1000845_2	1	0	1	287	100	226.5	29.6667	58.5	43.3333	0.176821	74.56	0	0	0	0
dsrC	KiloMoana_10001125_3	TahiMoana_1000192_42	1	0	1	291	100	223.333	0	64.6667	0		100	0	0	0	0
dsrC	Mariner_1000182_18	TahiMoana_1000192_42	1	0	1	285	100	223.333	36	61.6667	44	0.225916	71.93	0	0	0	0
dsrC	TahiMoana_1000070_79	TahiMoana_1000192_42	1	0	1	285	100	223.333	36	61.6667	44	0.225916	71.93	0	0	0	0
dsrC	KiloMoana_10000238_13	TahiMoana_1000192_42	1	0	1	291	100	225.667	37.6667	62.3333	40.3333	0.257956	73.2	0	0	0	0
dsrC	KiloMoana_10005066_4	TahiMoana_1000192_42	1	0	1	285	100	223.333	36	61.6667	44	0.225916	71.93	0	0	0	0
dsrC	Abe_10000280_55	TahiMoana_1000192_42	1	0	1	291	100	225.667	37.6667	62.3333	40.3333	0.257956	73.2	0	0	0	0
dsrC	Abe_10000200_5	TahiMoana_1000192_42	1	0	1	285	100	223.333	36	61.6667	44	0.225916	71.93	0	0	0	0
dsrC	Ga0052187_10001_13	TahiMoana_1000192_42	1	0	1	291	100	225.667	37.6667	62.3333	40.3333	0.257956	73.2	0	0	0	0
dsrC	Ga0052187_10007_171	TahiMoana_1000192_42	1	0	1	291	100	225.667	37.6667	62.3333	40.3333	0.257956	73.2	0	0	0	0
dsrC	Ga0052187_10081_62	TahiMoana_1000192_42	1	0	1	285	100	223.333	36	61.6667	44	0.225916	71.93	0	0	0	0
dsrC	Ga0052187_10083_54	TahiMoana_1000192_42	1	0	1	285	100	223.333	36	61.6667	44	0.225916	71.93	0	0	0	0
dsrC	Ga0052187_10086_48	TahiMoana_1000192_42	1	0	1	285	100	223.333	36	61.6667	44	0.225916	71.93	0	0	0	0
dsrC	Ga0052187_10089_73	TahiMoana_1000192_42	1	0	1	285	100	223.333	36	61.6667	44	0.225916	71.93	0	0	0	0
dsrC	TahiMoana_1001201_21	TahiMoana_1000192_42	1	0	1	291	100	225.833	24.1667	62.1667	37.8333	0.175838	78.69	0	0	0	0
dsrC	KiloMoana_10000689_17	TahiMoana_1000192_42	1	0	1	291	100	225.833	24.1667	62.1667	37.8333	0.175838	78.69	0	0	0	0
dsrC	Abe_10000891_7	TahiMoana_1000192_42	1	0	1	291	100	225.833	24.1667	62.1667	37.8333	0.175838	78.69	0	0	0	0
dsrC	Ga0052187_10090_28	TahiMoana_1000192_42	1	0	1	291	100	225.833	24.1667	62.1667	37.8333	0.175838	78.69	0	0	0	0
dsrC	Ga0052187_10091_28	TahiMoana_1000192_42	1	0	1	291	100	225.833	24.1667	62.1667	37.8333	0.175838	78.69	0	0	0	0
dsrC	Ga0052187_10092_30	TahiMoana_1000192_42	1	0	1	291	100	225.833	24.1667	62.1667	37.8333	0.175838	78.69	0	0	0	0
dsrC	Ga0066611_10004785_8	TahiMoana_1000192_42	1	0	1	290	100	226.167	18.8333	61.8333	43.1667	0.119281	78.62	0	0	0	0
dsrC	GBIDBA_10002116_13	TahiMoana_1000192_42	1	0	1	291	100	226	16.5	62	42.5	0.106507	79.73	0	0	0	0
dsrC	Ga0114933_10006631_4	TahiMoana_1000192_42	1	0	1	289	100	225.5	32.3333	62.5	48.6667	0.184142	73.36	0	0	0	0
dsrC	Ga0052187_10081_117	Abe_10000200_61	1	0	1	324	100	253.333	0	67.6667	0		100	0	0	0	0
dsrC	Ga0052187_10083_110	Abe_10000200_61	1	0	1	324	100	253.333	0	67.6667	1	0	99.69	0	0	0	0
dsrC	Ga0052187_10086_104	Abe_10000200_61	1	0	1	324	100	253.333	0	67.6667	0		100	0	0	0	0
dsrC	Ga0052187_10089_129	Abe_10000200_61	1	0	1	324	100	253.333	0	67.6667	0		100	0	0	0	0
dsrC	Ga0098055_1003148_5	Abe_10000200_61	1	0	1	320	100	254.833	41.1667	66.1667	43.8333	0.243851	73.75	0	0	0	0
dsrC	Ga0098053_1001797_10	Abe_10000200_61	1	0	1	320	100	254.833	41.1667	66.1667	43.8333	0.243851	73.75	0	0	0	0
dsrC	Mariner_1000289_25	Abe_10000200_61	1	0	1	324	100	253.333	0	67.6667	0		100	0	0	0	0
dsrC	TahiMoana_1000070_23	Abe_10000200_61	1	0	1	324	100	253.333	0	67.6667	0		100	0	0	0	0
dsrC	Mariner_1000182_18	KiloMoana_10001125_3	1	0	1	285	100	223.333	36	61.6667	44	0.225916	71.93	0	0	0	0
dsrC	TahiMoana_1000070_79	KiloMoana_10001125_3	1	0	1	285	100	223.333	36	61.6667	44	0.225916	71.93	0	0	0	0
dsrC	KiloMoana_10000238_13	KiloMoana_10001125_3	1	0	1	291	100	225.667	37.6667	62.3333	40.3333	0.257956	73.2	0	0	0	0
dsrC	KiloMoana_10005066_4	KiloMoana_10001125_3	1	0	1	285	100	223.333	36	61.6667	44	0.225916	71.93	0	0	0	0
dsrC	Abe_10000280_55	KiloMoana_10001125_3	1	0	1	291	100	225.667	37.6667	62.3333	40.3333	0.257956	73.2	0	0	0	0
dsrC	Abe_10000200_5	KiloMoana_10001125_3	1	0	1	285	100	223.333	36	61.6667	44	0.225916	71.93	0	0	0	0
dsrC	Ga0052187_10001_13	KiloMoana_10001125_3	1	0	1	291	100	225.667	37.6667	62.3333	40.3333	0.257956	73.2	0	0	0	0
dsrC	Ga0052187_10007_171	KiloMoana_10001125_3	1	0	1	291	100	225.667	37.6667	62.3333	40.3333	0.257956	73.2	0	0	0	0
dsrC	Ga0052187_10081_62	KiloMoana_10001125_3	1	0	1	285	100	223.333	36	61.6667	44	0.225916	71.93	0	0	0	0
dsrC	Ga0052187_10083_54	KiloMoana_10001125_3	1	0	1	285	100	223.333	36	61.6667	44	0.225916	71.93	0	0	0	0
dsrC	Ga0052187_10086_48	KiloMoana_10001125_3	1	0	1	285	100	223.333	36	61.6667	44	0.225916	71.93	0	0	0	0
dsrC	Ga0052187_10089_73	KiloMoana_10001125_3	1	0	1	285	100	223.333	36	61.6667	44	0.225916	71.93	0	0	0	0
dsrC	TahiMoana_1001201_21	KiloMoana_10001125_3	1	0	1	291	100	225.833	24.1667	62.1667	37.8333	0.175838	78.69	0	0	0	0
dsrC	KiloMoana_10000689_17	KiloMoana_10001125_3	1	0	1	291	100	225.833	24.1667	62.1667	37.8333	0.175838	78.69	0	0	0	0
dsrC	Abe_10000891_7	KiloMoana_10001125_3	1	0	1	291	100	225.833	24.1667	62.1667	37.8333	0.175838	78.69	0	0	0	0
dsrC	Ga0052187_10090_28	KiloMoana_10001125_3	1	0	1	291	100	225.833	24.1667	62.1667	37.8333	0.175838	78.69	0	0	0	0
dsrC	Ga0052187_10091_28	KiloMoana_10001125_3	1	0	1	291	100	225.833	24.1667	62.1667	37.8333	0.175838	78.69	0	0	0	0
dsrC	Ga0052187_10092_30	KiloMoana_10001125_3	1	0	1	291	100	225.833	24.1667	62.1667	37.8333	0.175838	78.69	0	0	0	0
dsrC	Ga0066611_10004785_8	KiloMoana_10001125_3	1	0	1	290	100	226.167	18.8333	61.8333	43.1667	0.119281	78.62	0	0	0	0
dsrC	GBIDBA_10002116_13	KiloMoana_10001125_3	1	0	1	291	100	226	16.5	62	42.5	0.106507	79.73	0	0	0	0
dsrC	Ga0114933_10006631_4	KiloMoana_10001125_3	1	0	1	289	100	225.5	32.3333	62.5	48.6667	0.184142	73.36	0	0	0	0
dsrC	Abe_10004907_2	KiloMoana_10005395_26	1	0	1	288	100	224.667	0	60.3333	0		100	0	0	0	0
dsrC	Mariner_1000182_18	KiloMoana_10005395_26	1	0	1	287	100	225	15.5	60	37.5	0.110222	81.53	0	0	0	0
dsrC	TahiMoana_1000070_79	KiloMoana_10005395_26	1	0	1	287	100	225	15.5	60	37.5	0.110222	81.53	0	0	0	0
dsrC	KiloMoana_10000238_13	KiloMoana_10005395_26	1	0	1	286	100	225	20.6667	60	41.3333	0.133333	77.62	0	0	0	0
dsrC	KiloMoana_10005066_4	KiloMoana_10005395_26	1	0	1	287	100	225	15.5	60	37.5	0.110222	81.53	0	0	0	0
dsrC	Abe_10000280_55	KiloMoana_10005395_26	1	0	1	286	100	225	20.6667	60	41.3333	0.133333	77.62	0	0	0	0
dsrC	Abe_10000200_5	KiloMoana_10005395_26	1	0	1	287	100	225	15.5	60	37.5	0.110222	81.53	0	0	0	0
dsrC	Ga0052187_10001_13	KiloMoana_10005395_26	1	0	1	286	100	225	20.6667	60	41.3333	0.133333	77.62	0	0	0	0
dsrC	Ga0052187_10007_171	KiloMoana_10005395_26	1	0	1	286	100	225	20.6667	60	41.3333	0.133333	77.62	0	0	0	0
dsrC	Ga0052187_10081_62	KiloMoana_10005395_26	1	0	1	287	100	225	15.5	60	37.5	0.110222	81.53	0	0	0	0
dsrC	Ga0052187_10083_54	KiloMoana_10005395_26	1	0	1	287	100	225	15.5	60	37.5	0.110222	81.53	0	0	0	0
dsrC	Ga0052187_10086_48	KiloMoana_10005395_26	1	0	1	287	100	225	15.5	60	37.5	0.110222	81.53	0	0	0	0
dsrC	Ga0052187_10089_73	KiloMoana_10005395_26	1	0	1	287	100	225	15.5	60	37.5	0.110222	81.53	0	0	0	0
dsrC	TahiMoana_1001201_21	KiloMoana_10005395_26	1	0	1	281	100	225.5	31.8333	59.5	35.1667	0.238848	75.44	0	0	0	0
dsrC	KiloMoana_10000689_17	KiloMoana_10005395_26	1	0	1	281	100	225.5	31.8333	59.5	35.1667	0.238848	75.44	0	0	0	0
dsrC	Abe_10000891_7	KiloMoana_10005395_26	1	0	1	281	100	225.5	31.8333	59.5	35.1667	0.238848	75.44	0	0	0	0
dsrC	Ga0052187_10090_28	KiloMoana_10005395_26	1	0	1	281	100	225.5	31.8333	59.5	35.1667	0.238848	75.44	0	0	0	0
dsrC	Ga0052187_10091_28	KiloMoana_10005395_26	1	0	1	281	100	225.5	31.8333	59.5	35.1667	0.238848	75.44	0	0	0	0
dsrC	Ga0052187_10092_30	KiloMoana_10005395_26	1	0	1	281	100	225.5	31.8333	59.5	35.1667	0.238848	75.44	0	0	0	0
dsrC	JGI26248J51725_1001805_2	KiloMoana_10005395_26	1	1	0	0	0	0	0	0	0			0	0	0	0
dsrC	JGI26251J51716_1000842_10	KiloMoana_10005395_26	1	1	0	0	0	0	0	0	0			0	0	0	0
dsrC	Ga0114933_10006631_4	KiloMoana_10005395_26	1	0	1	282	100	224.833	34.6667	60.1667	41.3333	0.224443	73.05	0	0	0	0
dsrC	JGI26250J51715_1000893_11	KiloMoana_10005395_26	1	1	0	0	0	0	0	0	0			0	0	0	0
dsrC	SI36aug09_135mDRAFT_c1001221_2	KiloMoana_10005395_26	1	0	1	287	100	226.5	29.6667	58.5	43.3333	0.176821	74.56	0	0	0	0
dsrC	Mariner_1000182_18	Abe_10004907_2	1	0	1	287	100	225	15.5	60	37.5	0.110222	81.53	0	0	0	0
dsrC	TahiMoana_1000070_79	Abe_10004907_2	1	0	1	287	100	225	15.5	60	37.5	0.110222	81.53	0	0	0	0
dsrC	KiloMoana_10000238_13	Abe_10004907_2	1	0	1	286	100	225	20.6667	60	41.3333	0.133333	77.62	0	0	0	0
dsrC	KiloMoana_10005066_4	Abe_10004907_2	1	0	1	287	100	225	15.5	60	37.5	0.110222	81.53	0	0	0	0
dsrC	Abe_10000280_55	Abe_10004907_2	1	0	1	286	100	225	20.6667	60	41.3333	0.133333	77.62	0	0	0	0
dsrC	Abe_10000200_5	Abe_10004907_2	1	0	1	287	100	225	15.5	60	37.5	0.110222	81.53	0	0	0	0
dsrC	Ga0052187_10001_13	Abe_10004907_2	1	0	1	286	100	225	20.6667	60	41.3333	0.133333	77.62	0	0	0	0
dsrC	Ga0052187_10007_171	Abe_10004907_2	1	0	1	286	100	225	20.6667	60	41.3333	0.133333	77.62	0	0	0	0
dsrC	Ga0052187_10081_62	Abe_10004907_2	1	0	1	287	100	225	15.5	60	37.5	0.110222	81.53	0	0	0	0
dsrC	Ga0052187_10083_54	Abe_10004907_2	1	0	1	287	100	225	15.5	60	37.5	0.110222	81.53	0	0	0	0
dsrC	Ga0052187_10086_48	Abe_10004907_2	1	0	1	287	100	225	15.5	60	37.5	0.110222	81.53	0	0	0	0
dsrC	Ga0052187_10089_73	Abe_10004907_2	1	0	1	287	100	225	15.5	60	37.5	0.110222	81.53	0	0	0	0
dsrC	TahiMoana_1001201_21	Abe_10004907_2	1	0	1	281	100	225.5	31.8333	59.5	35.1667	0.238848	75.44	0	0	0	0
dsrC	KiloMoana_10000689_17	Abe_10004907_2	1	0	1	281	100	225.5	31.8333	59.5	35.1667	0.238848	75.44	0	0	0	0
dsrC	Abe_10000891_7	Abe_10004907_2	1	0	1	281	100	225.5	31.8333	59.5	35.1667	0.238848	75.44	0	0	0	0
dsrC	Ga0052187_10090_28	Abe_10004907_2	1	0	1	281	100	225.5	31.8333	59.5	35.1667	0.238848	75.44	0	0	0	0
dsrC	Ga0052187_10091_28	Abe_10004907_2	1	0	1	281	100	225.5	31.8333	59.5	35.1667	0.238848	75.44	0	0	0	0
dsrC	Ga0052187_10092_30	Abe_10004907_2	1	0	1	281	100	225.5	31.8333	59.5	35.1667	0.238848	75.44	0	0	0	0
dsrC	JGI26248J51725_1001805_2	Abe_10004907_2	1	1	0	0	0	0	0	0	0			0	0	0	0
dsrC	JGI26251J51716_1000842_10	Abe_10004907_2	1	1	0	0	0	0	0	0	0			0	0	0	0
dsrC	Ga0114933_10006631_4	Abe_10004907_2	1	0	1	282	100	224.833	34.6667	60.1667	41.3333	0.224443	73.05	0	0	0	0
dsrC	JGI26250J51715_1000893_11	Abe_10004907_2	1	1	0	0	0	0	0	0	0			0	0	0	0
dsrC	SI36aug09_135mDRAFT_c1001221_2	Abe_10004907_2	1	0	1	287	100	226.5	29.6667	58.5	43.3333	0.176821	74.56	0	0	0	0
dsrC	TahiMoana_1000070_79	Mariner_1000182_18	1	0	1	288	100	225.333	0	59.6667	0		100	0	0	0	0
dsrC	KiloMoana_10000238_13	Mariner_1000182_18	1	0	1	285	100	225.333	21.5	59.6667	27.5	0.20702	82.81	0	0	0	0
dsrC	KiloMoana_10005066_4	Mariner_1000182_18	1	0	1	288	100	225.333	0	59.6667	0		100	0	0	0	0
dsrC	Abe_10000280_55	Mariner_1000182_18	1	0	1	285	100	225.333	21.5	59.6667	27.5	0.20702	82.81	0	0	0	0
dsrC	Abe_10000200_5	Mariner_1000182_18	1	0	1	288	100	225.333	0	59.6667	0		100	0	0	0	0
dsrC	Ga0052187_10001_13	Mariner_1000182_18	1	0	1	285	100	225.333	21.5	59.6667	27.5	0.20702	82.81	0	0	0	0
dsrC	Ga0052187_10007_171	Mariner_1000182_18	1	0	1	285	100	225.333	21.5	59.6667	27.5	0.20702	82.81	0	0	0	0
dsrC	Ga0052187_10081_62	Mariner_1000182_18	1	0	1	288	100	225.333	0	59.6667	0		100	0	0	0	0
dsrC	Ga0052187_10083_54	Mariner_1000182_18	1	0	1	288	100	225.333	0	59.6667	0		100	0	0	0	0
dsrC	Ga0052187_10086_48	Mariner_1000182_18	1	0	1	288	100	225.333	0	59.6667	0		100	0	0	0	0
dsrC	Ga0052187_10089_73	Mariner_1000182_18	1	0	1	288	100	225.333	0	59.6667	0		100	0	0	0	0
dsrC	TahiMoana_1004113_13	Mariner_1000182_18	1	0	1	245	100	225.5	40.8333	59.5	33.1667	0.32485	76.33	0	0	0	0
dsrC	Ga0052187_10045_111	Mariner_1000182_18	1	0	1	275	100	226.167	41.8333	58.8333	32.1667	0.338307	75.27	0	0	0	0
dsrC	Ga0052187_10048_112	Mariner_1000182_18	1	0	1	245	100	225.5	40.8333	59.5	33.1667	0.32485	76.33	0	0	0	0
dsrC	Ga0052187_10049_15	Mariner_1000182_18	1	0	1	245	100	225.5	40.8333	59.5	33.1667	0.32485	76.33	0	0	0	0
dsrC	TahiMoana_1001201_21	Mariner_1000182_18	1	0	1	285	100	225.833	26.3333	59.1667	35.6667	0.193434	78.25	0	0	0	0
dsrC	KiloMoana_10000689_17	Mariner_1000182_18	1	0	1	285	100	225.833	26.3333	59.1667	35.6667	0.193434	78.25	0	0	0	0
dsrC	Abe_10000891_7	Mariner_1000182_18	1	0	1	285	100	225.833	26.3333	59.1667	35.6667	0.193434	78.25	0	0	0	0
dsrC	Ga0052187_10090_28	Mariner_1000182_18	1	0	1	285	100	225.833	26.3333	59.1667	35.6667	0.193434	78.25	0	0	0	0
dsrC	Ga0052187_10091_28	Mariner_1000182_18	1	0	1	285	100	225.833	26.3333	59.1667	35.6667	0.193434	78.25	0	0	0	0
dsrC	Ga0052187_10092_30	Mariner_1000182_18	1	0	1	285	100	225.833	26.3333	59.1667	35.6667	0.193434	78.25	0	0	0	0
dsrC	GBIDBA_10002116_13	Mariner_1000182_18	1	0	1	288	100	225.667	37.1667	59.3333	33.8333	0.288829	74.65	0	0	0	0
dsrC	Abe_10000720_34	Mariner_1000182_18	1	0	1	245	100	201.667	34.8333	53.3333	29.1667	0.315844	76.33	0	0	0	0
dsrC	Ga0114933_10006631_4	Mariner_1000182_18	1	0	1	285	100	225.167	31.6667	59.8333	41.3333	0.203583	70.88	0	0	0	0
dsrC	JGI26250J51715_1000893_11	Mariner_1000182_18	1	1	0	0	0	0	0	0	0			0	0	0	0
dsrC	KiloMoana_10000238_13	TahiMoana_1000070_79	1	0	1	285	100	225.333	21.5	59.6667	27.5	0.20702	82.81	0	0	0	0
dsrC	KiloMoana_10005066_4	TahiMoana_1000070_79	1	0	1	288	100	225.333	0	59.6667	0		100	0	0	0	0
dsrC	Abe_10000280_55	TahiMoana_1000070_79	1	0	1	285	100	225.333	21.5	59.6667	27.5	0.20702	82.81	0	0	0	0
dsrC	Abe_10000200_5	TahiMoana_1000070_79	1	0	1	288	100	225.333	0	59.6667	0		100	0	0	0	0
dsrC	Ga0052187_10001_13	TahiMoana_1000070_79	1	0	1	285	100	225.333	21.5	59.6667	27.5	0.20702	82.81	0	0	0	0
dsrC	Ga0052187_10007_171	TahiMoana_1000070_79	1	0	1	285	100	225.333	21.5	59.6667	27.5	0.20702	82.81	0	0	0	0
dsrC	Ga0052187_10081_62	TahiMoana_1000070_79	1	0	1	288	100	225.333	0	59.6667	0		100	0	0	0	0
dsrC	Ga0052187_10083_54	TahiMoana_1000070_79	1	0	1	288	100	225.333	0	59.6667	0		100	0	0	0	0
dsrC	Ga0052187_10086_48	TahiMoana_1000070_79	1	0	1	288	100	225.333	0	59.6667	0		100	0	0	0	0
dsrC	Ga0052187_10089_73	TahiMoana_1000070_79	1	0	1	288	100	225.333	0	59.6667	0		100	0	0	0	0
dsrC	TahiMoana_1004113_13	TahiMoana_1000070_79	1	0	1	245	100	225.5	40.8333	59.5	33.1667	0.32485	76.33	0	0	0	0
dsrC	Ga0052187_10045_111	TahiMoana_1000070_79	1	0	1	275	100	226.167	41.8333	58.8333	32.1667	0.338307	75.27	0	0	0	0
dsrC	Ga0052187_10048_112	TahiMoana_1000070_79	1	0	1	245	100	225.5	40.8333	59.5	33.1667	0.32485	76.33	0	0	0	0
dsrC	Ga0052187_10049_15	TahiMoana_1000070_79	1	0	1	245	100	225.5	40.8333	59.5	33.1667	0.32485	76.33	0	0	0	0
dsrC	TahiMoana_1001201_21	TahiMoana_1000070_79	1	0	1	285	100	225.833	26.3333	59.1667	35.6667	0.193434	78.25	0	0	0	0
dsrC	KiloMoana_10000689_17	TahiMoana_1000070_79	1	0	1	285	100	225.833	26.3333	59.1667	35.6667	0.193434	78.25	0	0	0	0
dsrC	Abe_10000891_7	TahiMoana_1000070_79	1	0	1	285	100	225.833	26.3333	59.1667	35.6667	0.193434	78.25	0	0	0	0
dsrC	Ga0052187_10090_28	TahiMoana_1000070_79	1	0	1	285	100	225.833	26.3333	59.1667	35.6667	0.193434	78.25	0	0	0	0
dsrC	Ga0052187_10091_28	TahiMoana_1000070_79	1	0	1	285	100	225.833	26.3333	59.1667	35.6667	0.193434	78.25	0	0	0	0
dsrC	Ga0052187_10092_30	TahiMoana_1000070_79	1	0	1	285	100	225.833	26.3333	59.1667	35.6667	0.193434	78.25	0	0	0	0
dsrC	GBIDBA_10002116_13	TahiMoana_1000070_79	1	0	1	288	100	225.667	37.1667	59.3333	33.8333	0.288829	74.65	0	0	0	0
dsrC	Abe_10000720_34	TahiMoana_1000070_79	1	0	1	245	100	201.667	34.8333	53.3333	29.1667	0.315844	76.33	0	0	0	0
dsrC	Ga0114933_10006631_4	TahiMoana_1000070_79	1	0	1	285	100	225.167	31.6667	59.8333	41.3333	0.203583	70.88	0	0	0	0
dsrC	JGI26250J51715_1000893_11	TahiMoana_1000070_79	1	1	0	0	0	0	0	0	0			0	0	0	0
dsrC	KiloMoana_10005066_4	KiloMoana_10000238_13	1	0	1	285	100	225.333	21.5	59.6667	27.5	0.20702	82.81	0	0	0	0
dsrC	Abe_10000280_55	KiloMoana_10000238_13	1	0	1	291	100	228	0	60	0		100	0	0	0	0
dsrC	Abe_10000200_5	KiloMoana_10000238_13	1	0	1	285	100	225.333	21.5	59.6667	27.5	0.20702	82.81	0	0	0	0
dsrC	Ga0052187_10001_13	KiloMoana_10000238_13	1	0	1	291	100	228	0	60	0		100	0	0	0	0
dsrC	Ga0052187_10007_171	KiloMoana_10000238_13	1	0	1	291	100	228	0	60	0		100	0	0	0	0
dsrC	Ga0052187_10081_62	KiloMoana_10000238_13	1	0	1	285	100	225.333	21.5	59.6667	27.5	0.20702	82.81	0	0	0	0
dsrC	Ga0052187_10083_54	KiloMoana_10000238_13	1	0	1	285	100	225.333	21.5	59.6667	27.5	0.20702	82.81	0	0	0	0
dsrC	Ga0052187_10086_48	KiloMoana_10000238_13	1	0	1	285	100	225.333	21.5	59.6667	27.5	0.20702	82.81	0	0	0	0
dsrC	Ga0052187_10089_73	KiloMoana_10000238_13	1	0	1	285	100	225.333	21.5	59.6667	27.5	0.20702	82.81	0	0	0	0
dsrC	JGI26248J51725_1001805_2	KiloMoana_10000238_13	1	1	0	0	0	0	0	0	0			0	0	0	0
dsrC	JGI26251J51716_1000842_10	KiloMoana_10000238_13	1	1	0	0	0	0	0	0	0			0	0	0	0
dsrC	Ga0066611_10004785_8	KiloMoana_10000238_13	1	0	1	290	100	228.5	29.1667	59.5	43.8333	0.173266	74.83	0	0	0	0
dsrC	GBIDBA_10002116_13	KiloMoana_10000238_13	1	0	1	291	100	228.333	29.6667	59.6667	32.3333	0.239762	78.69	0	0	0	0
dsrC	Ga0099850_1002614_15	KiloMoana_10000238_13	1	0	1	284	100	227	46.1667	58	39.8333	0.296131	70.07	0	0	0	0
dsrC	Ga0114933_10006631_4	KiloMoana_10000238_13	1	0	1	291	100	227.833	23.1667	60.1667	41.8333	0.146245	77.66	0	0	0	0
dsrC	JGI26250J51715_1000893_11	KiloMoana_10000238_13	1	1	0	0	0	0	0	0	0			0	0	0	0
dsrC	SI36aug09_135mDRAFT_c1001221_2	KiloMoana_10000238_13	1	0	1	287	100	226.833	30.6667	58.1667	41.3333	0.190254	75.96	0	0	0	0
dsrC	Abe_10000280_55	KiloMoana_10005066_4	1	0	1	285	100	225.333	21.5	59.6667	27.5	0.20702	82.81	0	0	0	0
dsrC	Abe_10000200_5	KiloMoana_10005066_4	1	0	1	288	100	225.333	0	59.6667	0		100	0	0	0	0
dsrC	Ga0052187_10001_13	KiloMoana_10005066_4	1	0	1	285	100	225.333	21.5	59.6667	27.5	0.20702	82.81	0	0	0	0
dsrC	Ga0052187_10007_171	KiloMoana_10005066_4	1	0	1	285	100	225.333	21.5	59.6667	27.5	0.20702	82.81	0	0	0	0
dsrC	Ga0052187_10081_62	KiloMoana_10005066_4	1	0	1	288	100	225.333	0	59.6667	0		100	0	0	0	0
dsrC	Ga0052187_10083_54	KiloMoana_10005066_4	1	0	1	288	100	225.333	0	59.6667	0		100	0	0	0	0
dsrC	Ga0052187_10086_48	KiloMoana_10005066_4	1	0	1	288	100	225.333	0	59.6667	0		100	0	0	0	0
dsrC	Ga0052187_10089_73	KiloMoana_10005066_4	1	0	1	288	100	225.333	0	59.6667	0		100	0	0	0	0
dsrC	TahiMoana_1004113_13	KiloMoana_10005066_4	1	0	1	245	100	225.5	40.8333	59.5	33.1667	0.32485	76.33	0	0	0	0
dsrC	Ga0052187_10045_111	KiloMoana_10005066_4	1	0	1	275	100	226.167	41.8333	58.8333	32.1667	0.338307	75.27	0	0	0	0
dsrC	Ga0052187_10048_112	KiloMoana_10005066_4	1	0	1	245	100	225.5	40.8333	59.5	33.1667	0.32485	76.33	0	0	0	0
dsrC	Ga0052187_10049_15	KiloMoana_10005066_4	1	0	1	245	100	225.5	40.8333	59.5	33.1667	0.32485	76.33	0	0	0	0
dsrC	TahiMoana_1001201_21	KiloMoana_10005066_4	1	0	1	285	100	225.833	26.3333	59.1667	35.6667	0.193434	78.25	0	0	0	0
dsrC	KiloMoana_10000689_17	KiloMoana_10005066_4	1	0	1	285	100	225.833	26.3333	59.1667	35.6667	0.193434	78.25	0	0	0	0
dsrC	Abe_10000891_7	KiloMoana_10005066_4	1	0	1	285	100	225.833	26.3333	59.1667	35.6667	0.193434	78.25	0	0	0	0
dsrC	Ga0052187_10090_28	KiloMoana_10005066_4	1	0	1	285	100	225.833	26.3333	59.1667	35.6667	0.193434	78.25	0	0	0	0
dsrC	Ga0052187_10091_28	KiloMoana_10005066_4	1	0	1	285	100	225.833	26.3333	59.1667	35.6667	0.193434	78.25	0	0	0	0
dsrC	Ga0052187_10092_30	KiloMoana_10005066_4	1	0	1	285	100	225.833	26.3333	59.1667	35.6667	0.193434	78.25	0	0	0	0
dsrC	GBIDBA_10002116_13	KiloMoana_10005066_4	1	0	1	288	100	225.667	37.1667	59.3333	33.8333	0.288829	74.65	0	0	0	0
dsrC	Abe_10000720_34	KiloMoana_10005066_4	1	0	1	245	100	201.667	34.8333	53.3333	29.1667	0.315844	76.33	0	0	0	0
dsrC	Ga0114933_10006631_4	KiloMoana_10005066_4	1	0	1	285	100	225.167	31.6667	59.8333	41.3333	0.203583	70.88	0	0	0	0
dsrC	JGI26250J51715_1000893_11	KiloMoana_10005066_4	1	1	0	0	0	0	0	0	0			0	0	0	0
dsrC	Abe_10000200_5	Abe_10000280_55	1	0	1	285	100	225.333	21.5	59.6667	27.5	0.20702	82.81	0	0	0	0
dsrC	Ga0052187_10001_13	Abe_10000280_55	1	0	1	291	100	228	0	60	0		100	0	0	0	0
dsrC	Ga0052187_10007_171	Abe_10000280_55	1	0	1	291	100	228	0	60	0		100	0	0	0	0
dsrC	Ga0052187_10081_62	Abe_10000280_55	1	0	1	285	100	225.333	21.5	59.6667	27.5	0.20702	82.81	0	0	0	0
dsrC	Ga0052187_10083_54	Abe_10000280_55	1	0	1	285	100	225.333	21.5	59.6667	27.5	0.20702	82.81	0	0	0	0
dsrC	Ga0052187_10086_48	Abe_10000280_55	1	0	1	285	100	225.333	21.5	59.6667	27.5	0.20702	82.81	0	0	0	0
dsrC	Ga0052187_10089_73	Abe_10000280_55	1	0	1	285	100	225.333	21.5	59.6667	27.5	0.20702	82.81	0	0	0	0
dsrC	JGI26248J51725_1001805_2	Abe_10000280_55	1	1	0	0	0	0	0	0	0			0	0	0	0
dsrC	JGI26251J51716_1000842_10	Abe_10000280_55	1	1	0	0	0	0	0	0	0			0	0	0	0
dsrC	Ga0066611_10004785_8	Abe_10000280_55	1	0	1	290	100	228.5	29.1667	59.5	43.8333	0.173266	74.83	0	0	0	0
dsrC	GBIDBA_10002116_13	Abe_10000280_55	1	0	1	291	100	228.333	29.6667	59.6667	32.3333	0.239762	78.69	0	0	0	0
dsrC	Ga0099850_1002614_15	Abe_10000280_55	1	0	1	284	100	227	46.1667	58	39.8333	0.296131	70.07	0	0	0	0
dsrC	Ga0114933_10006631_4	Abe_10000280_55	1	0	1	291	100	227.833	23.1667	60.1667	41.8333	0.146245	77.66	0	0	0	0
dsrC	JGI26250J51715_1000893_11	Abe_10000280_55	1	1	0	0	0	0	0	0	0			0	0	0	0
dsrC	SI36aug09_135mDRAFT_c1001221_2	Abe_10000280_55	1	0	1	287	100	226.833	30.6667	58.1667	41.3333	0.190254	75.96	0	0	0	0
dsrC	Ga0052187_10001_13	Abe_10000200_5	1	0	1	285	100	225.333	21.5	59.6667	27.5	0.20702	82.81	0	0	0	0
dsrC	Ga0052187_10007_171	Abe_10000200_5	1	0	1	285	100	225.333	21.5	59.6667	27.5	0.20702	82.81	0	0	0	0
dsrC	Ga0052187_10081_62	Abe_10000200_5	1	0	1	288	100	225.333	0	59.6667	0		100	0	0	0	0
dsrC	Ga0052187_10083_54	Abe_10000200_5	1	0	1	288	100	225.333	0	59.6667	0		100	0	0	0	0
dsrC	Ga0052187_10086_48	Abe_10000200_5	1	0	1	288	100	225.333	0	59.6667	0		100	0	0	0	0
dsrC	Ga0052187_10089_73	Abe_10000200_5	1	0	1	288	100	225.333	0	59.6667	0		100	0	0	0	0
dsrC	TahiMoana_1004113_13	Abe_10000200_5	1	0	1	245	100	225.5	40.8333	59.5	33.1667	0.32485	76.33	0	0	0	0
dsrC	Ga0052187_10045_111	Abe_10000200_5	1	0	1	275	100	226.167	41.8333	58.8333	32.1667	0.338307	75.27	0	0	0	0
dsrC	Ga0052187_10048_112	Abe_10000200_5	1	0	1	245	100	225.5	40.8333	59.5	33.1667	0.32485	76.33	0	0	0	0
dsrC	Ga0052187_10049_15	Abe_10000200_5	1	0	1	245	100	225.5	40.8333	59.5	33.1667	0.32485	76.33	0	0	0	0
dsrC	TahiMoana_1001201_21	Abe_10000200_5	1	0	1	285	100	225.833	26.3333	59.1667	35.6667	0.193434	78.25	0	0	0	0
dsrC	KiloMoana_10000689_17	Abe_10000200_5	1	0	1	285	100	225.833	26.3333	59.1667	35.6667	0.193434	78.25	0	0	0	0
dsrC	Abe_10000891_7	Abe_10000200_5	1	0	1	285	100	225.833	26.3333	59.1667	35.6667	0.193434	78.25	0	0	0	0
dsrC	Ga0052187_10090_28	Abe_10000200_5	1	0	1	285	100	225.833	26.3333	59.1667	35.6667	0.193434	78.25	0	0	0	0
dsrC	Ga0052187_10091_28	Abe_10000200_5	1	0	1	285	100	225.833	26.3333	59.1667	35.6667	0.193434	78.25	0	0	0	0
dsrC	Ga0052187_10092_30	Abe_10000200_5	1	0	1	285	100	225.833	26.3333	59.1667	35.6667	0.193434	78.25	0	0	0	0
dsrC	GBIDBA_10002116_13	Abe_10000200_5	1	0	1	288	100	225.667	37.1667	59.3333	33.8333	0.288829	74.65	0	0	0	0
dsrC	Abe_10000720_34	Abe_10000200_5	1	0	1	245	100	201.667	34.8333	53.3333	29.1667	0.315844	76.33	0	0	0	0
dsrC	Ga0114933_10006631_4	Abe_10000200_5	1	0	1	285	100	225.167	31.6667	59.8333	41.3333	0.203583	70.88	0	0	0	0
dsrC	JGI26250J51715_1000893_11	Abe_10000200_5	1	1	0	0	0	0	0	0	0			0	0	0	0
dsrC	Ga0052187_10007_171	Ga0052187_10001_13	1	0	1	291	100	228	0	60	0		100	0	0	0	0
dsrC	Ga0052187_10081_62	Ga0052187_10001_13	1	0	1	285	100	225.333	21.5	59.6667	27.5	0.20702	82.81	0	0	0	0
dsrC	Ga0052187_10083_54	Ga0052187_10001_13	1	0	1	285	100	225.333	21.5	59.6667	27.5	0.20702	82.81	0	0	0	0
dsrC	Ga0052187_10086_48	Ga0052187_10001_13	1	0	1	285	100	225.333	21.5	59.6667	27.5	0.20702	82.81	0	0	0	0
dsrC	Ga0052187_10089_73	Ga0052187_10001_13	1	0	1	285	100	225.333	21.5	59.6667	27.5	0.20702	82.81	0	0	0	0
dsrC	JGI26248J51725_1001805_2	Ga0052187_10001_13	1	1	0	0	0	0	0	0	0			0	0	0	0
dsrC	JGI26251J51716_1000842_10	Ga0052187_10001_13	1	1	0	0	0	0	0	0	0			0	0	0	0
dsrC	Ga0066611_10004785_8	Ga0052187_10001_13	1	0	1	290	100	228.5	29.1667	59.5	43.8333	0.173266	74.83	0	0	0	0
dsrC	GBIDBA_10002116_13	Ga0052187_10001_13	1	0	1	291	100	228.333	29.6667	59.6667	32.3333	0.239762	78.69	0	0	0	0
dsrC	Ga0099850_1002614_15	Ga0052187_10001_13	1	0	1	284	100	227	46.1667	58	39.8333	0.296131	70.07	0	0	0	0
dsrC	Ga0114933_10006631_4	Ga0052187_10001_13	1	0	1	291	100	227.833	23.1667	60.1667	41.8333	0.146245	77.66	0	0	0	0
dsrC	JGI26250J51715_1000893_11	Ga0052187_10001_13	1	1	0	0	0	0	0	0	0			0	0	0	0
dsrC	SI36aug09_135mDRAFT_c1001221_2	Ga0052187_10001_13	1	0	1	287	100	226.833	30.6667	58.1667	41.3333	0.190254	75.96	0	0	0	0
dsrC	Ga0052187_10083_110	Ga0052187_10081_117	1	0	1	324	100	253.333	0	67.6667	1	0	99.69	0	0	0	0
dsrC	Ga0052187_10086_104	Ga0052187_10081_117	1	0	1	324	100	253.333	0	67.6667	0		100	0	0	0	0
dsrC	Ga0052187_10089_129	Ga0052187_10081_117	1	0	1	324	100	253.333	0	67.6667	0		100	0	0	0	0
dsrC	Ga0098055_1003148_5	Ga0052187_10081_117	1	0	1	320	100	254.833	41.1667	66.1667	43.8333	0.243851	73.75	0	0	0	0
dsrC	Ga0098053_1001797_10	Ga0052187_10081_117	1	0	1	320	100	254.833	41.1667	66.1667	43.8333	0.243851	73.75	0	0	0	0
dsrC	Mariner_1000289_25	Ga0052187_10081_117	1	0	1	324	100	253.333	0	67.6667	0		100	0	0	0	0
dsrC	TahiMoana_1000070_23	Ga0052187_10081_117	1	0	1	324	100	253.333	0	67.6667	0		100	0	0	0	0
dsrC	Ga0052187_10081_62	Ga0052187_10007_171	1	0	1	285	100	225.333	21.5	59.6667	27.5	0.20702	82.81	0	0	0	0
dsrC	Ga0052187_10083_54	Ga0052187_10007_171	1	0	1	285	100	225.333	21.5	59.6667	27.5	0.20702	82.81	0	0	0	0
dsrC	Ga0052187_10086_48	Ga0052187_10007_171	1	0	1	285	100	225.333	21.5	59.6667	27.5	0.20702	82.81	0	0	0	0
dsrC	Ga0052187_10089_73	Ga0052187_10007_171	1	0	1	285	100	225.333	21.5	59.6667	27.5	0.20702	82.81	0	0	0	0
dsrC	JGI26248J51725_1001805_2	Ga0052187_10007_171	1	1	0	0	0	0	0	0	0			0	0	0	0
dsrC	JGI26251J51716_1000842_10	Ga0052187_10007_171	1	1	0	0	0	0	0	0	0			0	0	0	0
dsrC	Ga0066611_10004785_8	Ga0052187_10007_171	1	0	1	290	100	228.5	29.1667	59.5	43.8333	0.173266	74.83	0	0	0	0
dsrC	GBIDBA_10002116_13	Ga0052187_10007_171	1	0	1	291	100	228.333	29.6667	59.6667	32.3333	0.239762	78.69	0	0	0	0
dsrC	Ga0099850_1002614_15	Ga0052187_10007_171	1	0	1	284	100	227	46.1667	58	39.8333	0.296131	70.07	0	0	0	0
dsrC	Ga0114933_10006631_4	Ga0052187_10007_171	1	0	1	291	100	227.833	23.1667	60.1667	41.8333	0.146245	77.66	0	0	0	0
dsrC	JGI26250J51715_1000893_11	Ga0052187_10007_171	1	1	0	0	0	0	0	0	0			0	0	0	0
dsrC	SI36aug09_135mDRAFT_c1001221_2	Ga0052187_10007_171	1	0	1	287	100	226.833	30.6667	58.1667	41.3333	0.190254	75.96	0	0	0	0
dsrC	Ga0052187_10083_54	Ga0052187_10081_62	1	0	1	288	100	225.333	0	59.6667	0		100	0	0	0	0
dsrC	Ga0052187_10086_48	Ga0052187_10081_62	1	0	1	288	100	225.333	0	59.6667	0		100	0	0	0	0
dsrC	Ga0052187_10089_73	Ga0052187_10081_62	1	0	1	288	100	225.333	0	59.6667	0		100	0	0	0	0
dsrC	TahiMoana_1004113_13	Ga0052187_10081_62	1	0	1	245	100	225.5	40.8333	59.5	33.1667	0.32485	76.33	0	0	0	0
dsrC	Ga0052187_10045_111	Ga0052187_10081_62	1	0	1	275	100	226.167	41.8333	58.8333	32.1667	0.338307	75.27	0	0	0	0
dsrC	Ga0052187_10048_112	Ga0052187_10081_62	1	0	1	245	100	225.5	40.8333	59.5	33.1667	0.32485	76.33	0	0	0	0
dsrC	Ga0052187_10049_15	Ga0052187_10081_62	1	0	1	245	100	225.5	40.8333	59.5	33.1667	0.32485	76.33	0	0	0	0
dsrC	TahiMoana_1001201_21	Ga0052187_10081_62	1	0	1	285	100	225.833	26.3333	59.1667	35.6667	0.193434	78.25	0	0	0	0
dsrC	KiloMoana_10000689_17	Ga0052187_10081_62	1	0	1	285	100	225.833	26.3333	59.1667	35.6667	0.193434	78.25	0	0	0	0
dsrC	Abe_10000891_7	Ga0052187_10081_62	1	0	1	285	100	225.833	26.3333	59.1667	35.6667	0.193434	78.25	0	0	0	0
dsrC	Ga0052187_10090_28	Ga0052187_10081_62	1	0	1	285	100	225.833	26.3333	59.1667	35.6667	0.193434	78.25	0	0	0	0
dsrC	Ga0052187_10091_28	Ga0052187_10081_62	1	0	1	285	100	225.833	26.3333	59.1667	35.6667	0.193434	78.25	0	0	0	0
dsrC	Ga0052187_10092_30	Ga0052187_10081_62	1	0	1	285	100	225.833	26.3333	59.1667	35.6667	0.193434	78.25	0	0	0	0
dsrC	GBIDBA_10002116_13	Ga0052187_10081_62	1	0	1	288	100	225.667	37.1667	59.3333	33.8333	0.288829	74.65	0	0	0	0
dsrC	Abe_10000720_34	Ga0052187_10081_62	1	0	1	245	100	201.667	34.8333	53.3333	29.1667	0.315844	76.33	0	0	0	0
dsrC	Ga0114933_10006631_4	Ga0052187_10081_62	1	0	1	285	100	225.167	31.6667	59.8333	41.3333	0.203583	70.88	0	0	0	0
dsrC	JGI26250J51715_1000893_11	Ga0052187_10081_62	1	1	0	0	0	0	0	0	0			0	0	0	0
dsrC	Ga0052187_10086_48	Ga0052187_10083_54	1	0	1	288	100	225.333	0	59.6667	0		100	0	0	0	0
dsrC	Ga0052187_10089_73	Ga0052187_10083_54	1	0	1	288	100	225.333	0	59.6667	0		100	0	0	0	0
dsrC	TahiMoana_1004113_13	Ga0052187_10083_54	1	0	1	245	100	225.5	40.8333	59.5	33.1667	0.32485	76.33	0	0	0	0
dsrC	Ga0052187_10045_111	Ga0052187_10083_54	1	0	1	275	100	226.167	41.8333	58.8333	32.1667	0.338307	75.27	0	0	0	0
dsrC	Ga0052187_10048_112	Ga0052187_10083_54	1	0	1	245	100	225.5	40.8333	59.5	33.1667	0.32485	76.33	0	0	0	0
dsrC	Ga0052187_10049_15	Ga0052187_10083_54	1	0	1	245	100	225.5	40.8333	59.5	33.1667	0.32485	76.33	0	0	0	0
dsrC	TahiMoana_1001201_21	Ga0052187_10083_54	1	0	1	285	100	225.833	26.3333	59.1667	35.6667	0.193434	78.25	0	0	0	0
dsrC	KiloMoana_10000689_17	Ga0052187_10083_54	1	0	1	285	100	225.833	26.3333	59.1667	35.6667	0.193434	78.25	0	0	0	0
dsrC	Abe_10000891_7	Ga0052187_10083_54	1	0	1	285	100	225.833	26.3333	59.1667	35.6667	0.193434	78.25	0	0	0	0
dsrC	Ga0052187_10090_28	Ga0052187_10083_54	1	0	1	285	100	225.833	26.3333	59.1667	35.6667	0.193434	78.25	0	0	0	0
dsrC	Ga0052187_10091_28	Ga0052187_10083_54	1	0	1	285	100	225.833	26.3333	59.1667	35.6667	0.193434	78.25	0	0	0	0
dsrC	Ga0052187_10092_30	Ga0052187_10083_54	1	0	1	285	100	225.833	26.3333	59.1667	35.6667	0.193434	78.25	0	0	0	0
dsrC	GBIDBA_10002116_13	Ga0052187_10083_54	1	0	1	288	100	225.667	37.1667	59.3333	33.8333	0.288829	74.65	0	0	0	0
dsrC	Abe_10000720_34	Ga0052187_10083_54	1	0	1	245	100	201.667	34.8333	53.3333	29.1667	0.315844	76.33	0	0	0	0
dsrC	Ga0114933_10006631_4	Ga0052187_10083_54	1	0	1	285	100	225.167	31.6667	59.8333	41.3333	0.203583	70.88	0	0	0	0
dsrC	JGI26250J51715_1000893_11	Ga0052187_10083_54	1	1	0	0	0	0	0	0	0			0	0	0	0
dsrC	Ga0052187_10089_73	Ga0052187_10086_48	1	0	1	288	100	225.333	0	59.6667	0		100	0	0	0	0
dsrC	TahiMoana_1004113_13	Ga0052187_10086_48	1	0	1	245	100	225.5	40.8333	59.5	33.1667	0.32485	76.33	0	0	0	0
dsrC	Ga0052187_10045_111	Ga0052187_10086_48	1	0	1	275	100	226.167	41.8333	58.8333	32.1667	0.338307	75.27	0	0	0	0
dsrC	Ga0052187_10048_112	Ga0052187_10086_48	1	0	1	245	100	225.5	40.8333	59.5	33.1667	0.32485	76.33	0	0	0	0
dsrC	Ga0052187_10049_15	Ga0052187_10086_48	1	0	1	245	100	225.5	40.8333	59.5	33.1667	0.32485	76.33	0	0	0	0
dsrC	TahiMoana_1001201_21	Ga0052187_10086_48	1	0	1	285	100	225.833	26.3333	59.1667	35.6667	0.193434	78.25	0	0	0	0
dsrC	KiloMoana_10000689_17	Ga0052187_10086_48	1	0	1	285	100	225.833	26.3333	59.1667	35.6667	0.193434	78.25	0	0	0	0
dsrC	Abe_10000891_7	Ga0052187_10086_48	1	0	1	285	100	225.833	26.3333	59.1667	35.6667	0.193434	78.25	0	0	0	0
dsrC	Ga0052187_10090_28	Ga0052187_10086_48	1	0	1	285	100	225.833	26.3333	59.1667	35.6667	0.193434	78.25	0	0	0	0
dsrC	Ga0052187_10091_28	Ga0052187_10086_48	1	0	1	285	100	225.833	26.3333	59.1667	35.6667	0.193434	78.25	0	0	0	0
dsrC	Ga0052187_10092_30	Ga0052187_10086_48	1	0	1	285	100	225.833	26.3333	59.1667	35.6667	0.193434	78.25	0	0	0	0
dsrC	GBIDBA_10002116_13	Ga0052187_10086_48	1	0	1	288	100	225.667	37.1667	59.3333	33.8333	0.288829	74.65	0	0	0	0
dsrC	Abe_10000720_34	Ga0052187_10086_48	1	0	1	245	100	201.667	34.8333	53.3333	29.1667	0.315844	76.33	0	0	0	0
dsrC	Ga0114933_10006631_4	Ga0052187_10086_48	1	0	1	285	100	225.167	31.6667	59.8333	41.3333	0.203583	70.88	0	0	0	0
dsrC	JGI26250J51715_1000893_11	Ga0052187_10086_48	1	1	0	0	0	0	0	0	0			0	0	0	0
dsrC	TahiMoana_1004113_13	Ga0052187_10089_73	1	0	1	245	100	225.5	40.8333	59.5	33.1667	0.32485	76.33	0	0	0	0
dsrC	Ga0052187_10045_111	Ga0052187_10089_73	1	0	1	275	100	226.167	41.8333	58.8333	32.1667	0.338307	75.27	0	0	0	0
dsrC	Ga0052187_10048_112	Ga0052187_10089_73	1	0	1	245	100	225.5	40.8333	59.5	33.1667	0.32485	76.33	0	0	0	0
dsrC	Ga0052187_10049_15	Ga0052187_10089_73	1	0	1	245	100	225.5	40.8333	59.5	33.1667	0.32485	76.33	0	0	0	0
dsrC	TahiMoana_1001201_21	Ga0052187_10089_73	1	0	1	285	100	225.833	26.3333	59.1667	35.6667	0.193434	78.25	0	0	0	0
dsrC	KiloMoana_10000689_17	Ga0052187_10089_73	1	0	1	285	100	225.833	26.3333	59.1667	35.6667	0.193434	78.25	0	0	0	0
dsrC	Abe_10000891_7	Ga0052187_10089_73	1	0	1	285	100	225.833	26.3333	59.1667	35.6667	0.193434	78.25	0	0	0	0
dsrC	Ga0052187_10090_28	Ga0052187_10089_73	1	0	1	285	100	225.833	26.3333	59.1667	35.6667	0.193434	78.25	0	0	0	0
dsrC	Ga0052187_10091_28	Ga0052187_10089_73	1	0	1	285	100	225.833	26.3333	59.1667	35.6667	0.193434	78.25	0	0	0	0
dsrC	Ga0052187_10092_30	Ga0052187_10089_73	1	0	1	285	100	225.833	26.3333	59.1667	35.6667	0.193434	78.25	0	0	0	0
dsrC	GBIDBA_10002116_13	Ga0052187_10089_73	1	0	1	288	100	225.667	37.1667	59.3333	33.8333	0.288829	74.65	0	0	0	0
dsrC	Abe_10000720_34	Ga0052187_10089_73	1	0	1	245	100	201.667	34.8333	53.3333	29.1667	0.315844	76.33	0	0	0	0
dsrC	Ga0114933_10006631_4	Ga0052187_10089_73	1	0	1	285	100	225.167	31.6667	59.8333	41.3333	0.203583	70.88	0	0	0	0
dsrC	JGI26250J51715_1000893_11	Ga0052187_10089_73	1	1	0	0	0	0	0	0	0			0	0	0	0
dsrC	Ga0052187_10045_111	TahiMoana_1004113_13	1	0	1	309	100	242.667	1	63.3333	3	0.0869963	98.71	0	0	0	0
dsrC	Ga0052187_10048_112	TahiMoana_1004113_13	1	0	1	309	100	242	0	64	0		100	0	0	0	0
dsrC	Ga0052187_10049_15	TahiMoana_1004113_13	1	0	1	309	100	242	0	64	0		100	0	0	0	0
dsrC	JGI26248J51725_1001805_2	TahiMoana_1004113_13	1	1	0	0	0	0	0	0	0			0	0	0	0
dsrC	JGI26251J51716_1000842_10	TahiMoana_1004113_13	1	1	0	0	0	0	0	0	0			0	0	0	0
dsrC	GBIDBA_10002116_13	TahiMoana_1004113_13	1	0	1	215	100	228.5	65.6667	59.5	35.3333	0.48394	73.49	0	0	0	0
dsrC	Abe_10000720_34	TahiMoana_1004113_13	1	0	1	258	100	202	0	53	0		100	0	0	0	0
dsrC	Ga0099850_1002614_15	TahiMoana_1004113_13	1	0	1	279	100	227.167	51.3333	57.8333	29.6667	0.440519	72.4	0	0	0	0
dsrC	Ga0099848_1001117_2	TahiMoana_1004113_13	1	0	1	276	100	227.5	50.5	57.5	27.5	0.464136	73.19	0	0	0	0
dsrC	JGI26250J51715_1000893_11	TahiMoana_1004113_13	1	1	0	0	0	0	0	0	0			0	0	0	0
dsrC	Ga0052187_10048_112	Ga0052187_10045_111	1	0	1	309	100	242.667	1	63.3333	3	0.0869963	98.71	0	0	0	0
dsrC	Ga0052187_10049_15	Ga0052187_10045_111	1	0	1	309	100	242.667	1	63.3333	3	0.0869963	98.71	0	0	0	0
dsrC	JGI26248J51725_1001805_2	Ga0052187_10045_111	1	1	0	0	0	0	0	0	0			0	0	0	0
dsrC	JGI26251J51716_1000842_10	Ga0052187_10045_111	1	1	0	0	0	0	0	0	0			0	0	0	0
dsrC	Abe_10000720_34	Ga0052187_10045_111	1	0	1	258	100	202.333	1	52.6667	2	0.130148	98.84	0	0	0	0
dsrC	Ga0099850_1002614_15	Ga0052187_10045_111	1	0	1	279	100	227.833	51.8333	57.1667	29.1667	0.445911	72.4	0	0	0	0
dsrC	Ga0099848_1001117_2	Ga0052187_10045_111	1	0	1	276	100	228.167	50.5	56.8333	27.5	0.457414	73.19	0	0	0	0
dsrC	JGI26250J51715_1000893_11	Ga0052187_10045_111	1	1	0	0	0	0	0	0	0			0	0	0	0
dsrC	Ga0052187_10049_15	Ga0052187_10048_112	1	0	1	309	100	242	0	64	0		100	0	0	0	0
dsrC	JGI26248J51725_1001805_2	Ga0052187_10048_112	1	1	0	0	0	0	0	0	0			0	0	0	0
dsrC	JGI26251J51716_1000842_10	Ga0052187_10048_112	1	1	0	0	0	0	0	0	0			0	0	0	0
dsrC	GBIDBA_10002116_13	Ga0052187_10048_112	1	0	1	215	100	228.5	65.6667	59.5	35.3333	0.48394	73.49	0	0	0	0
dsrC	Abe_10000720_34	Ga0052187_10048_112	1	0	1	258	100	202	0	53	0		100	0	0	0	0
dsrC	Ga0099850_1002614_15	Ga0052187_10048_112	1	0	1	279	100	227.167	51.3333	57.8333	29.6667	0.440519	72.4	0	0	0	0
dsrC	Ga0099848_1001117_2	Ga0052187_10048_112	1	0	1	276	100	227.5	50.5	57.5	27.5	0.464136	73.19	0	0	0	0
dsrC	JGI26250J51715_1000893_11	Ga0052187_10048_112	1	1	0	0	0	0	0	0	0			0	0	0	0
dsrC	JGI26248J51725_1001805_2	Ga0052187_10049_15	1	1	0	0	0	0	0	0	0			0	0	0	0
dsrC	JGI26251J51716_1000842_10	Ga0052187_10049_15	1	1	0	0	0	0	0	0	0			0	0	0	0
dsrC	GBIDBA_10002116_13	Ga0052187_10049_15	1	0	1	215	100	228.5	65.6667	59.5	35.3333	0.48394	73.49	0	0	0	0
dsrC	Abe_10000720_34	Ga0052187_10049_15	1	0	1	258	100	202	0	53	0		100	0	0	0	0
dsrC	Ga0099850_1002614_15	Ga0052187_10049_15	1	0	1	279	100	227.167	51.3333	57.8333	29.6667	0.440519	72.4	0	0	0	0
dsrC	Ga0099848_1001117_2	Ga0052187_10049_15	1	0	1	276	100	227.5	50.5	57.5	27.5	0.464136	73.19	0	0	0	0
dsrC	JGI26250J51715_1000893_11	Ga0052187_10049_15	1	1	0	0	0	0	0	0	0			0	0	0	0
dsrC	Ga0052187_10086_104	Ga0052187_10083_110	1	0	1	324	100	253.333	0	67.6667	1	0	99.69	0	0	0	0
dsrC	Ga0052187_10089_129	Ga0052187_10083_110	1	0	1	324	100	253.333	0	67.6667	1	0	99.69	0	0	0	0
dsrC	Ga0098055_1003148_5	Ga0052187_10083_110	1	0	1	320	100	254.833	41.1667	66.1667	42.8333	0.249544	74.06	0	0	0	0
dsrC	Ga0098053_1001797_10	Ga0052187_10083_110	1	0	1	320	100	254.833	41.1667	66.1667	42.8333	0.249544	74.06	0	0	0	0
dsrC	Mariner_1000289_25	Ga0052187_10083_110	1	0	1	324	100	253.333	0	67.6667	1	0	99.69	0	0	0	0
dsrC	TahiMoana_1000070_23	Ga0052187_10083_110	1	0	1	324	100	253.333	0	67.6667	1	0	99.69	0	0	0	0
dsrC	KiloMoana_10000689_17	TahiMoana_1001201_21	1	0	1	291	100	228.333	0	59.6667	0		100	0	0	0	0
dsrC	Abe_10000891_7	TahiMoana_1001201_21	1	0	1	291	100	228.333	0	59.6667	0		100	0	0	0	0
dsrC	Ga0052187_10090_28	TahiMoana_1001201_21	1	0	1	291	100	228.333	0	59.6667	0		100	0	0	0	0
dsrC	Ga0052187_10091_28	TahiMoana_1001201_21	1	0	1	291	100	228.333	0	59.6667	0		100	0	0	0	0
dsrC	Ga0052187_10092_30	TahiMoana_1001201_21	1	0	1	291	100	228.333	0	59.6667	0		100	0	0	0	0
dsrC	JGI26248J51725_1001805_2	TahiMoana_1001201_21	1	1	0	0	0	0	0	0	0			0	0	0	0
dsrC	JGI26251J51716_1000842_10	TahiMoana_1001201_21	1	1	0	0	0	0	0	0	0			0	0	0	0
dsrC	GBIDBA_10002116_13	TahiMoana_1001201_21	1	0	1	291	100	228.5	22.3333	59.5	37.6667	0.154393	79.38	0	0	0	0
dsrC	JGI26250J51715_1000893_11	TahiMoana_1001201_21	1	1	0	0	0	0	0	0	0			0	0	0	0
dsrC	SI36aug09_135mDRAFT_c1001221_2	TahiMoana_1001201_21	1	0	1	285	100	227.333	28.8333	57.6667	33.1667	0.220523	78.25	0	0	0	0
dsrC	Abe_10000891_7	KiloMoana_10000689_17	1	0	1	291	100	228.333	0	59.6667	0		100	0	0	0	0
dsrC	Ga0052187_10090_28	KiloMoana_10000689_17	1	0	1	291	100	228.333	0	59.6667	0		100	0	0	0	0
dsrC	Ga0052187_10091_28	KiloMoana_10000689_17	1	0	1	291	100	228.333	0	59.6667	0		100	0	0	0	0
dsrC	Ga0052187_10092_30	KiloMoana_10000689_17	1	0	1	291	100	228.333	0	59.6667	0		100	0	0	0	0
dsrC	JGI26248J51725_1001805_2	KiloMoana_10000689_17	1	1	0	0	0	0	0	0	0			0	0	0	0
dsrC	JGI26251J51716_1000842_10	KiloMoana_10000689_17	1	1	0	0	0	0	0	0	0			0	0	0	0
dsrC	GBIDBA_10002116_13	KiloMoana_10000689_17	1	0	1	291	100	228.5	22.3333	59.5	37.6667	0.154393	79.38	0	0	0	0
dsrC	JGI26250J51715_1000893_11	KiloMoana_10000689_17	1	1	0	0	0	0	0	0	0			0	0	0	0
dsrC	SI36aug09_135mDRAFT_c1001221_2	KiloMoana_10000689_17	1	0	1	285	100	227.333	28.8333	57.6667	33.1667	0.220523	78.25	0	0	0	0
dsrC	Ga0052187_10090_28	Abe_10000891_7	1	0	1	291	100	228.333	0	59.6667	0		100	0	0	0	0
dsrC	Ga0052187_10091_28	Abe_10000891_7	1	0	1	291	100	228.333	0	59.6667	0		100	0	0	0	0
dsrC	Ga0052187_10092_30	Abe_10000891_7	1	0	1	291	100	228.333	0	59.6667	0		100	0	0	0	0
dsrC	JGI26248J51725_1001805_2	Abe_10000891_7	1	1	0	0	0	0	0	0	0			0	0	0	0
dsrC	JGI26251J51716_1000842_10	Abe_10000891_7	1	1	0	0	0	0	0	0	0			0	0	0	0
dsrC	GBIDBA_10002116_13	Abe_10000891_7	1	0	1	291	100	228.5	22.3333	59.5	37.6667	0.154393	79.38	0	0	0	0
dsrC	JGI26250J51715_1000893_11	Abe_10000891_7	1	1	0	0	0	0	0	0	0			0	0	0	0
dsrC	SI36aug09_135mDRAFT_c1001221_2	Abe_10000891_7	1	0	1	285	100	227.333	28.8333	57.6667	33.1667	0.220523	78.25	0	0	0	0
dsrC	Ga0052187_10091_28	Ga0052187_10090_28	1	0	1	291	100	228.333	0	59.6667	0		100	0	0	0	0
dsrC	Ga0052187_10092_30	Ga0052187_10090_28	1	0	1	291	100	228.333	0	59.6667	0		100	0	0	0	0
dsrC	JGI26248J51725_1001805_2	Ga0052187_10090_28	1	1	0	0	0	0	0	0	0			0	0	0	0
dsrC	JGI26251J51716_1000842_10	Ga0052187_10090_28	1	1	0	0	0	0	0	0	0			0	0	0	0
dsrC	GBIDBA_10002116_13	Ga0052187_10090_28	1	0	1	291	100	228.5	22.3333	59.5	37.6667	0.154393	79.38	0	0	0	0
dsrC	JGI26250J51715_1000893_11	Ga0052187_10090_28	1	1	0	0	0	0	0	0	0			0	0	0	0
dsrC	SI36aug09_135mDRAFT_c1001221_2	Ga0052187_10090_28	1	0	1	285	100	227.333	28.8333	57.6667	33.1667	0.220523	78.25	0	0	0	0
dsrC	Ga0052187_10092_30	Ga0052187_10091_28	1	0	1	291	100	228.333	0	59.6667	0		100	0	0	0	0
dsrC	JGI26248J51725_1001805_2	Ga0052187_10091_28	1	1	0	0	0	0	0	0	0			0	0	0	0
dsrC	JGI26251J51716_1000842_10	Ga0052187_10091_28	1	1	0	0	0	0	0	0	0			0	0	0	0
dsrC	GBIDBA_10002116_13	Ga0052187_10091_28	1	0	1	291	100	228.5	22.3333	59.5	37.6667	0.154393	79.38	0	0	0	0
dsrC	JGI26250J51715_1000893_11	Ga0052187_10091_28	1	1	0	0	0	0	0	0	0			0	0	0	0
dsrC	SI36aug09_135mDRAFT_c1001221_2	Ga0052187_10091_28	1	0	1	285	100	227.333	28.8333	57.6667	33.1667	0.220523	78.25	0	0	0	0
dsrC	JGI26248J51725_1001805_2	Ga0052187_10092_30	1	1	0	0	0	0	0	0	0			0	0	0	0
dsrC	JGI26251J51716_1000842_10	Ga0052187_10092_30	1	1	0	0	0	0	0	0	0			0	0	0	0
dsrC	GBIDBA_10002116_13	Ga0052187_10092_30	1	0	1	291	100	228.5	22.3333	59.5	37.6667	0.154393	79.38	0	0	0	0
dsrC	JGI26250J51715_1000893_11	Ga0052187_10092_30	1	1	0	0	0	0	0	0	0			0	0	0	0
dsrC	SI36aug09_135mDRAFT_c1001221_2	Ga0052187_10092_30	1	0	1	285	100	227.333	28.8333	57.6667	33.1667	0.220523	78.25	0	0	0	0
dsrC	JGI26251J51716_1000842_10	JGI26248J51725_1001805_2	1	1	0	0	0	0	0	0	0			0	0	0	0
dsrC	Ga0066611_10004785_8	JGI26248J51725_1001805_2	1	1	0	0	0	0	0	0	0			0	0	0	0
dsrC	GBIDBA_10002116_13	JGI26248J51725_1001805_2	1	1	0	0	0	0	0	0	0			0	0	0	0
dsrC	Abe_10000720_34	JGI26248J51725_1001805_2	1	1	0	0	0	0	0	0	0			0	0	0	0
dsrC	Ga0114933_10006631_4	JGI26248J51725_1001805_2	1	1	0	0	0	0	0	0	0			0	0	0	0
dsrC	JGI26250J51715_1000893_11	JGI26248J51725_1001805_2	1	1	0	0	0	0	0	0	0			0	0	0	0
dsrC	SI36aug09_135mDRAFT_c1001221_2	JGI26248J51725_1001805_2	1	1	0	0	0	0	0	0	0			0	0	0	0
dsrC	Ga0066611_10004785_8	JGI26251J51716_1000842_10	1	1	0	0	0	0	0	0	0			0	0	0	0
dsrC	GBIDBA_10002116_13	JGI26251J51716_1000842_10	1	1	0	0	0	0	0	0	0			0	0	0	0
dsrC	Abe_10000720_34	JGI26251J51716_1000842_10	1	1	0	0	0	0	0	0	0			0	0	0	0
dsrC	Ga0114933_10006631_4	JGI26251J51716_1000842_10	1	1	0	0	0	0	0	0	0			0	0	0	0
dsrC	JGI26250J51715_1000893_11	JGI26251J51716_1000842_10	1	1	0	0	0	0	0	0	0			0	0	0	0
dsrC	SI36aug09_135mDRAFT_c1001221_2	JGI26251J51716_1000842_10	1	1	0	0	0	0	0	0	0			0	0	0	0
dsrC	GBIDBA_10002116_13	Ga0066611_10004785_8	1	0	1	290	100	228.833	16	59.1667	33	0.125361	83.1	0	0	0	0
dsrC	Ga0114933_10006631_4	Ga0066611_10004785_8	1	0	1	290	100	228.333	35.6667	59.6667	45.3333	0.205593	72.07	0	0	0	0
dsrC	Abe_10000720_34	GBIDBA_10002116_13	1	0	1	215	100	202.5	56.6667	52.5	30.3333	0.48433	73.49	0	0	0	0
dsrC	Ga0114933_10006631_4	GBIDBA_10002116_13	1	0	1	291	100	228.167	30.5	59.8333	44.5	0.179734	74.23	0	0	0	0
dsrC	JGI26250J51715_1000893_11	GBIDBA_10002116_13	1	1	0	0	0	0	0	0	0			0	0	0	0
dsrC	SI36aug09_135mDRAFT_c1001221_2	GBIDBA_10002116_13	1	0	1	288	100	227.167	34.8333	57.8333	30.1667	0.293969	76.74	0	0	0	0
dsrC	Ga0052187_10089_129	Ga0052187_10086_104	1	0	1	324	100	253.333	0	67.6667	0		100	0	0	0	0
dsrC	Ga0098055_1003148_5	Ga0052187_10086_104	1	0	1	320	100	254.833	41.1667	66.1667	43.8333	0.243851	73.75	0	0	0	0
dsrC	Ga0098053_1001797_10	Ga0052187_10086_104	1	0	1	320	100	254.833	41.1667	66.1667	43.8333	0.243851	73.75	0	0	0	0
dsrC	Mariner_1000289_25	Ga0052187_10086_104	1	0	1	324	100	253.333	0	67.6667	0		100	0	0	0	0
dsrC	TahiMoana_1000070_23	Ga0052187_10086_104	1	0	1	324	100	253.333	0	67.6667	0		100	0	0	0	0
dsrC	Ga0063241_1000286_36	Ga0181567_10000300_1	1	0	1	281	100	229.167	49.6667	55.8333	37.3333	0.324123	70.11	0	0	0	0
dsrC	Ga0181599_1000002_162	Ga0181567_10000300_1	1	0	1	284	100	229.167	15	55.8333	32	0.114205	83.8	0	0	0	0
dsrC	Ga0066377_10000188_5	Ga0181567_10000300_1	1	0	1	284	100	229.833	4.5	55.1667	14.5	0.0744918	93.66	0	0	0	0
dsrC	Ga0181591_10013317_9	Ga0181567_10000300_1	1	0	1	285	100	229.167	29.3333	55.8333	41.6667	0.17152	75.09	0	0	0	0
dsrC	Ga0181565_10000461_46	Ga0181567_10000300_1	1	0	1	285	100	230.667	0	54.3333	0		100	0	0	0	0
dsrC	Ga0181571_10004075_19	Ga0181567_10000300_1	1	0	1	285	100	230.667	0	54.3333	0		100	0	0	0	0
dsrC	Ga0181576_10000451_2	Ga0181567_10000300_1	1	0	1	285	100	230.667	0	54.3333	0		100	0	0	0	0
dsrC	Ga0181568_10000441_4	Ga0181567_10000300_1	1	0	1	285	100	230.667	0	54.3333	0		100	0	0	0	0
dsrC	Ga0181606_10013324_3	Ga0181567_10000300_1	1	0	1	273	100	229.5	33	55.5	35	0.228011	78.39	0	0	0	0
dsrC	Ga0099850_1002614_15	Abe_10000720_34	1	0	1	256	100	204	48.3333	51	25.6667	0.470779	71.48	0	0	0	0
dsrC	Ga0099848_1001117_2	Abe_10000720_34	1	0	1	239	100	204.333	47.5	50.6667	24.5	0.48074	73.64	0	0	0	0
dsrC	Ga0114933_10006631_4	Abe_10000720_34	1	0	1	199	100	201.667	48.3333	53.3333	37.6667	0.339355	71.86	0	0	0	0
dsrC	JGI26250J51715_1000893_11	Abe_10000720_34	1	1	0	0	0	0	0	0	0			0	0	0	0
dsrC	SI36aug09_135mDRAFT_c1001221_2	Abe_10000720_34	1	0	1	236	100	203.333	46.5	51.6667	34.5	0.34248	70.34	0	0	0	0
dsrC	Ga0098055_1003148_5	Ga0052187_10089_129	1	0	1	320	100	254.833	41.1667	66.1667	43.8333	0.243851	73.75	0	0	0	0
dsrC	Ga0098053_1001797_10	Ga0052187_10089_129	1	0	1	320	100	254.833	41.1667	66.1667	43.8333	0.243851	73.75	0	0	0	0
dsrC	Mariner_1000289_25	Ga0052187_10089_129	1	0	1	324	100	253.333	0	67.6667	0		100	0	0	0	0
dsrC	TahiMoana_1000070_23	Ga0052187_10089_129	1	0	1	324	100	253.333	0	67.6667	0		100	0	0	0	0
dsrC	SRS022536_LANL_scaffold_98123_63	Ga0102685_100288_1	1	0	1	330	100	255.5	9	71.5	16	0.157412	92.42	0	0	0	0
dsrC	SRS013881_WUGC_scaffold_945_8	Ga0102685_100288_1	1	0	1	330	100	255.5	9	71.5	16	0.157412	92.42	0	0	0	0
dsrC	Ga0114284_1000257_3	Ga0102685_100288_1	1	0	1	329	100	255.5	9	71.5	14	0.179899	93.01	0	0	0	0
dsrC	Ga0115191_100217_61	Ga0102685_100288_1	1	0	1	330	100	255.833	10	71.1667	14	0.198697	92.73	0	0	0	0
dsrC	Ga0105779_100356_26	Ga0102685_100288_1	1	0	1	330	100	255.5	9	71.5	15	0.167906	92.73	0	0	0	0
dsrC	Ga0105780_100206_2	Ga0102685_100288_1	1	0	1	330	100	255.5	9	71.5	15	0.167906	92.73	0	0	0	0
dsrC	Ga0114309_100207_3	Ga0102685_100288_1	1	0	1	330	100	255.5	9	71.5	15	0.167906	92.73	0	0	0	0
dsrC	SRS011098_Baylor_scaffold_27433_33	Ga0102685_100288_1	1	0	1	330	100	255.833	9	71.1667	13	0.192583	93.33	0	0	0	0
dsrC	Ga0099624_100228_4	Ga0102685_100288_1	1	0	1	329	100	255.167	9	71.8333	19	0.133349	91.49	0	0	0	0
dsrC	Ga0111421_100262_61	Ga0102685_100288_1	1	0	1	329	100	255.167	9	71.8333	19	0.133349	91.49	0	0	0	0
dsrC	Ga0100365_1000143_7	Ga0102685_100288_1	1	0	1	330	100	255.333	8	71.6667	19	0.118181	91.82	0	0	0	0
dsrC	Ga0099581_100223_71	Ga0102685_100288_1	1	0	1	329	100	255.833	9	71.1667	14	0.178827	93.01	0	0	0	0
dsrC	Ga0104922_100183_7	Ga0102685_100288_1	1	0	1	329	100	255.333	8	71.6667	17	0.132084	92.4	0	0	0	0
dsrC	Ga0113886_1000191_4	Ga0102685_100288_1	1	0	1	329	100	255.833	9	71.1667	14	0.178827	93.01	0	0	0	0
dsrC	Ga0099391_100235_67	Ga0102685_100288_1	1	0	1	330	100	256	9	71	16	0.156006	92.42	0	0	0	0
dsrC	Ga0114854_100189_63	Ga0102685_100288_1	1	0	1	330	100	255.667	9	71.3333	17	0.147711	92.12	0	0	0	0
dsrC	Ga0101799_100102_60	Ga0102685_100288_1	1	0	1	330	100	254.5	9	72.5	17	0.150815	92.12	0	0	0	0
dsrC	Ga0100175_100553_54	Ga0102685_100288_1	1	0	1	329	100	255.833	10	71.1667	15	0.185451	92.4	0	0	0	0
dsrC	SI47jul10_135mDRAFT_c1001627_2	SI48aug10_135mDRAFT_c1001003_16	1	0	1	321	100	251	0	67	0		100	0	0	0	0
dsrC	SI53jan11_135mDRAFT_c1001105_14	SI48aug10_135mDRAFT_c1001003_16	1	0	1	321	100	251	0	67	0		100	0	0	0	0
dsrC	JGI26270J51728_1000841_15	SI48aug10_135mDRAFT_c1001003_16	1	0	1	321	100	251	0	67	0		100	0	0	0	0
dsrC	SI53jan11_135mDRAFT_c1001105_14	SI47jul10_135mDRAFT_c1001627_2	1	0	1	321	100	251	0	67	0		100	0	0	0	0
dsrC	JGI26270J51728_1000841_15	SI47jul10_135mDRAFT_c1001627_2	1	0	1	321	100	251	0	67	0		100	0	0	0	0
dsrC	JGI26270J51728_1000841_15	SI53jan11_135mDRAFT_c1001105_14	1	0	1	321	100	251	0	67	0		100	0	0	0	0
dsrC	DelMOSum2010_c10002117_9	DelMOSpr2010_c10001363_20	1	1	0	0	0	0	0	0	0			0	0	0	0
dsrC	SRS013881_WUGC_scaffold_945_8	SRS022536_LANL_scaffold_98123_63	1	0	1	330	100	255.333	0	71.6667	0		100	0	0	0	0
dsrC	Ga0114284_1000257_3	SRS022536_LANL_scaffold_98123_63	1	0	1	329	100	255.333	2	71.6667	12	0.0467798	95.74	0	0	0	0
dsrC	Ga0115191_100217_61	SRS022536_LANL_scaffold_98123_63	1	0	1	330	100	255.667	3	71.3333	12	0.0697523	95.45	0	0	0	0
dsrC	Ga0105779_100356_26	SRS022536_LANL_scaffold_98123_63	1	0	1	330	100	255.333	2	71.6667	10	0.0561358	96.36	0	0	0	0
dsrC	Ga0105780_100206_2	SRS022536_LANL_scaffold_98123_63	1	0	1	330	100	255.333	2	71.6667	10	0.0561358	96.36	0	0	0	0
dsrC	Ga0114309_100207_3	SRS022536_LANL_scaffold_98123_63	1	0	1	330	100	255.333	2	71.6667	10	0.0561358	96.36	0	0	0	0
dsrC	SRS011098_Baylor_scaffold_27433_33	SRS022536_LANL_scaffold_98123_63	1	0	1	330	100	255.667	3	71.3333	17	0.0492369	93.94	0	0	0	0
dsrC	Ga0099624_100228_4	SRS022536_LANL_scaffold_98123_63	1	0	1	329	100	255	5	72	18	0.0784314	93.01	0	0	0	0
dsrC	Ga0111421_100262_61	SRS022536_LANL_scaffold_98123_63	1	0	1	329	100	255	5	72	18	0.0784314	93.01	0	0	0	0
dsrC	Ga0100365_1000143_7	SRS022536_LANL_scaffold_98123_63	1	0	1	330	100	255.167	2.5	71.8333	14.5	0.0485371	94.85	0	0	0	0
dsrC	Ga0099581_100223_71	SRS022536_LANL_scaffold_98123_63	1	0	1	329	100	255.667	3	71.3333	17	0.0492369	93.92	0	0	0	0
dsrC	Ga0104922_100183_7	SRS022536_LANL_scaffold_98123_63	1	0	1	329	100	255.167	3	71.8333	15	0.0563031	94.53	0	0	0	0
dsrC	Ga0113886_1000191_4	SRS022536_LANL_scaffold_98123_63	1	0	1	329	100	255.667	3	71.3333	17	0.0492369	93.92	0	0	0	0
dsrC	Ga0099391_100235_67	SRS022536_LANL_scaffold_98123_63	1	0	1	330	100	255.833	3	71.1667	16	0.052158	94.24	0	0	0	0
dsrC	Ga0114854_100189_63	SRS022536_LANL_scaffold_98123_63	1	0	1	330	100	255.5	3	71.5	16	0.0524706	94.24	0	0	0	0
dsrC	Ga0101799_100102_60	SRS022536_LANL_scaffold_98123_63	1	0	1	330	100	254.333	3	72.6667	16	0.0535714	94.24	0	0	0	0
dsrC	Ga0100175_100553_54	SRS022536_LANL_scaffold_98123_63	1	0	1	329	100	255.667	4	71.3333	18	0.062002	93.31	0	0	0	0
dsrC	Ga0114284_1000257_3	SRS013881_WUGC_scaffold_945_8	1	0	1	329	100	255.333	2	71.6667	12	0.0467798	95.74	0	0	0	0
dsrC	Ga0115191_100217_61	SRS013881_WUGC_scaffold_945_8	1	0	1	330	100	255.667	3	71.3333	12	0.0697523	95.45	0	0	0	0
dsrC	Ga0105779_100356_26	SRS013881_WUGC_scaffold_945_8	1	0	1	330	100	255.333	2	71.6667	10	0.0561358	96.36	0	0	0	0
dsrC	Ga0105780_100206_2	SRS013881_WUGC_scaffold_945_8	1	0	1	330	100	255.333	2	71.6667	10	0.0561358	96.36	0	0	0	0
dsrC	Ga0114309_100207_3	SRS013881_WUGC_scaffold_945_8	1	0	1	330	100	255.333	2	71.6667	10	0.0561358	96.36	0	0	0	0
dsrC	SRS011098_Baylor_scaffold_27433_33	SRS013881_WUGC_scaffold_945_8	1	0	1	330	100	255.667	3	71.3333	17	0.0492369	93.94	0	0	0	0
dsrC	Ga0099624_100228_4	SRS013881_WUGC_scaffold_945_8	1	0	1	329	100	255	5	72	18	0.0784314	93.01	0	0	0	0
dsrC	Ga0111421_100262_61	SRS013881_WUGC_scaffold_945_8	1	0	1	329	100	255	5	72	18	0.0784314	93.01	0	0	0	0
dsrC	Ga0100365_1000143_7	SRS013881_WUGC_scaffold_945_8	1	0	1	330	100	255.167	2.5	71.8333	14.5	0.0485371	94.85	0	0	0	0
dsrC	Ga0099581_100223_71	SRS013881_WUGC_scaffold_945_8	1	0	1	329	100	255.667	3	71.3333	17	0.0492369	93.92	0	0	0	0
dsrC	Ga0104922_100183_7	SRS013881_WUGC_scaffold_945_8	1	0	1	329	100	255.167	3	71.8333	15	0.0563031	94.53	0	0	0	0
dsrC	Ga0113886_1000191_4	SRS013881_WUGC_scaffold_945_8	1	0	1	329	100	255.667	3	71.3333	17	0.0492369	93.92	0	0	0	0
dsrC	Ga0099391_100235_67	SRS013881_WUGC_scaffold_945_8	1	0	1	330	100	255.833	3	71.1667	16	0.052158	94.24	0	0	0	0
dsrC	Ga0114854_100189_63	SRS013881_WUGC_scaffold_945_8	1	0	1	330	100	255.5	3	71.5	16	0.0524706	94.24	0	0	0	0
dsrC	Ga0101799_100102_60	SRS013881_WUGC_scaffold_945_8	1	0	1	330	100	254.333	3	72.6667	16	0.0535714	94.24	0	0	0	0
dsrC	Ga0100175_100553_54	SRS013881_WUGC_scaffold_945_8	1	0	1	329	100	255.667	4	71.3333	18	0.062002	93.31	0	0	0	0
dsrC	Ga0115191_100217_61	Ga0114284_1000257_3	1	0	1	329	100	255.667	3	71.3333	8	0.104628	96.66	0	0	0	0
dsrC	Ga0105779_100356_26	Ga0114284_1000257_3	1	0	1	329	100	255.333	2	71.6667	13	0.0431814	95.44	0	0	0	0
dsrC	Ga0105780_100206_2	Ga0114284_1000257_3	1	0	1	329	100	255.333	2	71.6667	13	0.0431814	95.44	0	0	0	0
dsrC	Ga0114309_100207_3	Ga0114284_1000257_3	1	0	1	329	100	255.333	2	71.6667	13	0.0431814	95.44	0	0	0	0
dsrC	SRS011098_Baylor_scaffold_27433_33	Ga0114284_1000257_3	1	0	1	329	100	255.667	3	71.3333	11	0.0760934	95.74	0	0	0	0
dsrC	Ga0099624_100228_4	Ga0114284_1000257_3	1	0	1	330	100	255	5	72	15	0.0941176	93.94	0	0	0	0
dsrC	Ga0111421_100262_61	Ga0114284_1000257_3	1	0	1	330	100	255	5	72	15	0.0941176	93.94	0	0	0	0
dsrC	Ga0100365_1000143_7	Ga0114284_1000257_3	1	0	1	329	100	255.167	2.5	71.8333	12.5	0.0563031	95.44	0	0	0	0
dsrC	Ga0099581_100223_71	Ga0114284_1000257_3	1	0	1	330	100	255.667	3	71.3333	11	0.0760934	95.76	0	0	0	0
dsrC	Ga0104922_100183_7	Ga0114284_1000257_3	1	0	1	330	100	255.167	3	71.8333	12	0.0703788	95.45	0	0	0	0
dsrC	Ga0113886_1000191_4	Ga0114284_1000257_3	1	0	1	330	100	255.667	3	71.3333	11	0.0760934	95.76	0	0	0	0
dsrC	Ga0099391_100235_67	Ga0114284_1000257_3	1	0	1	329	100	255.833	3	71.1667	10	0.0834528	96.05	0	0	0	0
dsrC	Ga0114854_100189_63	Ga0114284_1000257_3	1	0	1	329	100	255.5	3	71.5	10	0.083953	96.05	0	0	0	0
dsrC	Ga0101799_100102_60	Ga0114284_1000257_3	1	0	1	329	100	254.333	3	72.6667	7	0.122449	96.96	0	0	0	0
dsrC	Ga0100175_100553_54	Ga0114284_1000257_3	1	0	1	330	100	255.667	4	71.3333	12	0.093003	95.15	0	0	0	0
dsrC	Ga0105779_100356_26	Ga0115191_100217_61	1	0	1	330	100	255.667	1	71.3333	13	0.0214622	95.76	0	0	0	0
dsrC	Ga0105780_100206_2	Ga0115191_100217_61	1	0	1	330	100	255.667	1	71.3333	13	0.0214622	95.76	0	0	0	0
dsrC	Ga0114309_100207_3	Ga0115191_100217_61	1	0	1	330	100	255.667	1	71.3333	13	0.0214622	95.76	0	0	0	0
dsrC	SRS011098_Baylor_scaffold_27433_33	Ga0115191_100217_61	1	0	1	330	100	256	2	71	13	0.0426683	95.45	0	0	0	0
dsrC	Ga0099624_100228_4	Ga0115191_100217_61	1	0	1	329	100	255.333	6	71.6667	15	0.112272	93.62	0	0	0	0
dsrC	Ga0111421_100262_61	Ga0115191_100217_61	1	0	1	329	100	255.333	6	71.6667	15	0.112272	93.62	0	0	0	0
dsrC	Ga0100365_1000143_7	Ga0115191_100217_61	1	0	1	330	100	255.5	3	71.5	9	0.0932811	96.36	0	0	0	0
dsrC	Ga0099581_100223_71	Ga0115191_100217_61	1	0	1	329	100	256	2	71	13	0.0426683	95.44	0	0	0	0
dsrC	Ga0104922_100183_7	Ga0115191_100217_61	1	0	1	329	100	255.5	4	71.5	12	0.0932811	95.14	0	0	0	0
dsrC	Ga0113886_1000191_4	Ga0115191_100217_61	1	0	1	329	100	256	2	71	13	0.0426683	95.44	0	0	0	0
dsrC	Ga0099391_100235_67	Ga0115191_100217_61	1	0	1	330	100	256.167	2	70.8333	12	0.0460854	95.76	0	0	0	0
dsrC	Ga0114854_100189_63	Ga0115191_100217_61	1	0	1	330	100	255.833	2	71.1667	12	0.0463626	95.76	0	0	0	0
dsrC	Ga0101799_100102_60	Ga0115191_100217_61	1	0	1	330	100	254.667	4	72.3333	10	0.113613	95.76	0	0	0	0
dsrC	Ga0100175_100553_54	Ga0115191_100217_61	1	0	1	329	100	256	3	71	14	0.0594308	94.83	0	0	0	0
dsrC	Ga0105780_100206_2	Ga0105779_100356_26	1	0	1	330	100	255.333	0	71.6667	0		100	0	0	0	0
dsrC	Ga0114309_100207_3	Ga0105779_100356_26	1	0	1	330	100	255.333	0	71.6667	0		100	0	0	0	0
dsrC	SRS011098_Baylor_scaffold_27433_33	Ga0105779_100356_26	1	0	1	330	100	255.667	1	71.3333	12	0.0232508	96.06	0	0	0	0
dsrC	Ga0099624_100228_4	Ga0105779_100356_26	1	0	1	329	100	255	5	72	16	0.0882353	93.62	0	0	0	0
dsrC	Ga0111421_100262_61	Ga0105779_100356_26	1	0	1	329	100	255	5	72	16	0.0882353	93.62	0	0	0	0
dsrC	Ga0100365_1000143_7	Ga0105779_100356_26	1	0	1	330	100	255.167	2	71.8333	16	0.0351894	94.55	0	0	0	0
dsrC	Ga0099581_100223_71	Ga0105779_100356_26	1	0	1	329	100	255.667	1	71.3333	16	0.0174381	94.83	0	0	0	0
dsrC	Ga0104922_100183_7	Ga0105779_100356_26	1	0	1	329	100	255.167	3	71.8333	11	0.0767769	95.74	0	0	0	0
dsrC	Ga0113886_1000191_4	Ga0105779_100356_26	1	0	1	329	100	255.667	1	71.3333	16	0.0174381	94.83	0	0	0	0
dsrC	Ga0099391_100235_67	Ga0105779_100356_26	1	0	1	330	100	255.833	1	71.1667	17	0.0163633	94.55	0	0	0	0
dsrC	Ga0114854_100189_63	Ga0105779_100356_26	1	0	1	330	100	255.5	1	71.5	17	0.0164614	94.55	0	0	0	0
dsrC	Ga0101799_100102_60	Ga0105779_100356_26	1	0	1	330	100	254.333	3	72.6667	18	0.047619	93.64	0	0	0	0
dsrC	Ga0100175_100553_54	Ga0105779_100356_26	1	0	1	329	100	255.667	2	71.3333	17	0.0328246	94.22	0	0	0	0
dsrC	Ga0114309_100207_3	Ga0105780_100206_2	1	0	1	330	100	255.333	0	71.6667	0		100	0	0	0	0
dsrC	SRS011098_Baylor_scaffold_27433_33	Ga0105780_100206_2	1	0	1	330	100	255.667	1	71.3333	12	0.0232508	96.06	0	0	0	0
dsrC	Ga0099624_100228_4	Ga0105780_100206_2	1	0	1	329	100	255	5	72	16	0.0882353	93.62	0	0	0	0
dsrC	Ga0111421_100262_61	Ga0105780_100206_2	1	0	1	329	100	255	5	72	16	0.0882353	93.62	0	0	0	0
dsrC	Ga0100365_1000143_7	Ga0105780_100206_2	1	0	1	330	100	255.167	2	71.8333	16	0.0351894	94.55	0	0	0	0
dsrC	Ga0099581_100223_71	Ga0105780_100206_2	1	0	1	329	100	255.667	1	71.3333	16	0.0174381	94.83	0	0	0	0
dsrC	Ga0104922_100183_7	Ga0105780_100206_2	1	0	1	329	100	255.167	3	71.8333	11	0.0767769	95.74	0	0	0	0
dsrC	Ga0113886_1000191_4	Ga0105780_100206_2	1	0	1	329	100	255.667	1	71.3333	16	0.0174381	94.83	0	0	0	0
dsrC	Ga0099391_100235_67	Ga0105780_100206_2	1	0	1	330	100	255.833	1	71.1667	17	0.0163633	94.55	0	0	0	0
dsrC	Ga0114854_100189_63	Ga0105780_100206_2	1	0	1	330	100	255.5	1	71.5	17	0.0164614	94.55	0	0	0	0
dsrC	Ga0101799_100102_60	Ga0105780_100206_2	1	0	1	330	100	254.333	3	72.6667	18	0.047619	93.64	0	0	0	0
dsrC	Ga0100175_100553_54	Ga0105780_100206_2	1	0	1	329	100	255.667	2	71.3333	17	0.0328246	94.22	0	0	0	0
dsrC	SRS011098_Baylor_scaffold_27433_33	Ga0114309_100207_3	1	0	1	330	100	255.667	1	71.3333	12	0.0232508	96.06	0	0	0	0
dsrC	Ga0099624_100228_4	Ga0114309_100207_3	1	0	1	329	100	255	5	72	16	0.0882353	93.62	0	0	0	0
dsrC	Ga0111421_100262_61	Ga0114309_100207_3	1	0	1	329	100	255	5	72	16	0.0882353	93.62	0	0	0	0
dsrC	Ga0100365_1000143_7	Ga0114309_100207_3	1	0	1	330	100	255.167	2	71.8333	16	0.0351894	94.55	0	0	0	0
dsrC	Ga0099581_100223_71	Ga0114309_100207_3	1	0	1	329	100	255.667	1	71.3333	16	0.0174381	94.83	0	0	0	0
dsrC	Ga0104922_100183_7	Ga0114309_100207_3	1	0	1	329	100	255.167	3	71.8333	11	0.0767769	95.74	0	0	0	0
dsrC	Ga0113886_1000191_4	Ga0114309_100207_3	1	0	1	329	100	255.667	1	71.3333	16	0.0174381	94.83	0	0	0	0
dsrC	Ga0099391_100235_67	Ga0114309_100207_3	1	0	1	330	100	255.833	1	71.1667	17	0.0163633	94.55	0	0	0	0
dsrC	Ga0114854_100189_63	Ga0114309_100207_3	1	0	1	330	100	255.5	1	71.5	17	0.0164614	94.55	0	0	0	0
dsrC	Ga0101799_100102_60	Ga0114309_100207_3	1	0	1	330	100	254.333	3	72.6667	18	0.047619	93.64	0	0	0	0
dsrC	Ga0100175_100553_54	Ga0114309_100207_3	1	0	1	329	100	255.667	2	71.3333	17	0.0328246	94.22	0	0	0	0
dsrC	Ga0099624_100228_4	SRS011098_Baylor_scaffold_27433_33	1	0	1	329	100	255.333	6	71.6667	12	0.140339	94.53	0	0	0	0
dsrC	Ga0111421_100262_61	SRS011098_Baylor_scaffold_27433_33	1	0	1	329	100	255.333	6	71.6667	12	0.140339	94.53	0	0	0	0
dsrC	Ga0100365_1000143_7	SRS011098_Baylor_scaffold_27433_33	1	0	1	330	100	255.5	3	71.5	16	0.0524706	94.24	0	0	0	0
dsrC	Ga0099581_100223_71	SRS011098_Baylor_scaffold_27433_33	1	0	1	329	100	256	2	71	8	0.0693359	96.96	0	0	0	0
dsrC	Ga0104922_100183_7	SRS011098_Baylor_scaffold_27433_33	1	0	1	329	100	255.5	4	71.5	9	0.124375	96.05	0	0	0	0
dsrC	Ga0113886_1000191_4	SRS011098_Baylor_scaffold_27433_33	1	0	1	329	100	256	2	71	8	0.0693359	96.96	0	0	0	0
dsrC	Ga0099391_100235_67	SRS011098_Baylor_scaffold_27433_33	1	0	1	330	100	256.167	2	70.8333	11	0.050275	96.06	0	0	0	0
dsrC	Ga0114854_100189_63	SRS011098_Baylor_scaffold_27433_33	1	0	1	330	100	255.833	2	71.1667	12	0.0463626	95.76	0	0	0	0
dsrC	Ga0101799_100102_60	SRS011098_Baylor_scaffold_27433_33	1	0	1	330	100	254.667	4	72.3333	16	0.0710079	93.94	0	0	0	0
dsrC	Ga0100175_100553_54	SRS011098_Baylor_scaffold_27433_33	1	0	1	329	100	256	3	71	9	0.0924479	96.35	0	0	0	0
dsrC	Ga0111421_100262_61	Ga0099624_100228_4	1	0	1	330	100	254.667	0	72.3333	0		100	0	0	0	0
dsrC	Ga0100365_1000143_7	Ga0099624_100228_4	1	0	1	329	100	254.833	5	72.1667	8	0.176995	96.05	0	0	0	0
dsrC	Ga0099581_100223_71	Ga0099624_100228_4	1	0	1	330	100	255.333	6	71.6667	10	0.168407	95.15	0	0	0	0
dsrC	Ga0104922_100183_7	Ga0099624_100228_4	1	0	1	330	100	254.833	4	72.1667	9	0.125863	96.06	0	0	0	0
dsrC	Ga0113886_1000191_4	Ga0099624_100228_4	1	0	1	330	100	255.333	6	71.6667	10	0.168407	95.15	0	0	0	0
dsrC	Ga0099391_100235_67	Ga0099624_100228_4	1	0	1	329	100	255.5	6	71.5	7	0.239866	96.05	0	0	0	0
dsrC	Ga0114854_100189_63	Ga0099624_100228_4	1	0	1	329	100	255.167	6	71.8333	7	0.241299	96.05	0	0	0	0
dsrC	Ga0101799_100102_60	Ga0099624_100228_4	1	0	1	329	100	254	6	73	14	0.123172	93.92	0	0	0	0
dsrC	Ga0100175_100553_54	Ga0099624_100228_4	1	0	1	330	100	255.333	7	71.6667	11	0.178614	94.55	0	0	0	0
dsrC	Ga0100365_1000143_7	Ga0111421_100262_61	1	0	1	329	100	254.833	5	72.1667	8	0.176995	96.05	0	0	0	0
dsrC	Ga0099581_100223_71	Ga0111421_100262_61	1	0	1	330	100	255.333	6	71.6667	10	0.168407	95.15	0	0	0	0
dsrC	Ga0104922_100183_7	Ga0111421_100262_61	1	0	1	330	100	254.833	4	72.1667	9	0.125863	96.06	0	0	0	0
dsrC	Ga0113886_1000191_4	Ga0111421_100262_61	1	0	1	330	100	255.333	6	71.6667	10	0.168407	95.15	0	0	0	0
dsrC	Ga0099391_100235_67	Ga0111421_100262_61	1	0	1	329	100	255.5	6	71.5	7	0.239866	96.05	0	0	0	0
dsrC	Ga0114854_100189_63	Ga0111421_100262_61	1	0	1	329	100	255.167	6	71.8333	7	0.241299	96.05	0	0	0	0
dsrC	Ga0101799_100102_60	Ga0111421_100262_61	1	0	1	329	100	254	6	73	14	0.123172	93.92	0	0	0	0
dsrC	Ga0100175_100553_54	Ga0111421_100262_61	1	0	1	330	100	255.333	7	71.6667	11	0.178614	94.55	0	0	0	0
dsrC	Ga0099581_100223_71	Ga0100365_1000143_7	1	0	1	329	100	255.5	3	71.5	10	0.083953	96.05	0	0	0	0
dsrC	Ga0104922_100183_7	Ga0100365_1000143_7	1	0	1	329	100	255	3	72	11	0.0770053	95.74	0	0	0	0
dsrC	Ga0113886_1000191_4	Ga0100365_1000143_7	1	0	1	329	100	255.5	3	71.5	10	0.083953	96.05	0	0	0	0
dsrC	Ga0099391_100235_67	Ga0100365_1000143_7	1	0	1	330	100	255.667	3	71.3333	7	0.119575	96.97	0	0	0	0
dsrC	Ga0114854_100189_63	Ga0100365_1000143_7	1	0	1	330	100	255.333	3	71.6667	7	0.120291	96.97	0	0	0	0
dsrC	Ga0101799_100102_60	Ga0100365_1000143_7	1	0	1	330	100	254.167	3.5	72.8333	11.5	0.0872131	95.45	0	0	0	0
dsrC	Ga0100175_100553_54	Ga0100365_1000143_7	1	0	1	329	100	255.5	4	71.5	11	0.101761	95.44	0	0	0	0
dsrC	Ga0104922_100183_7	Ga0099581_100223_71	1	0	1	330	100	255.5	4	71.5	13	0.0861057	94.85	0	0	0	0
dsrC	Ga0113886_1000191_4	Ga0099581_100223_71	1	0	1	330	100	256	0	71	0		100	0	0	0	0
dsrC	Ga0099391_100235_67	Ga0099581_100223_71	1	0	1	329	100	256.167	2	70.8333	9	0.0614473	96.66	0	0	0	0
dsrC	Ga0114854_100189_63	Ga0099581_100223_71	1	0	1	329	100	255.833	2	71.1667	11	0.0505774	96.05	0	0	0	0
dsrC	Ga0101799_100102_60	Ga0099581_100223_71	1	0	1	329	100	254.667	4	72.3333	14	0.0811518	94.53	0	0	0	0
dsrC	Ga0100175_100553_54	Ga0099581_100223_71	1	0	1	330	100	256	1	71	1	0.277344	99.39	0	0	0	0
dsrC	Ga0113886_1000191_4	Ga0104922_100183_7	1	0	1	330	100	255.5	4	71.5	13	0.0861057	94.85	0	0	0	0
dsrC	Ga0099391_100235_67	Ga0104922_100183_7	1	0	1	329	100	255.667	2	71.3333	10	0.0558018	96.35	0	0	0	0
dsrC	Ga0114854_100189_63	Ga0104922_100183_7	1	0	1	329	100	255.333	2	71.6667	10	0.0561358	96.35	0	0	0	0
dsrC	Ga0101799_100102_60	Ga0104922_100183_7	1	0	1	329	100	254.167	4	72.8333	13	0.0881715	94.83	0	0	0	0
dsrC	Ga0100175_100553_54	Ga0104922_100183_7	1	0	1	330	100	255.5	5	71.5	14	0.0999441	94.24	0	0	0	0
dsrC	Ga0099391_100235_67	Ga0113886_1000191_4	1	0	1	329	100	256.167	2	70.8333	9	0.0614473	96.66	0	0	0	0
dsrC	Ga0114854_100189_63	Ga0113886_1000191_4	1	0	1	329	100	255.833	2	71.1667	11	0.0505774	96.05	0	0	0	0
dsrC	Ga0101799_100102_60	Ga0113886_1000191_4	1	0	1	329	100	254.667	4	72.3333	14	0.0811518	94.53	0	0	0	0
dsrC	Ga0100175_100553_54	Ga0113886_1000191_4	1	0	1	330	100	256	1	71	1	0.277344	99.39	0	0	0	0
dsrC	Ga0114854_100189_63	Ga0099391_100235_67	1	0	1	330	100	256	0	71	2	0	99.39	0	0	0	0
dsrC	Ga0101799_100102_60	Ga0099391_100235_67	1	0	1	330	100	254.833	4	72.1667	9	0.125863	96.06	0	0	0	0
dsrC	Ga0100175_100553_54	Ga0099391_100235_67	1	0	1	329	100	256.167	3	70.8333	10	0.0829538	96.05	0	0	0	0
dsrC	Ga0101799_100102_60	Ga0114854_100189_63	1	0	1	330	100	254.5	4	72.5	9	0.12661	96.06	0	0	0	0
dsrC	Ga0100175_100553_54	Ga0114854_100189_63	1	0	1	329	100	255.833	3	71.1667	12	0.069544	95.44	0	0	0	0
dsrC	Ga0100175_100553_54	Ga0101799_100102_60	1	0	1	329	100	254.667	5	72.3333	15	0.0946771	93.92	0	0	0	0
dsrC	Ga0052187_10045_90	Ga0099848_1000651_20	1	0	1	233	100	242.333	41	66.6667	45	0.25065	70.39	0	0	0	0
dsrC	Ga0052187_10048_89	Ga0099848_1000651_20	1	0	1	233	100	242.333	41	66.6667	45	0.25065	70.39	0	0	0	0
dsrC	GBIDBA_10002116_29	Ga0099848_1000651_20	1	0	1	235	100	242.167	39	66.8333	46	0.233984	73.62	0	0	0	0
dsrC	Ga0099846_1002284_12	Ga0099848_1000651_20	1	0	1	312	100	242.667	1	66.3333	26	0.0105135	91.03	0	0	0	0
dsrC	Ga0052187_10048_89	Ga0052187_10045_90	1	0	1	345	100	269	0	73	0		100	0	0	0	0
dsrC	GBIDBA_10002116_29	Ga0052187_10045_90	1	0	1	344	100	268.833	7	73.1667	22	0.0865975	91.57	0	0	0	0
dsrC	Ga0099846_1002284_12	Ga0052187_10045_90	1	0	1	230	100	242.833	40	66.1667	44	0.247707	72.17	0	0	0	0
dsrC	GBIDBA_10002116_29	Ga0052187_10048_89	1	0	1	344	100	268.833	7	73.1667	22	0.0865975	91.57	0	0	0	0
dsrC	Ga0099846_1002284_12	Ga0052187_10048_89	1	0	1	230	100	242.833	40	66.1667	44	0.247707	72.17	0	0	0	0
dsrC	Ga0099846_1002284_12	GBIDBA_10002116_29	1	0	1	235	100	242.5	38.5	66.5	46.5	0.227048	72.34	0	0	0	0
dsrC	Ga0180432_10000092_166	Ga0180431_10000006_272	1	0	1	774	100	616	0	155	0		100	1	1	1	0	100	1
dsrC	KiloMoana_10002258_24	Mariner_1000093_8	1	0	1	327	100	258.667	0	65.3333	0		100	0	0	0	0
dsrC	DelMOSum2011_c10009870_9	JGI24005J15628_10007054_1	1	0	1	296	100	235.667	15	58.3333	28	0.132603	85.47	0	0	0	0
dsrC	Ga0070754_10002068_31	JGI24005J15628_10007054_1	1	0	1	297	100	235.667	22.5	58.3333	33.5	0.166248	81.14	0	0	0	0
dsrC	DelMOSpr2010_c10000755_7	JGI24005J15628_10007054_1	1	0	1	295	100	235.5	20.5	58.5	34.5	0.147605	82.37	0	0	0	0
dsrC	Ga0070752_1001274_19	JGI24005J15628_10007054_1	1	0	1	295	100	235.5	20.5	58.5	34.5	0.147605	82.37	0	0	0	0
dsrC	Ga0211543_10000361_40	JGI24005J15628_10007054_1	1	0	1	297	100	236	20	58	27	0.182046	84.18	0	0	0	0
dsrC	DelMOSpr2010_c10001654_16	JGI24005J15628_10007054_1	1	0	1	285	100	236.833	19.8333	57.1667	29.1667	0.164138	84.21	0	0	0	0
dsrC	JGI20158J14315_10007568_3	JGI24005J15628_10007054_1	1	0	1	296	100	235.833	15	58.1667	28	0.13213	85.47	0	0	0	0
dsrC	Ga0070749_10000900_13	JGI24005J15628_10007054_1	1	0	1	296	100	235.667	14	58.3333	29	0.119495	85.47	0	0	0	0
dsrC	Ga0070748_1005814_10	JGI24005J15628_10007054_1	1	0	1	297	100	235.667	14	58.3333	30	0.115512	85.19	0	0	0	0
dsrC	DelMOSpr2010_c10001363_26	JGI24005J15628_10007054_1	1	0	1	297	100	235.333	16.5	58.6667	22.5	0.182814	86.87	0	0	0	0
dsrC	JGI24004J15324_10003197_8	JGI24005J15628_10007054_1	1	0	1	297	100	235.333	16.5	58.6667	23.5	0.175035	86.53	0	0	0	0
dsrC	Ga0115000_10017078_8	JGI24005J15628_10007054_1	1	0	1	289	100	231.5	14.3333	56.5	24.6667	0.141819	86.16	0	0	0	0
dsrC	Ga0114994_10008841_8	JGI24005J15628_10007054_1	1	0	1	287	100	231.667	16.8333	56.3333	28.1667	0.145324	84.32	0	0	0	0
dsrC	Ga0114997_10013353_9	JGI24005J15628_10007054_1	1	0	1	287	100	231.667	16.8333	56.3333	28.1667	0.145324	84.32	0	0	0	0
dsrC	Ga0181553_10005440_18	JGI24005J15628_10007054_1	1	0	1	294	100	234.833	21	59.1667	37	0.143	81.63	0	0	0	0
dsrC	Ga0181566_10006358_16	JGI24005J15628_10007054_1	1	0	1	294	100	234.833	21	59.1667	36	0.146972	81.97	0	0	0	0
dsrC	Ga0181553_10001926_25	JGI24005J15628_10007054_1	1	0	1	282	100	226.5	16.5	55.5	33.5	0.120688	82.27	0	0	0	0
dsrC	Ga0070754_10002068_31	DelMOSum2011_c10009870_9	1	0	1	296	100	236.667	15	57.3333	37	0.0982109	82.43	0	0	0	0
dsrC	DelMOSpr2010_c10000755_7	DelMOSum2011_c10009870_9	1	0	1	296	100	236.5	13	57.5	36	0.0877966	83.45	0	0	0	0
dsrC	Ga0070752_1001274_19	DelMOSum2011_c10009870_9	1	0	1	296	100	236.5	13	57.5	36	0.0877966	83.45	0	0	0	0
dsrC	Ga0211543_10000361_40	DelMOSum2011_c10009870_9	1	0	1	296	100	237	14	57	29	0.116107	85.47	0	0	0	0
dsrC	DelMOSpr2010_c10001654_16	DelMOSum2011_c10009870_9	1	0	1	286	100	237.833	24.5	56.1667	25.5	0.226899	83.92	0	0	0	0
dsrC	JGI20158J14315_10007568_3	DelMOSum2011_c10009870_9	1	0	1	297	100	236.833	2	57.1667	14	0.0344828	94.61	0	0	0	0
dsrC	Ga0070749_10000900_13	DelMOSum2011_c10009870_9	1	0	1	297	100	236.667	1	57.3333	1	0.242254	99.33	0	0	0	0
dsrC	Ga0070748_1005814_10	DelMOSum2011_c10009870_9	1	0	1	296	100	236.667	1	57.3333	3	0.0807512	98.65	0	0	0	0
dsrC	DelMOSpr2010_c10001363_26	DelMOSum2011_c10009870_9	1	0	1	296	100	236.333	21	57.6667	30	0.170804	82.77	0	0	0	0
dsrC	JGI24004J15324_10003197_8	DelMOSum2011_c10009870_9	1	0	1	296	100	236.333	21	57.6667	31	0.165294	82.43	0	0	0	0
dsrC	Ga0115000_10017078_8	DelMOSum2011_c10009870_9	1	0	1	290	100	232.5	19	55.5	23	0.197195	85.17	0	0	0	0
dsrC	Ga0114994_10008841_8	DelMOSum2011_c10009870_9	1	0	1	290	100	232.667	21.5	55.3333	24.5	0.208701	83.79	0	0	0	0
dsrC	Ga0114997_10013353_9	DelMOSum2011_c10009870_9	1	0	1	290	100	232.667	21.5	55.3333	24.5	0.208701	83.79	0	0	0	0
dsrC	Ga0181553_10005440_18	DelMOSum2011_c10009870_9	1	0	1	294	100	235.833	17.6667	58.1667	30.3333	0.143649	84.01	0	0	0	0
dsrC	Ga0181566_10006358_16	DelMOSum2011_c10009870_9	1	0	1	294	100	235.833	17.6667	58.1667	32.3333	0.134764	83.33	0	0	0	0
dsrC	Ga0181553_10001926_25	DelMOSum2011_c10009870_9	1	0	1	281	100	227.5	13.5	54.5	25.5	0.126826	86.48	0	0	0	0
dsrC	DelMOSpr2010_c10000755_7	Ga0070754_10002068_31	1	0	1	297	100	236.5	4	57.5	1	0.972516	98.32	0	0	0	0
dsrC	Ga0070752_1001274_19	Ga0070754_10002068_31	1	0	1	297	100	236.5	4	57.5	1	0.972516	98.32	0	0	0	0
dsrC	Ga0211543_10000361_40	Ga0070754_10002068_31	1	0	1	297	100	237	12	57	32	0.0901899	85.19	0	0	0	0
dsrC	DelMOSpr2010_c10001654_16	Ga0070754_10002068_31	1	0	1	287	100	237.833	26.5	56.1667	31.5	0.198674	81.18	0	0	0	0
dsrC	JGI20158J14315_10007568_3	Ga0070754_10002068_31	1	0	1	296	100	236.833	15	57.1667	32	0.113147	84.12	0	0	0	0
dsrC	Ga0070749_10000900_13	Ga0070754_10002068_31	1	0	1	296	100	236.667	16	57.3333	38	0.102001	81.76	0	0	0	0
dsrC	Ga0070748_1005814_10	Ga0070754_10002068_31	1	0	1	297	100	236.667	16	57.3333	38	0.102001	81.82	0	0	0	0
dsrC	DelMOSpr2010_c10001363_26	Ga0070754_10002068_31	1	0	1	297	100	236.333	23	57.6667	36	0.155892	80.13	0	0	0	0
dsrC	JGI24004J15324_10003197_8	Ga0070754_10002068_31	1	0	1	297	100	236.333	23	57.6667	37	0.151679	79.8	0	0	0	0
dsrC	Ga0115000_10017078_8	Ga0070754_10002068_31	1	0	1	288	100	232.5	22.5	55.5	32.5	0.165261	81.6	0	0	0	0
dsrC	Ga0114994_10008841_8	Ga0070754_10002068_31	1	0	1	289	100	232.667	21.5	55.3333	30.5	0.167645	81.66	0	0	0	0
dsrC	Ga0114997_10013353_9	Ga0070754_10002068_31	1	0	1	289	100	232.667	21.5	55.3333	30.5	0.167645	81.66	0	0	0	0
dsrC	Ga0181553_10005440_18	Ga0070754_10002068_31	1	0	1	297	100	235.833	8.5	58.1667	24.5	0.0855701	88.89	0	0	0	0
dsrC	Ga0181566_10006358_16	Ga0070754_10002068_31	1	0	1	297	100	235.833	8.5	58.1667	21.5	0.0975101	89.9	0	0	0	0
dsrC	Ga0181553_10001926_25	Ga0070754_10002068_31	1	0	1	282	100	227.5	14	54.5	32	0.104808	83.69	0	0	0	0
dsrC	Ga0070752_1001274_19	DelMOSpr2010_c10000755_7	1	0	1	297	100	236.333	0	57.6667	0		100	0	0	0	0
dsrC	Ga0211543_10000361_40	DelMOSpr2010_c10000755_7	1	0	1	297	100	236.833	10	57.1667	33	0.0731452	85.52	0	0	0	0
dsrC	DelMOSpr2010_c10001654_16	DelMOSpr2010_c10000755_7	1	0	1	287	100	237.667	24.5	56.3333	32.5	0.178682	81.53	0	0	0	0
dsrC	JGI20158J14315_10007568_3	DelMOSpr2010_c10000755_7	1	0	1	296	100	236.667	13	57.3333	31	0.10159	85.14	0	0	0	0
dsrC	Ga0070749_10000900_13	DelMOSpr2010_c10000755_7	1	0	1	296	100	236.5	14	57.5	37	0.0919947	82.77	0	0	0	0
dsrC	Ga0070748_1005814_10	DelMOSpr2010_c10000755_7	1	0	1	297	100	236.5	14	57.5	37	0.0919947	82.83	0	0	0	0
dsrC	DelMOSpr2010_c10001363_26	DelMOSpr2010_c10000755_7	1	0	1	297	100	236.167	19	57.8333	37	0.125751	81.14	0	0	0	0
dsrC	JGI24004J15324_10003197_8	DelMOSpr2010_c10000755_7	1	0	1	297	100	236.167	19	57.8333	38	0.122442	80.81	0	0	0	0
dsrC	Ga0115000_10017078_8	DelMOSpr2010_c10000755_7	1	0	1	288	100	232.333	22.5	55.6667	33.5	0.160924	81.25	0	0	0	0
dsrC	Ga0114994_10008841_8	DelMOSpr2010_c10000755_7	1	0	1	289	100	232.5	21.5	55.5	31.5	0.162929	81.31	0	0	0	0
dsrC	Ga0114997_10013353_9	DelMOSpr2010_c10000755_7	1	0	1	289	100	232.5	21.5	55.5	31.5	0.162929	81.31	0	0	0	0
dsrC	Ga0181553_10005440_18	DelMOSpr2010_c10000755_7	1	0	1	295	100	235.667	6.5	58.3333	23.5	0.0684643	90.51	0	0	0	0
dsrC	Ga0181566_10006358_16	DelMOSpr2010_c10000755_7	1	0	1	295	100	235.667	6.5	58.3333	20.5	0.0784835	91.53	0	0	0	0
dsrC	Ga0181553_10001926_25	DelMOSpr2010_c10000755_7	1	0	1	282	100	227.333	12	54.6667	31	0.0930849	84.75	0	0	0	0
dsrC	Ga0211543_10000361_40	Ga0070752_1001274_19	1	0	1	297	100	236.833	10	57.1667	33	0.0731452	85.52	0	0	0	0
dsrC	DelMOSpr2010_c10001654_16	Ga0070752_1001274_19	1	0	1	287	100	237.667	24.5	56.3333	32.5	0.178682	81.53	0	0	0	0
dsrC	JGI20158J14315_10007568_3	Ga0070752_1001274_19	1	0	1	296	100	236.667	13	57.3333	31	0.10159	85.14	0	0	0	0
dsrC	Ga0070749_10000900_13	Ga0070752_1001274_19	1	0	1	296	100	236.5	14	57.5	37	0.0919947	82.77	0	0	0	0
dsrC	Ga0070748_1005814_10	Ga0070752_1001274_19	1	0	1	297	100	236.5	14	57.5	37	0.0919947	82.83	0	0	0	0
dsrC	DelMOSpr2010_c10001363_26	Ga0070752_1001274_19	1	0	1	297	100	236.167	19	57.8333	37	0.125751	81.14	0	0	0	0
dsrC	JGI24004J15324_10003197_8	Ga0070752_1001274_19	1	0	1	297	100	236.167	19	57.8333	38	0.122442	80.81	0	0	0	0
dsrC	Ga0115000_10017078_8	Ga0070752_1001274_19	1	0	1	288	100	232.333	22.5	55.6667	33.5	0.160924	81.25	0	0	0	0
dsrC	Ga0114994_10008841_8	Ga0070752_1001274_19	1	0	1	289	100	232.5	21.5	55.5	31.5	0.162929	81.31	0	0	0	0
dsrC	Ga0114997_10013353_9	Ga0070752_1001274_19	1	0	1	289	100	232.5	21.5	55.5	31.5	0.162929	81.31	0	0	0	0
dsrC	Ga0181553_10005440_18	Ga0070752_1001274_19	1	0	1	295	100	235.667	6.5	58.3333	23.5	0.0684643	90.51	0	0	0	0
dsrC	Ga0181566_10006358_16	Ga0070752_1001274_19	1	0	1	295	100	235.667	6.5	58.3333	20.5	0.0784835	91.53	0	0	0	0
dsrC	Ga0181553_10001926_25	Ga0070752_1001274_19	1	0	1	282	100	227.333	12	54.6667	31	0.0930849	84.75	0	0	0	0
dsrC	DelMOSpr2010_c10001654_16	Ga0211543_10000361_40	1	0	1	287	100	238.167	22.5	55.8333	29.5	0.178802	83.62	0	0	0	0
dsrC	JGI20158J14315_10007568_3	Ga0211543_10000361_40	1	0	1	296	100	237.167	14	56.8333	23	0.145865	87.5	0	0	0	0
dsrC	Ga0070749_10000900_13	Ga0211543_10000361_40	1	0	1	296	100	237	15	57	30	0.120253	84.8	0	0	0	0
dsrC	Ga0070748_1005814_10	Ga0211543_10000361_40	1	0	1	297	100	237	15	57	30	0.120253	84.85	0	0	0	0
dsrC	DelMOSpr2010_c10001363_26	Ga0211543_10000361_40	1	0	1	297	100	236.667	16.5	57.3333	25.5	0.156752	85.86	0	0	0	0
dsrC	JGI24004J15324_10003197_8	Ga0211543_10000361_40	1	0	1	297	100	236.667	16.5	57.3333	26.5	0.150837	85.52	0	0	0	0
dsrC	Ga0115000_10017078_8	Ga0211543_10000361_40	1	0	1	289	100	232.833	19	55.1667	30	0.15006	82.7	0	0	0	0
dsrC	Ga0114994_10008841_8	Ga0211543_10000361_40	1	0	1	289	100	233	18.5	55	28.5	0.153226	83.39	0	0	0	0
dsrC	Ga0114997_10013353_9	Ga0211543_10000361_40	1	0	1	289	100	233	18.5	55	28.5	0.153226	83.39	0	0	0	0
dsrC	Ga0181553_10005440_18	Ga0211543_10000361_40	1	0	1	297	100	236.167	10	57.8333	32	0.0765261	85.86	0	0	0	0
dsrC	Ga0181566_10006358_16	Ga0211543_10000361_40	1	0	1	297	100	236.167	10	57.8333	32	0.0765261	85.86	0	0	0	0
dsrC	Ga0181553_10001926_25	Ga0211543_10000361_40	1	0	1	282	100	227.833	10	54.1667	30	0.079249	85.82	0	0	0	0
dsrC	JGI20158J14315_10007568_3	DelMOSpr2010_c10001654_16	1	0	1	286	100	238	24.5	56	26.5	0.217536	83.57	0	0	0	0
dsrC	Ga0070749_10000900_13	DelMOSpr2010_c10001654_16	1	0	1	286	100	237.833	25.5	56.1667	26.5	0.227248	83.22	0	0	0	0
dsrC	Ga0070748_1005814_10	DelMOSpr2010_c10001654_16	1	0	1	287	100	237.833	25.5	56.1667	28.5	0.211301	82.58	0	0	0	0
dsrC	DelMOSpr2010_c10001363_26	DelMOSpr2010_c10001654_16	1	0	1	292	100	237.5	22.3333	56.5	24.6667	0.215391	84.59	0	0	0	0
dsrC	JGI24004J15324_10003197_8	DelMOSpr2010_c10001654_16	1	0	1	292	100	237.5	22.3333	56.5	25.6667	0.206999	84.25	0	0	0	0
dsrC	Ga0115000_10017078_8	DelMOSpr2010_c10001654_16	1	0	1	286	100	233.5	4.5	54.5	6.5	0.161588	96.5	0	0	0	0
dsrC	Ga0114994_10008841_8	DelMOSpr2010_c10001654_16	1	0	1	285	100	233.667	2	54.3333	3	0.155017	98.6	0	0	0	0
dsrC	Ga0114997_10013353_9	DelMOSpr2010_c10001654_16	1	0	1	285	100	233.667	2	54.3333	3	0.155017	98.6	0	0	0	0
dsrC	Ga0181553_10005440_18	DelMOSpr2010_c10001654_16	1	0	1	281	100	237	29.1667	57	30.8333	0.227506	80.78	0	0	0	0
dsrC	Ga0181566_10006358_16	DelMOSpr2010_c10001654_16	1	0	1	281	100	237	29.1667	57	32.8333	0.213648	80.07	0	0	0	0
dsrC	Ga0181553_10001926_25	DelMOSpr2010_c10001654_16	1	0	1	267	100	228.667	17.1667	53.3333	24.8333	0.16123	86.52	0	0	0	0
dsrC	Ga0098053_1001797_10	Ga0098055_1003148_5	1	0	1	324	100	256.333	0	64.6667	0		100	0	0	0	0
dsrC	Mariner_1000289_25	Ga0098055_1003148_5	1	0	1	320	100	254.833	41.1667	66.1667	43.8333	0.243851	73.75	0	0	0	0
dsrC	TahiMoana_1000070_23	Ga0098055_1003148_5	1	0	1	320	100	254.833	41.1667	66.1667	43.8333	0.243851	73.75	0	0	0	0
dsrC	Ga0070749_10000900_13	JGI20158J14315_10007568_3	1	0	1	297	100	236.833	1	57.1667	13	0.0185676	95.29	0	0	0	0
dsrC	Ga0070748_1005814_10	JGI20158J14315_10007568_3	1	0	1	296	100	236.833	1	57.1667	13	0.0185676	95.27	0	0	0	0
dsrC	DelMOSpr2010_c10001363_26	JGI20158J14315_10007568_3	1	0	1	296	100	236.5	21.5	57.5	26.5	0.197256	83.78	0	0	0	0
dsrC	JGI24004J15324_10003197_8	JGI20158J14315_10007568_3	1	0	1	296	100	236.5	21.5	57.5	27.5	0.190083	83.45	0	0	0	0
dsrC	Ga0115000_10017078_8	JGI20158J14315_10007568_3	1	0	1	290	100	232.667	19	55.3333	24	0.188276	84.83	0	0	0	0
dsrC	Ga0114994_10008841_8	JGI20158J14315_10007568_3	1	0	1	290	100	232.833	21.5	55.1667	25.5	0.19977	83.45	0	0	0	0
dsrC	Ga0114997_10013353_9	JGI20158J14315_10007568_3	1	0	1	290	100	232.833	21.5	55.1667	25.5	0.19977	83.45	0	0	0	0
dsrC	Ga0181553_10005440_18	JGI20158J14315_10007568_3	1	0	1	294	100	236	15.6667	58	28.3333	0.135892	85.37	0	0	0	0
dsrC	Ga0181566_10006358_16	JGI20158J14315_10007568_3	1	0	1	294	100	236	15.6667	58	26.3333	0.146213	86.05	0	0	0	0
dsrC	Ga0181553_10001926_25	JGI20158J14315_10007568_3	1	0	1	282	100	227.667	15.5	54.3333	25.5	0.145064	85.46	0	0	0	0
dsrC	Ga0070748_1005814_10	Ga0070749_10000900_13	1	0	1	296	100	236.667	0	57.3333	2	0	99.32	0	0	0	0
dsrC	DelMOSpr2010_c10001363_26	Ga0070749_10000900_13	1	0	1	296	100	236.333	22	57.6667	31	0.173165	82.09	0	0	0	0
dsrC	JGI24004J15324_10003197_8	Ga0070749_10000900_13	1	0	1	296	100	236.333	22	57.6667	32	0.167754	81.76	0	0	0	0
dsrC	Ga0115000_10017078_8	Ga0070749_10000900_13	1	0	1	290	100	232.5	20	55.5	24	0.198925	84.48	0	0	0	0
dsrC	Ga0114994_10008841_8	Ga0070749_10000900_13	1	0	1	290	100	232.667	22.5	55.3333	25.5	0.209843	83.1	0	0	0	0
dsrC	Ga0114997_10013353_9	Ga0070749_10000900_13	1	0	1	290	100	232.667	22.5	55.3333	25.5	0.209843	83.1	0	0	0	0
dsrC	Ga0181553_10005440_18	Ga0070749_10000900_13	1	0	1	294	100	235.833	16.6667	58.1667	31.3333	0.131193	84.01	0	0	0	0
dsrC	Ga0181566_10006358_16	Ga0070749_10000900_13	1	0	1	294	100	235.833	16.6667	58.1667	33.3333	0.123322	83.33	0	0	0	0
dsrC	Ga0181553_10001926_25	Ga0070749_10000900_13	1	0	1	281	100	227.5	14.5	54.5	26.5	0.13108	85.77	0	0	0	0
dsrC	DelMOSpr2010_c10001363_26	Ga0070748_1005814_10	1	0	1	297	100	236.333	22	57.6667	33	0.16267	81.48	0	0	0	0
dsrC	JGI24004J15324_10003197_8	Ga0070748_1005814_10	1	0	1	297	100	236.333	22	57.6667	34	0.157886	81.14	0	0	0	0
dsrC	Ga0115000_10017078_8	Ga0070748_1005814_10	1	0	1	289	100	232.5	20	55.5	26	0.183623	83.74	0	0	0	0
dsrC	Ga0114994_10008841_8	Ga0070748_1005814_10	1	0	1	289	100	232.667	22.5	55.3333	27.5	0.194582	82.35	0	0	0	0
dsrC	Ga0114997_10013353_9	Ga0070748_1005814_10	1	0	1	289	100	232.667	22.5	55.3333	27.5	0.194582	82.35	0	0	0	0
dsrC	Ga0181553_10005440_18	Ga0070748_1005814_10	1	0	1	295	100	235.833	16.6667	58.1667	31.3333	0.131193	84.07	0	0	0	0
dsrC	Ga0181566_10006358_16	Ga0070748_1005814_10	1	0	1	295	100	235.833	16.6667	58.1667	33.3333	0.123322	83.39	0	0	0	0
dsrC	Ga0181553_10001926_25	Ga0070748_1005814_10	1	0	1	281	100	227.5	14.5	54.5	26.5	0.13108	85.77	0	0	0	0
dsrC	JGI24004J15324_10003197_8	DelMOSpr2010_c10001363_26	1	0	1	297	100	236	0	58	1	0	99.66	0	0	0	0
dsrC	Ga0115000_10017078_8	DelMOSpr2010_c10001363_26	1	0	1	289	100	232.167	15.8333	55.8333	27.1667	0.140162	84.78	0	0	0	0
dsrC	Ga0114994_10008841_8	DelMOSpr2010_c10001363_26	1	0	1	289	100	232.333	18.3333	55.6667	27.6667	0.15877	83.74	0	0	0	0
dsrC	Ga0114997_10013353_9	DelMOSpr2010_c10001363_26	1	0	1	289	100	232.333	18.3333	55.6667	27.6667	0.15877	83.74	0	0	0	0
dsrC	Ga0181553_10005440_18	DelMOSpr2010_c10001363_26	1	0	1	297	100	235.5	22	58.5	35	0.156142	80.81	0	0	0	0
dsrC	Ga0181566_10006358_16	DelMOSpr2010_c10001363_26	1	0	1	297	100	235.5	22	58.5	35	0.156142	80.81	0	0	0	0
dsrC	Ga0181553_10001926_25	DelMOSpr2010_c10001363_26	1	0	1	279	100	227.167	17.5	54.8333	31.5	0.1341	84.59	0	0	0	0
dsrC	Ga0115000_10017078_8	JGI24004J15324_10003197_8	1	0	1	289	100	232.167	15.8333	55.8333	28.1667	0.135186	84.43	0	0	0	0
dsrC	Ga0114994_10008841_8	JGI24004J15324_10003197_8	1	0	1	289	100	232.333	18.3333	55.6667	28.6667	0.153231	83.39	0	0	0	0
dsrC	Ga0114997_10013353_9	JGI24004J15324_10003197_8	1	0	1	289	100	232.333	18.3333	55.6667	28.6667	0.153231	83.39	0	0	0	0
dsrC	Ga0181553_10005440_18	JGI24004J15324_10003197_8	1	0	1	297	100	235.5	22	58.5	36	0.151805	80.47	0	0	0	0
dsrC	Ga0181566_10006358_16	JGI24004J15324_10003197_8	1	0	1	297	100	235.5	22	58.5	36	0.151805	80.47	0	0	0	0
dsrC	Ga0181553_10001926_25	JGI24004J15324_10003197_8	1	0	1	279	100	227.167	17.5	54.8333	32.5	0.129973	84.23	0	0	0	0
dsrC	Ga0099848_1001117_2	Ga0099850_1002614_15	1	0	1	288	100	229	7.5	56	16.5	0.111155	91.67	0	0	0	0
dsrC	Ga0099848_1001117_2	Ga0196901_1000074_49	1	0	1	288	100	230.167	30.8333	54.8333	47.1667	0.155735	72.92	0	0	0	0
dsrC	Ga0114994_10008841_8	Ga0115000_10017078_8	1	0	1	291	100	233.5	2.5	54.5	3.5	0.166718	97.94	0	0	0	0
dsrC	Ga0114997_10013353_9	Ga0115000_10017078_8	1	0	1	291	100	233.5	2.5	54.5	3.5	0.166718	97.94	0	0	0	0
dsrC	Ga0181553_10005440_18	Ga0115000_10017078_8	1	0	1	289	100	232	27	56	32	0.203664	79.24	0	0	0	0
dsrC	Ga0181566_10006358_16	Ga0115000_10017078_8	1	0	1	289	100	232	27	56	34	0.191684	78.55	0	0	0	0
dsrC	Ga0181553_10001926_25	Ga0115000_10017078_8	1	0	1	275	100	223.667	14.5	52.3333	26.5	0.128026	84.73	0	0	0	0
dsrC	Ga0114997_10013353_9	Ga0114994_10008841_8	1	0	1	291	100	233.667	0	54.3333	0		100	0	0	0	0
dsrC	Ga0181553_10005440_18	Ga0114994_10008841_8	1	0	1	289	100	232.167	26	55.8333	29	0.21561	80.62	0	0	0	0
dsrC	Ga0181566_10006358_16	Ga0114994_10008841_8	1	0	1	289	100	232.167	26	55.8333	31	0.2017	79.93	0	0	0	0
dsrC	Ga0181553_10001926_25	Ga0114994_10008841_8	1	0	1	275	100	223.833	14	52.1667	25	0.130514	85.45	0	0	0	0
dsrC	Mariner_1000289_25	Ga0098053_1001797_10	1	0	1	320	100	254.833	41.1667	66.1667	43.8333	0.243851	73.75	0	0	0	0
dsrC	TahiMoana_1000070_23	Ga0098053_1001797_10	1	0	1	320	100	254.833	41.1667	66.1667	43.8333	0.243851	73.75	0	0	0	0
dsrC	Ga0181553_10005440_18	Ga0114997_10013353_9	1	0	1	289	100	232.167	26	55.8333	29	0.21561	80.62	0	0	0	0
dsrC	Ga0181566_10006358_16	Ga0114997_10013353_9	1	0	1	289	100	232.167	26	55.8333	31	0.2017	79.93	0	0	0	0
dsrC	Ga0181553_10001926_25	Ga0114997_10013353_9	1	0	1	275	100	223.833	14	52.1667	25	0.130514	85.45	0	0	0	0
dsrC	Ga0181566_10006358_16	Ga0181553_10005440_18	1	0	1	297	100	235	0	59	3	0	98.99	0	0	0	0
dsrC	Ga0181553_10001926_25	Ga0181553_10005440_18	1	0	1	282	100	226.667	17	55.3333	25	0.166	85.11	0	0	0	0
dsrC	Ga0181553_10001926_25	Ga0181566_10006358_16	1	0	1	282	100	226.667	17	55.3333	26	0.159615	84.75	0	0	0	0
dsrC	Ga0102963_1000208_18	DelMOSum2011_c10003537_17	1	0	1	287	100	230.333	14	57.6667	35	0.100145	83.28	0	0	0	0
dsrC	Ga0181591_10013317_9	Ga0063241_1000286_36	1	0	1	297	100	234.333	42.8333	59.6667	35.1667	0.310133	73.74	0	0	0	0
dsrC	Ga0181565_10000461_46	Ga0063241_1000286_36	1	0	1	294	100	235.833	49.6667	58.1667	39.3333	0.311439	70.41	0	0	0	0
dsrC	Ga0181571_10004075_19	Ga0063241_1000286_36	1	0	1	294	100	235.833	49.6667	58.1667	39.3333	0.311439	70.41	0	0	0	0
dsrC	Ga0181576_10000451_2	Ga0063241_1000286_36	1	0	1	294	100	235.833	49.6667	58.1667	39.3333	0.311439	70.41	0	0	0	0
dsrC	Ga0181568_10000441_4	Ga0063241_1000286_36	1	0	1	294	100	235.833	49.6667	58.1667	39.3333	0.311439	70.41	0	0	0	0
dsrC	Ga0181606_10013324_3	Ga0063241_1000286_36	1	0	1	280	100	234.667	53.1667	59.3333	37.8333	0.355314	70.36	0	0	0	0
dsrC	Ga0181576_10000476_44	Ga0181565_10006210_10	1	0	1	294	100	234	0	57	1	0	99.66	0	0	0	0
dsrC	Ga0181569_10000693_36	Ga0181565_10006210_10	1	0	1	294	100	234	0	57	0		100	0	0	0	0
dsrC	Ga0181568_10000708_44	Ga0181565_10006210_10	1	0	1	294	100	234	0	57	0		100	0	0	0	0
dsrC	Ga0181606_10013324_3	Ga0181565_10006210_10	1	0	1	211	100	233.167	49	57.8333	35	0.347248	72.04	0	0	0	0
dsrC	Ga0181592_10003377_19	Ga0181565_10006210_10	1	0	1	294	100	233.667	12.5	57.3333	31.5	0.0973666	85.03	0	0	0	0
dsrC	Ga0181584_10000368_47	Ga0181565_10006210_10	1	0	1	294	100	233.667	13.5	57.3333	31.5	0.105156	84.69	0	0	0	0
dsrC	Ga0181577_10001787_6	Ga0181565_10006210_10	1	0	1	294	100	233.667	13.5	57.3333	31.5	0.105156	84.69	0	0	0	0
dsrC	Ga0181583_10001688_3	Ga0181565_10006210_10	1	0	1	294	100	233.667	13.5	57.3333	31.5	0.105156	84.69	0	0	0	0
dsrC	Ga0181582_10004576_2	Ga0181565_10006210_10	1	0	1	294	100	233.667	13.5	57.3333	30.5	0.108604	85.03	0	0	0	0
dsrC	Ga0181581_10000726_4	Ga0181565_10006210_10	1	0	1	294	100	233.667	13.5	57.3333	31.5	0.105156	84.69	0	0	0	0
dsrC	Ga0181590_10005721_16	Ga0181565_10006210_10	1	0	1	294	100	233.667	13.5	57.3333	31.5	0.105156	84.69	0	0	0	0
dsrC	Ga0181591_10004187_18	Ga0181565_10006210_10	1	0	1	294	100	233.667	13.5	57.3333	31.5	0.105156	84.69	0	0	0	0
dsrC	Ga0181569_10000693_36	Ga0181576_10000476_44	1	0	1	294	100	234	0	57	1	0	99.66	0	0	0	0
dsrC	Ga0181568_10000708_44	Ga0181576_10000476_44	1	0	1	294	100	234	0	57	1	0	99.66	0	0	0	0
dsrC	Ga0181606_10013324_3	Ga0181576_10000476_44	1	0	1	211	100	233.167	49	57.8333	35	0.347248	72.04	0	0	0	0
dsrC	Ga0181592_10003377_19	Ga0181576_10000476_44	1	0	1	294	100	233.667	12.5	57.3333	31.5	0.0973666	85.03	0	0	0	0
dsrC	Ga0181584_10000368_47	Ga0181576_10000476_44	1	0	1	294	100	233.667	13.5	57.3333	31.5	0.105156	84.69	0	0	0	0
dsrC	Ga0181577_10001787_6	Ga0181576_10000476_44	1	0	1	294	100	233.667	13.5	57.3333	31.5	0.105156	84.69	0	0	0	0
dsrC	Ga0181583_10001688_3	Ga0181576_10000476_44	1	0	1	294	100	233.667	13.5	57.3333	31.5	0.105156	84.69	0	0	0	0
dsrC	Ga0181582_10004576_2	Ga0181576_10000476_44	1	0	1	294	100	233.667	13.5	57.3333	30.5	0.108604	85.03	0	0	0	0
dsrC	Ga0181581_10000726_4	Ga0181576_10000476_44	1	0	1	294	100	233.667	13.5	57.3333	31.5	0.105156	84.69	0	0	0	0
dsrC	Ga0181590_10005721_16	Ga0181576_10000476_44	1	0	1	294	100	233.667	13.5	57.3333	31.5	0.105156	84.69	0	0	0	0
dsrC	Ga0181591_10004187_18	Ga0181576_10000476_44	1	0	1	294	100	233.667	13.5	57.3333	31.5	0.105156	84.69	0	0	0	0
dsrC	Ga0181568_10000708_44	Ga0181569_10000693_36	1	0	1	294	100	234	0	57	0		100	0	0	0	0
dsrC	Ga0181606_10013324_3	Ga0181569_10000693_36	1	0	1	211	100	233.167	49	57.8333	35	0.347248	72.04	0	0	0	0
dsrC	Ga0181592_10003377_19	Ga0181569_10000693_36	1	0	1	294	100	233.667	12.5	57.3333	31.5	0.0973666	85.03	0	0	0	0
dsrC	Ga0181584_10000368_47	Ga0181569_10000693_36	1	0	1	294	100	233.667	13.5	57.3333	31.5	0.105156	84.69	0	0	0	0
dsrC	Ga0181577_10001787_6	Ga0181569_10000693_36	1	0	1	294	100	233.667	13.5	57.3333	31.5	0.105156	84.69	0	0	0	0
dsrC	Ga0181583_10001688_3	Ga0181569_10000693_36	1	0	1	294	100	233.667	13.5	57.3333	31.5	0.105156	84.69	0	0	0	0
dsrC	Ga0181582_10004576_2	Ga0181569_10000693_36	1	0	1	294	100	233.667	13.5	57.3333	30.5	0.108604	85.03	0	0	0	0
dsrC	Ga0181581_10000726_4	Ga0181569_10000693_36	1	0	1	294	100	233.667	13.5	57.3333	31.5	0.105156	84.69	0	0	0	0
dsrC	Ga0181590_10005721_16	Ga0181569_10000693_36	1	0	1	294	100	233.667	13.5	57.3333	31.5	0.105156	84.69	0	0	0	0
dsrC	Ga0181591_10004187_18	Ga0181569_10000693_36	1	0	1	294	100	233.667	13.5	57.3333	31.5	0.105156	84.69	0	0	0	0
dsrC	Ga0181606_10013324_3	Ga0181568_10000708_44	1	0	1	211	100	233.167	49	57.8333	35	0.347248	72.04	0	0	0	0
dsrC	Ga0181592_10003377_19	Ga0181568_10000708_44	1	0	1	294	100	233.667	12.5	57.3333	31.5	0.0973666	85.03	0	0	0	0
dsrC	Ga0181584_10000368_47	Ga0181568_10000708_44	1	0	1	294	100	233.667	13.5	57.3333	31.5	0.105156	84.69	0	0	0	0
dsrC	Ga0181577_10001787_6	Ga0181568_10000708_44	1	0	1	294	100	233.667	13.5	57.3333	31.5	0.105156	84.69	0	0	0	0
dsrC	Ga0181583_10001688_3	Ga0181568_10000708_44	1	0	1	294	100	233.667	13.5	57.3333	31.5	0.105156	84.69	0	0	0	0
dsrC	Ga0181582_10004576_2	Ga0181568_10000708_44	1	0	1	294	100	233.667	13.5	57.3333	30.5	0.108604	85.03	0	0	0	0
dsrC	Ga0181581_10000726_4	Ga0181568_10000708_44	1	0	1	294	100	233.667	13.5	57.3333	31.5	0.105156	84.69	0	0	0	0
dsrC	Ga0181590_10005721_16	Ga0181568_10000708_44	1	0	1	294	100	233.667	13.5	57.3333	31.5	0.105156	84.69	0	0	0	0
dsrC	Ga0181591_10004187_18	Ga0181568_10000708_44	1	0	1	294	100	233.667	13.5	57.3333	31.5	0.105156	84.69	0	0	0	0
dsrC	Ga0066377_10000188_5	Ga0181599_1000002_162	1	0	1	297	100	235	15.5	59	30.5	0.12759	84.18	0	0	0	0
dsrC	Ga0181591_10013317_9	Ga0181599_1000002_162	1	0	1	297	100	234.333	41.5	59.6667	43.5	0.242916	71.04	0	0	0	0
dsrC	Ga0181565_10000461_46	Ga0181599_1000002_162	1	0	1	297	100	235.833	15	58.1667	35	0.105704	82.83	0	0	0	0
dsrC	Ga0181571_10004075_19	Ga0181599_1000002_162	1	0	1	297	100	235.833	15	58.1667	35	0.105704	82.83	0	0	0	0
dsrC	Ga0181576_10000451_2	Ga0181599_1000002_162	1	0	1	297	100	235.833	15	58.1667	35	0.105704	82.83	0	0	0	0
dsrC	Ga0181568_10000441_4	Ga0181599_1000002_162	1	0	1	297	100	235.833	15	58.1667	35	0.105704	82.83	0	0	0	0
dsrC	Ga0181606_10013324_3	Ga0181599_1000002_162	1	0	1	291	100	234.667	40.3333	59.3333	38.6667	0.263739	72.16	0	0	0	0
dsrC	TahiMoana_1000070_23	Mariner_1000289_25	1	0	1	324	100	253.333	0	67.6667	0		100	0	0	0	0
dsrC	Ga0181591_10013317_9	Ga0066377_10000188_5	1	0	1	287	100	235	27.8333	59	46.1667	0.151363	75.96	0	0	0	0
dsrC	Ga0181565_10000461_46	Ga0066377_10000188_5	1	0	1	297	100	236.5	4.5	57.5	14.5	0.0754538	93.6	0	0	0	0
dsrC	Ga0181571_10004075_19	Ga0066377_10000188_5	1	0	1	297	100	236.5	4.5	57.5	14.5	0.0754538	93.6	0	0	0	0
dsrC	Ga0181576_10000451_2	Ga0066377_10000188_5	1	0	1	297	100	236.5	4.5	57.5	14.5	0.0754538	93.6	0	0	0	0
dsrC	Ga0181568_10000441_4	Ga0066377_10000188_5	1	0	1	297	100	236.5	4.5	57.5	14.5	0.0754538	93.6	0	0	0	0
dsrC	Ga0181606_10013324_3	Ga0066377_10000188_5	1	0	1	286	100	235.333	35	58.6667	34	0.256624	78.32	0	0	0	0
dsrC	Ga0181565_10000461_46	Ga0181591_10013317_9	1	0	1	297	100	235.833	29.3333	58.1667	42.6667	0.169567	75.76	0	0	0	0
dsrC	Ga0181571_10004075_19	Ga0181591_10013317_9	1	0	1	297	100	235.833	29.3333	58.1667	42.6667	0.169567	75.76	0	0	0	0
dsrC	Ga0181576_10000451_2	Ga0181591_10013317_9	1	0	1	297	100	235.833	29.3333	58.1667	42.6667	0.169567	75.76	0	0	0	0
dsrC	Ga0181568_10000441_4	Ga0181591_10013317_9	1	0	1	297	100	235.833	29.3333	58.1667	42.6667	0.169567	75.76	0	0	0	0
dsrC	Ga0181606_10013324_3	Ga0181591_10013317_9	1	0	1	291	100	234.667	43.1667	59.3333	31.8333	0.342858	75.6	0	0	0	0
dsrC	Ga0181571_10004075_19	Ga0181565_10000461_46	1	0	1	297	100	237.333	0	56.6667	0		100	0	0	0	0
dsrC	Ga0181576_10000451_2	Ga0181565_10000461_46	1	0	1	297	100	237.333	0	56.6667	0		100	0	0	0	0
dsrC	Ga0181568_10000441_4	Ga0181565_10000461_46	1	0	1	297	100	237.333	0	56.6667	0		100	0	0	0	0
dsrC	Ga0181606_10013324_3	Ga0181565_10000461_46	1	0	1	286	100	236.167	33	57.8333	37	0.21841	78.32	0	0	0	0
dsrC	Ga0181576_10000451_2	Ga0181571_10004075_19	1	0	1	297	100	237.333	0	56.6667	0		100	0	0	0	0
dsrC	Ga0181568_10000441_4	Ga0181571_10004075_19	1	0	1	297	100	237.333	0	56.6667	0		100	0	0	0	0
dsrC	Ga0181606_10013324_3	Ga0181571_10004075_19	1	0	1	286	100	236.167	33	57.8333	37	0.21841	78.32	0	0	0	0
dsrC	Ga0181568_10000441_4	Ga0181576_10000451_2	1	0	1	297	100	237.333	0	56.6667	0		100	0	0	0	0
dsrC	Ga0181606_10013324_3	Ga0181576_10000451_2	1	0	1	286	100	236.167	33	57.8333	37	0.21841	78.32	0	0	0	0
dsrC	Ga0181606_10013324_3	Ga0181568_10000441_4	1	0	1	286	100	236.167	33	57.8333	37	0.21841	78.32	0	0	0	0
dsrC	SI36aug09_135mDRAFT_c1001221_2	Ga0114933_10006631_4	1	0	1	287	100	226.667	40.5	58.3333	38.5	0.270722	72.47	0	0	0	0
dsrC	Ga0181584_10000368_47	Ga0181592_10003377_19	1	0	1	294	100	233.333	1	57.6667	0		99.66	0	0	0	0
dsrC	Ga0181577_10001787_6	Ga0181592_10003377_19	1	0	1	294	100	233.333	1	57.6667	0		99.66	0	0	0	0
dsrC	Ga0181583_10001688_3	Ga0181592_10003377_19	1	0	1	294	100	233.333	1	57.6667	0		99.66	0	0	0	0
dsrC	Ga0181582_10004576_2	Ga0181592_10003377_19	1	0	1	294	100	233.333	1	57.6667	1	0.247143	99.32	0	0	0	0
dsrC	Ga0181581_10000726_4	Ga0181592_10003377_19	1	0	1	294	100	233.333	1	57.6667	0		99.66	0	0	0	0
dsrC	Ga0181590_10005721_16	Ga0181592_10003377_19	1	0	1	294	100	233.333	1	57.6667	0		99.66	0	0	0	0
dsrC	Ga0181591_10004187_18	Ga0181592_10003377_19	1	0	1	294	100	233.333	1	57.6667	0		99.66	0	0	0	0
dsrC	Ga0181577_10001787_6	Ga0181584_10000368_47	1	0	1	294	100	233.333	0	57.6667	0		100	0	0	0	0
dsrC	Ga0181583_10001688_3	Ga0181584_10000368_47	1	0	1	294	100	233.333	0	57.6667	0		100	0	0	0	0
dsrC	Ga0181582_10004576_2	Ga0181584_10000368_47	1	0	1	294	100	233.333	0	57.6667	1	0	99.66	0	0	0	0
dsrC	Ga0181581_10000726_4	Ga0181584_10000368_47	1	0	1	294	100	233.333	0	57.6667	0		100	0	0	0	0
dsrC	Ga0181590_10005721_16	Ga0181584_10000368_47	1	0	1	294	100	233.333	0	57.6667	0		100	0	0	0	0
dsrC	Ga0181591_10004187_18	Ga0181584_10000368_47	1	0	1	294	100	233.333	0	57.6667	0		100	0	0	0	0
dsrC	Ga0181583_10001688_3	Ga0181577_10001787_6	1	0	1	294	100	233.333	0	57.6667	0		100	0	0	0	0
dsrC	Ga0181582_10004576_2	Ga0181577_10001787_6	1	0	1	294	100	233.333	0	57.6667	1	0	99.66	0	0	0	0
dsrC	Ga0181581_10000726_4	Ga0181577_10001787_6	1	0	1	294	100	233.333	0	57.6667	0		100	0	0	0	0
dsrC	Ga0181590_10005721_16	Ga0181577_10001787_6	1	0	1	294	100	233.333	0	57.6667	0		100	0	0	0	0
dsrC	Ga0181591_10004187_18	Ga0181577_10001787_6	1	0	1	294	100	233.333	0	57.6667	0		100	0	0	0	0
dsrC	Ga0181582_10004576_2	Ga0181583_10001688_3	1	0	1	294	100	233.333	0	57.6667	1	0	99.66	0	0	0	0
dsrC	Ga0181581_10000726_4	Ga0181583_10001688_3	1	0	1	294	100	233.333	0	57.6667	0		100	0	0	0	0
dsrC	Ga0181590_10005721_16	Ga0181583_10001688_3	1	0	1	294	100	233.333	0	57.6667	0		100	0	0	0	0
dsrC	Ga0181591_10004187_18	Ga0181583_10001688_3	1	0	1	294	100	233.333	0	57.6667	0		100	0	0	0	0
dsrC	Ga0181581_10000726_4	Ga0181582_10004576_2	1	0	1	294	100	233.333	0	57.6667	1	0	99.66	0	0	0	0
dsrC	Ga0181590_10005721_16	Ga0181582_10004576_2	1	0	1	294	100	233.333	0	57.6667	1	0	99.66	0	0	0	0
dsrC	Ga0181591_10004187_18	Ga0181582_10004576_2	1	0	1	294	100	233.333	0	57.6667	1	0	99.66	0	0	0	0
dsrC	Ga0181590_10005721_16	Ga0181581_10000726_4	1	0	1	294	100	233.333	0	57.6667	0		100	0	0	0	0
dsrC	Ga0181591_10004187_18	Ga0181581_10000726_4	1	0	1	294	100	233.333	0	57.6667	0		100	0	0	0	0
dsrC	Ga0181591_10004187_18	Ga0181590_10005721_16	1	0	1	294	100	233.333	0	57.6667	0		100	0	0	0	0
dsrC	SI36aug09_135mDRAFT_c1001221_2	JGI26250J51715_1000893_11	1	1	0	0	0	0	0	0	0			0	0	0	0
soxYZ	Ga0098048_1003171_3	Ga0075110_1000481_17	1	0	1	600	100	561.833	131.333	155.167	94.6667	0.38315	72.17	1	0	1.03282e-85	0	72.17	0.829876
soxYZ	DelMOWin2010_c10002097_9	Ga0075110_1000481_17	1	1	0	0	0	0	0	0	0			0	0	0	0
soxYZ	DelMOSum2011_c10007156_3	Ga0075110_1000481_17	1	1	0	0	0	0	0	0	0			0	0	0	0
soxYZ	Ga0075119_1000869_15	Ga0075110_1000481_17	1	0	1	723	100	563.667	0	156.333	0		100	1	1	1	0	100	1
soxYZ	Ga0066606_10000719_1	DelMOSum2011_c10004454_11	1	0	1	732	100	576.167	43.3333	155.833	57.6667	0.20324	86.2	1	0	6.1847e-48	0	86.2	0.995918
soxYZ	Ga0098048_1003171_3	DelMOSum2011_c10004454_11	1	0	1	712	100	576	48.6667	156	50.3333	0.261865	87.36	1	0	1.63904e-42	0	87.36	0.968707
soxYZ	DelMOWin2010_c10002097_9	DelMOSum2011_c10004454_11	1	1	0	0	0	0	0	0	0			0	0	0	0
soxYZ	DelMOSum2011_c10007156_3	DelMOSum2011_c10004454_11	1	1	0	0	0	0	0	0	0			0	0	0	0
soxYZ	JGI24004J15324_10000009_131	DelMOSum2011_c10004454_11	1	1	0	0	0	0	0	0	0			0	0	0	0
soxYZ	Ga0098048_1003171_3	Ga0066606_10000719_1	1	0	1	735	100	575.5	34	156.5	55	0.168107	87.89	1	0	6.24463e-42	0	87.89	1
soxYZ	DelMOWin2010_c10002097_9	Ga0066606_10000719_1	1	1	0	0	0	0	0	0	0			0	0	0	0
soxYZ	DelMOSum2011_c10007156_3	Ga0066606_10000719_1	1	1	0	0	0	0	0	0	0			0	0	0	0
soxYZ	JGI24004J15324_10000009_131	Ga0066606_10000719_1	1	1	0	0	0	0	0	0	0			0	0	0	0
soxYZ	DelMOWin2010_c10002097_9	Ga0098048_1003171_3	1	1	0	0	0	0	0	0	0			0	0	0	0
soxYZ	DelMOSum2011_c10007156_3	Ga0098048_1003171_3	1	1	0	0	0	0	0	0	0			0	0	0	0
soxYZ	JGI24004J15324_10000009_131	Ga0098048_1003171_3	1	1	0	0	0	0	0	0	0			0	0	0	0
soxYZ	Ga0075119_1000869_15	Ga0098048_1003171_3	1	0	1	600	100	561.833	131.333	155.167	94.6667	0.38315	72.17	1	0	1.03282e-85	0	72.17	0.816327
soxYZ	DelMOSum2011_c10007156_3	DelMOWin2010_c10002097_9	1	1	0	0	0	0	0	0	0			0	0	0	0
soxYZ	JGI24004J15324_10000009_131	DelMOWin2010_c10002097_9	1	1	0	0	0	0	0	0	0			0	0	0	0
soxYZ	Ga0075119_1000869_15	DelMOWin2010_c10002097_9	1	1	0	0	0	0	0	0	0			0	0	0	0
soxYZ	JGI24004J15324_10000009_131	DelMOSum2011_c10007156_3	1	1	0	0	0	0	0	0	0			0	0	0	0
soxYZ	Ga0075119_1000869_15	DelMOSum2011_c10007156_3	1	1	0	0	0	0	0	0	0			0	0	0	0
soxYZ	Ga0099963_1015749_15	Ga0068468_1000650_24	1	0	1	717	100	565	0	149	0		100	1	1	1	0	100	1
soxYZ	Ga0211548_10000049_59	Ga0211519_1002704_3	1	0	1	711	100	566.167	87.3333	144.833	72.6667	0.307446	77.92	1	0	9.17063e-78	0	77.92	0.995798
soxYZ	Ga0211522_1001344_15	Ga0211519_1002704_3	1	0	1	711	100	567	75.5	144	68.5	0.279921	80.31	1	0	1.95526e-68	0	80.31	0.995798
soxYZ	Ga0211529_1000140_16	Ga0211519_1002704_3	1	0	1	711	100	567	74.6667	144	68.3333	0.277507	80.45	1	0	6.7456e-68	0	80.45	0.995798
soxYZ	Ga0211507_1000310_16	Ga0211519_1002704_3	1	0	1	711	100	567	74.6667	144	68.3333	0.277507	80.45	1	0	6.7456e-68	0	80.45	0.995798
soxYZ	Ga0211506_1001515_6	Ga0211519_1002704_3	1	0	1	711	100	567	74.6667	144	68.3333	0.277507	80.45	1	0	6.7456e-68	0	80.45	0.995798
soxYZ	Ga0211526_1000601_4	Ga0211519_1002704_3	1	0	1	714	100	567.167	75.5	143.833	69.5	0.275493	79.69	1	0	4.00251e-71	0	79.69	1
soxYZ	Ga0066865_10001156_12	Ga0211519_1002704_3	1	0	1	714	100	567.5	77	143.5	69	0.282181	79.55	1	0	1.14049e-71	0	79.55	1
soxYZ	Ga0099963_1014832_30	Ga0211519_1002704_3	1	0	1	714	100	566.833	25.5	144.167	34.5	0.187988	91.6	1	0	6.21396e-28	0	91.6	1
soxYZ	Ga0068468_1000736_20	Ga0211519_1002704_3	1	0	1	714	100	566.667	26.5	144.333	34.5	0.195644	91.46	1	0	2.08485e-28	0	91.46	1
soxYZ	Ga0211519_1002768_11	Ga0211519_1002704_3	1	0	1	712	100	566	87.1667	145	67.8333	0.329199	78.51	1	0	1.53668e-75	0	78.51	0.997199
soxYZ	Ga0211702_10000360_14	Ga0211519_1002704_3	1	0	1	714	100	566.667	25.5	144.333	31.5	0.20619	92.02	1	0	1.62896e-26	0	92.02	1
soxYZ	Ga0211564_10000002_50	Ga0211519_1002704_3	1	0	1	658	100	567.167	100.167	143.833	70.8333	0.35862	77.66	1	0	5.62186e-73	0	77.66	0.921569
soxYZ	JGI24003J15210_10000186_32	JGI24005J15628_10002213_15	1	1	0	0	0	0	0	0	0			0	0	0	0
soxYZ	JGI24004J15324_10002906_2	JGI24005J15628_10002213_15	1	1	0	0	0	0	0	0	0			0	0	0	0
soxYZ	JGI24006J15134_10003082_15	JGI24005J15628_10002213_15	1	1	0	0	0	0	0	0	0			0	0	0	0
soxYZ	JGI24004J15324_10002906_2	JGI24003J15210_10000186_32	1	0	1	747	100	584.667	3	159.333	2	0.40878	99.33	1	0	0.00659303	0	99.33	1
soxYZ	JGI24006J15134_10003082_15	JGI24003J15210_10000186_32	1	1	0	0	0	0	0	0	0			0	0	0	0
soxYZ	JGI24006J15134_10003082_15	JGI24004J15324_10002906_2	1	1	0	0	0	0	0	0	0			0	0	0	0
soxYZ	Ga0211522_1001344_15	Ga0211548_10000049_59	1	0	1	717	100	567.833	25.5	146.167	20.5	0.320194	93.58	1	0	2.17892e-21	0	93.58	1
soxYZ	Ga0211529_1000140_16	Ga0211548_10000049_59	1	0	1	717	100	567.833	26.5	146.167	19.5	0.349815	93.58	1	0	2.17892e-21	0	93.58	1
soxYZ	Ga0211507_1000310_16	Ga0211548_10000049_59	1	0	1	717	100	567.833	26.5	146.167	19.5	0.349815	93.58	1	0	2.17892e-21	0	93.58	1
soxYZ	Ga0211506_1001515_6	Ga0211548_10000049_59	1	0	1	717	100	567.833	26.5	146.167	20.5	0.332751	93.44	1	0	7.44799e-22	0	93.44	1
soxYZ	Ga0211526_1000601_4	Ga0211548_10000049_59	1	0	1	717	100	568	23.5	146	24.5	0.246551	93.31	1	0	2.74481e-22	0	93.31	1
soxYZ	Ga0066865_10001156_12	Ga0211548_10000049_59	1	0	1	717	100	568.333	25	145.667	25	0.256305	93.03	1	0	3.18204e-23	0	93.03	1
soxYZ	Ga0099963_1014832_30	Ga0211548_10000049_59	1	0	1	711	100	567.667	89.1667	146.333	70.8333	0.3245	77.36	1	0	5.43505e-80	0	77.36	0.991632
soxYZ	Ga0068468_1000736_20	Ga0211548_10000049_59	1	0	1	711	100	567.5	88.6667	146.5	70.3333	0.32544	77.5	1	0	1.96567e-79	0	77.5	0.991632
soxYZ	Ga0211519_1002768_11	Ga0211548_10000049_59	1	0	1	717	100	566.833	11	147.167	12	0.237994	96.79	1	0	6.92566e-11	0	96.79	1
soxYZ	Ga0211702_10000360_14	Ga0211548_10000049_59	1	0	1	711	100	567.5	89.6667	146.5	70.3333	0.32911	77.36	1	0	5.43505e-80	0	77.36	0.991632
soxYZ	Ga0211564_10000002_50	Ga0211548_10000049_59	1	0	1	651	100	568.167	47	145.833	35	0.344676	92.63	1	0	2.26638e-22	0	92.63	0.90795
soxYZ	Ga0211529_1000140_16	Ga0211522_1001344_15	1	0	1	717	100	568.667	1	145.333	1	0.255569	99.72	1	0	0.133933	0	99.72	1
soxYZ	Ga0211507_1000310_16	Ga0211522_1001344_15	1	0	1	717	100	568.667	1	145.333	1	0.255569	99.72	1	0	0.133933	0	99.72	1
soxYZ	Ga0211506_1001515_6	Ga0211522_1001344_15	1	0	1	717	100	568.667	1	145.333	0		99.86	1	0	0.366226	0	99.86	1
soxYZ	Ga0211526_1000601_4	Ga0211522_1001344_15	1	0	1	717	100	568.833	2	145.167	4	0.1276	99.16	1	0	0.00236202	0	99.16	1
soxYZ	Ga0066865_10001156_12	Ga0211522_1001344_15	1	0	1	717	100	569.167	5	144.833	9	0.14137	98.05	1	0	7.37782e-07	0	98.05	1
soxYZ	Ga0099963_1014832_30	Ga0211522_1001344_15	1	0	1	711	100	568.5	74.3333	145.5	65.6667	0.289715	80.03	1	0	1.63212e-69	0	80.03	0.991632
soxYZ	Ga0068468_1000736_20	Ga0211522_1001344_15	1	0	1	711	100	568.333	72.8333	145.667	66.1667	0.282129	80.17	1	0	5.65522e-69	0	80.17	0.991632
soxYZ	Ga0211519_1002768_11	Ga0211522_1001344_15	1	0	1	717	100	567.667	28.5	146.333	16.5	0.445257	93.72	1	0	6.36421e-21	0	93.72	1
soxYZ	Ga0211702_10000360_14	Ga0211522_1001344_15	1	0	1	711	100	568.333	74.3333	145.667	64.6667	0.294619	80.17	1	0	5.65522e-69	0	80.17	0.991632
soxYZ	Ga0211564_10000002_50	Ga0211522_1001344_15	1	0	1	685	100	569	29	145	32	0.230942	92.7	1	0	2.8159e-23	0	92.7	0.95537
soxYZ	Ga0211507_1000310_16	Ga0211529_1000140_16	1	0	1	717	100	568.667	0	145.333	0		100	1	1	1	0	100	1
soxYZ	Ga0211506_1001515_6	Ga0211529_1000140_16	1	0	1	717	100	568.667	0	145.333	1	0	99.86	1	0	0.366226	0	99.86	1
soxYZ	Ga0211526_1000601_4	Ga0211529_1000140_16	1	0	1	717	100	568.833	3	145.167	5	0.15312	98.88	1	0	0.000311003	0	98.88	1
soxYZ	Ga0066865_10001156_12	Ga0211529_1000140_16	1	0	1	717	100	569.167	6	144.833	10	0.152679	97.77	1	0	9.49349e-08	0	97.77	1
soxYZ	Ga0099963_1014832_30	Ga0211529_1000140_16	1	0	1	711	100	568.5	73.5	145.5	65.5	0.287196	80.17	1	0	5.65522e-69	0	80.17	0.991632
soxYZ	Ga0068468_1000736_20	Ga0211529_1000140_16	1	0	1	711	100	568.333	72	145.667	66	0.279605	80.31	1	0	1.95526e-68	0	80.31	0.991632
soxYZ	Ga0211519_1002768_11	Ga0211529_1000140_16	1	0	1	717	100	567.667	27.5	146.333	17.5	0.405083	93.72	1	0	6.36421e-21	0	93.72	1
soxYZ	Ga0211702_10000360_14	Ga0211529_1000140_16	1	0	1	711	100	568.333	73.5	145.667	64.5	0.292068	80.31	1	0	1.95526e-68	0	80.31	0.991632
soxYZ	Ga0211564_10000002_50	Ga0211529_1000140_16	1	0	1	685	100	569	30	145	33	0.231666	92.41	1	0	3.29226e-24	0	92.41	0.95537
soxYZ	Ga0211506_1001515_6	Ga0211507_1000310_16	1	0	1	717	100	568.667	0	145.333	1	0	99.86	1	0	0.366226	0	99.86	1
soxYZ	Ga0211526_1000601_4	Ga0211507_1000310_16	1	0	1	717	100	568.833	3	145.167	5	0.15312	98.88	1	0	0.000311003	0	98.88	1
soxYZ	Ga0066865_10001156_12	Ga0211507_1000310_16	1	0	1	717	100	569.167	6	144.833	10	0.152679	97.77	1	0	9.49349e-08	0	97.77	1
soxYZ	Ga0099963_1014832_30	Ga0211507_1000310_16	1	0	1	711	100	568.5	73.5	145.5	65.5	0.287196	80.17	1	0	5.65522e-69	0	80.17	0.991632
soxYZ	Ga0068468_1000736_20	Ga0211507_1000310_16	1	0	1	711	100	568.333	72	145.667	66	0.279605	80.31	1	0	1.95526e-68	0	80.31	0.991632
soxYZ	Ga0211519_1002768_11	Ga0211507_1000310_16	1	0	1	717	100	567.667	27.5	146.333	17.5	0.405083	93.72	1	0	6.36421e-21	0	93.72	1
soxYZ	Ga0211702_10000360_14	Ga0211507_1000310_16	1	0	1	711	100	568.333	73.5	145.667	64.5	0.292068	80.31	1	0	1.95526e-68	0	80.31	0.991632
soxYZ	Ga0211564_10000002_50	Ga0211507_1000310_16	1	0	1	685	100	569	30	145	33	0.231666	92.41	1	0	3.29226e-24	0	92.41	0.95537
soxYZ	Ga0114964_10010542_1	Ga0114959_10001967_1	1	0	1	537	100	418	81.6667	128	82.3333	0.303741	70.39	1	0	1.29834e-82	0	70.39	0.701961
soxYZ	Ga0211526_1000601_4	Ga0211506_1001515_6	1	0	1	717	100	568.833	3	145.167	4	0.191401	99.02	1	0	0.000857699	0	99.02	1
soxYZ	Ga0066865_10001156_12	Ga0211506_1001515_6	1	0	1	717	100	569.167	6	144.833	9	0.169644	97.91	1	0	2.64847e-07	0	97.91	1
soxYZ	Ga0099963_1014832_30	Ga0211506_1001515_6	1	0	1	711	100	568.5	73.5	145.5	65.5	0.287196	80.17	1	0	5.65522e-69	0	80.17	0.991632
soxYZ	Ga0068468_1000736_20	Ga0211506_1001515_6	1	0	1	711	100	568.333	72	145.667	66	0.279605	80.31	1	0	1.95526e-68	0	80.31	0.991632
soxYZ	Ga0211519_1002768_11	Ga0211506_1001515_6	1	0	1	717	100	567.667	27.5	146.333	16.5	0.429634	93.86	1	0	1.8559e-20	0	93.86	1
soxYZ	Ga0211702_10000360_14	Ga0211506_1001515_6	1	0	1	711	100	568.333	73.5	145.667	64.5	0.292068	80.31	1	0	1.95526e-68	0	80.31	0.991632
soxYZ	Ga0211564_10000002_50	Ga0211506_1001515_6	1	0	1	685	100	569	30	145	32	0.238906	92.55	1	0	9.28645e-24	0	92.55	0.95537
soxYZ	Ga0066865_10001156_12	Ga0211526_1000601_4	1	0	1	717	100	569.333	3	144.667	5	0.152459	98.88	1	0	0.000311003	0	98.88	1
soxYZ	Ga0099963_1014832_30	Ga0211526_1000601_4	1	0	1	714	100	568.667	74.3333	145.333	68.6667	0.276659	79.83	1	0	1.40157e-70	0	79.83	0.995816
soxYZ	Ga0068468_1000736_20	Ga0211526_1000601_4	1	0	1	714	100	568.5	72.8333	145.5	69.1667	0.269504	79.97	1	0	4.89719e-70	0	79.97	0.995816
soxYZ	Ga0211519_1002768_11	Ga0211526_1000601_4	1	0	1	717	100	567.833	28.5	146.167	20.5	0.357864	93.17	1	0	9.35321e-23	0	93.17	1
soxYZ	Ga0211702_10000360_14	Ga0211526_1000601_4	1	0	1	714	100	568.5	74.3333	145.5	67.6667	0.281152	79.97	1	0	4.89719e-70	0	79.97	0.995816
soxYZ	Ga0211564_10000002_50	Ga0211526_1000601_4	1	0	1	685	100	569.167	29	144.833	32	0.230609	92.7	1	0	2.8159e-23	0	92.7	0.95537
soxYZ	Ga0099963_1014832_30	Ga0066865_10001156_12	1	0	1	714	100	569	76.3333	145	68.6667	0.283285	79.55	1	0	1.14049e-71	0	79.55	0.995816
soxYZ	Ga0068468_1000736_20	Ga0066865_10001156_12	1	0	1	714	100	568.833	74.8333	145.167	69.1667	0.276109	79.69	1	0	4.00251e-71	0	79.69	0.995816
soxYZ	Ga0211519_1002768_11	Ga0066865_10001156_12	1	0	1	717	100	568.167	30	145.833	24	0.320842	92.47	1	0	4.19387e-25	0	92.47	1
soxYZ	Ga0211702_10000360_14	Ga0066865_10001156_12	1	0	1	714	100	568.833	76.3333	145.167	67.6667	0.287887	79.69	1	0	4.00251e-71	0	79.69	0.995816
soxYZ	Ga0211564_10000002_50	Ga0066865_10001156_12	1	0	1	685	100	569.5	29.5	144.5	29.5	0.253731	92.99	1	0	2.39238e-22	0	92.99	0.95537
soxYZ	Ga0068468_1000736_20	Ga0099963_1014832_30	1	0	1	717	100	568.167	3	145.833	2	0.38501	99.3	1	0	0.00649548	0	99.3	1
soxYZ	Ga0211519_1002768_11	Ga0099963_1014832_30	1	0	1	711	100	567.5	89.1667	146.5	67.8333	0.339337	78.34	1	0	4.19099e-76	0	78.34	0.991632
soxYZ	Ga0211702_10000360_14	Ga0099963_1014832_30	1	0	1	717	100	568.167	2	145.833	3	0.171116	99.3	1	0	0.00649548	0	99.3	1
soxYZ	Ga0211564_10000002_50	Ga0099963_1014832_30	1	0	1	642	100	568.833	98.8333	145.167	70.1667	0.359463	77.26	1	0	1.16659e-72	0	77.26	0.895397
soxYZ	Ga0211519_1002768_11	Ga0068468_1000736_20	1	0	1	711	100	567.333	88.1667	146.667	67.8333	0.336012	78.48	1	0	1.49157e-75	0	78.48	0.991632
soxYZ	Ga0211702_10000360_14	Ga0068468_1000736_20	1	0	1	717	100	568	3	146	3	0.257042	99.16	1	0	0.00236202	0	99.16	1
soxYZ	Ga0211564_10000002_50	Ga0068468_1000736_20	1	0	1	679	100	568.667	98.8333	145.333	70.1667	0.359981	77.32	1	0	1.41307e-76	0	77.32	0.947001
soxYZ	Ga0211702_10000360_14	Ga0211519_1002768_11	1	0	1	711	100	567.333	89.6667	146.667	67.3333	0.344266	78.34	1	0	4.19099e-76	0	78.34	0.991632
soxYZ	Ga0211564_10000002_50	Ga0211519_1002768_11	1	0	1	651	100	568	53.5	146	36.5	0.376761	91.4	1	0	3.76681e-26	0	91.4	0.90795
soxYZ	Ga0211564_10000002_50	Ga0211702_10000360_14	1	0	1	680	100	568.667	98.8333	145.333	69.1667	0.365186	77.06	1	0	1.10592e-77	0	77.06	0.948396
soxYZ	JGI24003J15210_10000898_15	JGI24006J15134_10002039_22	1	0	1	762	100	605.667	0	153.333	3	0	99.61	1	0	0.0509144	0	99.61	1
soxYZ	JGI24004J15324_10000869_23	JGI24006J15134_10002039_22	1	0	1	762	100	605.667	0	153.333	3	0	99.61	1	0	0.0509144	0	99.61	1
soxYZ	JGI24005J15628_10001286_15	JGI24006J15134_10002039_22	1	0	1	762	100	605.667	0	153.333	3	0	99.61	1	0	0.0509144	0	99.61	1
soxYZ	JGI24004J15324_10000869_23	JGI24003J15210_10000898_15	1	0	1	762	100	605.333	0	153.667	0		100	1	1	1	0	100	1
soxYZ	JGI24005J15628_10001286_15	JGI24003J15210_10000898_15	1	0	1	762	100	605.333	0	153.667	0		100	1	1	1	0	100	1
soxYZ	Ga0105051_10000809_30	Ga0105050_10001078_30	1	0	1	756	100	596.333	0	156.667	0		100	1	1	1	0	100	1
soxYZ	Ga0114998_10009163_2	Ga0105050_10001078_30	1	0	1	755	100	595.667	29.1667	157.333	29.8333	0.258227	92.19	1	0	2.1691e-27	0	92.19	0.998677
soxYZ	Ga0075445_10003874_14	Ga0105050_10001078_30	1	0	1	755	100	595.5	30.1667	157.5	32.8333	0.243003	91.66	1	0	2.79119e-29	0	91.66	0.998677
soxYZ	JGI24005J15628_10001286_15	JGI24004J15324_10000869_23	1	0	1	762	100	605.333	0	153.667	0		100	1	1	1	0	100	1
soxYZ	Ga0114934_10004516_10	Ga0114932_10012653_7	1	0	1	816	100	641	0	172	1	0	99.88	1	0	0.375391	0	99.88	1
soxYZ	Ga0114998_10009163_2	Ga0105051_10000809_30	1	0	1	755	100	595.667	29.1667	157.333	29.8333	0.258227	92.19	1	0	2.1691e-27	0	92.19	0.998677
soxYZ	Ga0075445_10003874_14	Ga0105051_10000809_30	1	0	1	755	100	595.5	30.1667	157.5	32.8333	0.243003	91.66	1	0	2.79119e-29	0	91.66	0.998677
soxYZ	Ga0075445_10003874_14	Ga0114998_10009163_2	1	0	1	756	100	594.833	18.5	158.167	17.5	0.281095	95.24	1	0	9.7153e-17	0	95.24	1
