# Supplementary material for: Ecology of inorganic sulfur auxiliary metabolism in widespread bacteriophages
Source: Nat Commun. 2021 Jun 9;12:3503. doi: 10.1038/s41467-021-23698-5 (PMC8190135; doi:10.1038/s41467-021-23698-5)
Supplement: Supplementary file 9 — Supplementary Data 7 [file 41467_2021_23698_MOESM9_ESM.xlsx]

## Sheet: S. Data 7
Supplementary Table 7 | Statistics for validation of the protein grouping method. 100 iterations of 94 random Caudovirales phages from NCBI RefSeq to 94 mVCs are compared.
source	total clusters	size of largest cluster	total proteins	clusters per protein	proteins per phage	clusters per phage		NCBI RefSeq	total clusters	size of largest cluster	total proteins	clusters per protein	proteins per phage	clusters per phage
mVCs	794	47	6015	0.132003	63.9894	8.44681		average	989.45	30.12	8357.07	0.118652	88.905	10.5261
NCBI RefSeq	923	24	7786	0.118546	82.8298	9.81915		minimum	727	18	6821	0.0880293	72.5638	7.73404
NCBI RefSeq	727	28	7266	0.100055	77.2979	7.73404		maximum	1289	72	10123	0.149187	107.691	13.7128
NCBI RefSeq	1050	18	8214	0.127831	87.383	11.1702
NCBI RefSeq	1037	44	7752	0.133772	82.4681	11.0319		mVCs	794	47	6015	0.132003	63.9894	8.44681
NCBI RefSeq	955	38	9265	0.103076	98.5638	10.1596
NCBI RefSeq	1051	46	9100	0.115495	96.8085	11.1809
NCBI RefSeq	1143	34	7918	0.144355	84.234	12.1596
NCBI RefSeq	940	24	8990	0.104561	95.6383	10
NCBI RefSeq	959	24	8287	0.115723	88.1596	10.2021
NCBI RefSeq	761	30	7780	0.0978149	82.766	8.09574
NCBI RefSeq	1061	22	8298	0.127862	88.2766	11.2872
NCBI RefSeq	939	38	8734	0.107511	92.9149	9.98936
NCBI RefSeq	1159	26	9274	0.124973	98.6596	12.3298
NCBI RefSeq	968	22	9761	0.0991702	103.84	10.2979
NCBI RefSeq	1096	28	10068	0.10886	107.106	11.6596
NCBI RefSeq	855	30	8132	0.10514	86.5106	9.09574
NCBI RefSeq	1254	42	9336	0.134319	99.3191	13.3404
NCBI RefSeq	927	30	7918	0.117075	84.234	9.8617
NCBI RefSeq	1016	22	8414	0.120751	89.5106	10.8085
NCBI RefSeq	1116	20	8345	0.133733	88.7766	11.8723
NCBI RefSeq	937	24	7406	0.126519	78.7872	9.96809
NCBI RefSeq	1002	44	7897	0.126884	84.0106	10.6596
NCBI RefSeq	897	24	8296	0.108124	88.2553	9.54255
NCBI RefSeq	1140	34	8582	0.132836	91.2979	12.1277
NCBI RefSeq	877	24	7235	0.121216	76.9681	9.32979
NCBI RefSeq	817	26	8840	0.0924208	94.0426	8.69149
NCBI RefSeq	1022	42	7921	0.129024	84.266	10.8723
NCBI RefSeq	899	42	7606	0.118196	80.9149	9.56383
NCBI RefSeq	1117	42	8558	0.130521	91.0426	11.883
NCBI RefSeq	1214	26	8921	0.136083	94.9043	12.9149
NCBI RefSeq	988	28	9081	0.108799	96.6064	10.5106
NCBI RefSeq	903	22	8482	0.106461	90.234	9.60638
NCBI RefSeq	842	22	7992	0.105355	85.0213	8.95745
NCBI RefSeq	850	26	7916	0.107377	84.2128	9.04255
NCBI RefSeq	728	30	7690	0.0946684	81.8085	7.74468
NCBI RefSeq	995	24	7611	0.130732	80.9681	10.5851
NCBI RefSeq	1054	24	8778	0.120073	93.383	11.2128
NCBI RefSeq	1117	22	8311	0.1344	88.4149	11.883
NCBI RefSeq	892	72	7424	0.120151	78.9787	9.48936
NCBI RefSeq	841	26	8115	0.103635	86.3298	8.94681
NCBI RefSeq	1232	28	8366	0.147263	89	13.1064
NCBI RefSeq	955	42	7440	0.12836	79.1489	10.1596
NCBI RefSeq	909	40	9129	0.0995728	97.117	9.67021
NCBI RefSeq	755	30	8035	0.0939639	85.4787	8.03191
NCBI RefSeq	958	22	7481	0.128058	79.5851	10.1915
NCBI RefSeq	990	22	8145	0.121547	86.6489	10.5319
NCBI RefSeq	862	38	8706	0.0990122	92.617	9.17021
NCBI RefSeq	936	32	7497	0.12485	79.7553	9.95745
NCBI RefSeq	966	28	8773	0.110111	93.3298	10.2766
NCBI RefSeq	1129	48	8751	0.129014	93.0957	12.0106
NCBI RefSeq	834	24	7737	0.107794	82.3085	8.87234
NCBI RefSeq	1112	38	8804	0.126306	93.6596	11.8298
NCBI RefSeq	1210	24	8376	0.14446	89.1064	12.8723
NCBI RefSeq	929	28	8526	0.108961	90.7021	9.88298
NCBI RefSeq	797	42	7237	0.110129	76.9894	8.47872
NCBI RefSeq	976	30	8195	0.119097	87.1809	10.383
NCBI RefSeq	1064	30	7614	0.139743	81	11.3191
NCBI RefSeq	1006	24	8229	0.122251	87.5426	10.7021
NCBI RefSeq	986	32	10123	0.097402	107.691	10.4894
NCBI RefSeq	897	56	9522	0.0942029	101.298	9.54255
NCBI RefSeq	777	26	6821	0.113913	72.5638	8.26596
NCBI RefSeq	998	26	8577	0.116358	91.2447	10.617
NCBI RefSeq	1267	26	9631	0.131554	102.457	13.4787
NCBI RefSeq	1120	24	9244	0.12116	98.3404	11.9149
NCBI RefSeq	1043	26	7826	0.133274	83.2553	11.0957
NCBI RefSeq	949	28	8029	0.118197	85.4149	10.0957
NCBI RefSeq	905	28	7143	0.126697	75.9894	9.62766
NCBI RefSeq	1139	28	9146	0.124535	97.2979	12.117
NCBI RefSeq	746	22	7787	0.0958007	82.8404	7.93617
NCBI RefSeq	1008	36	9097	0.110806	96.7766	10.7234
NCBI RefSeq	1164	36	8968	0.129795	95.4043	12.383
NCBI RefSeq	965	24	7869	0.122633	83.7128	10.266
NCBI RefSeq	1043	30	9399	0.110969	99.9894	11.0957
NCBI RefSeq	1289	40	9842	0.130969	104.702	13.7128
NCBI RefSeq	817	22	9281	0.0880293	98.734	8.69149
NCBI RefSeq	1170	20	9308	0.125698	99.0213	12.4468
NCBI RefSeq	911	34	8089	0.112622	86.0532	9.69149
NCBI RefSeq	874	22	7904	0.110577	84.0851	9.29787
NCBI RefSeq	966	32	7419	0.130206	78.9255	10.2766
NCBI RefSeq	900	22	8598	0.104676	91.4681	9.57447
NCBI RefSeq	820	36	7218	0.113605	76.7872	8.7234
NCBI RefSeq	940	20	7412	0.126821	78.8511	10
NCBI RefSeq	1127	30	9214	0.122314	98.0213	11.9894
NCBI RefSeq	1001	24	9245	0.108275	98.3511	10.6489
NCBI RefSeq	903	28	7476	0.120787	79.5319	9.60638
NCBI RefSeq	973	28	9269	0.104974	98.6064	10.3511
NCBI RefSeq	1010	42	7926	0.127429	84.3191	10.7447
NCBI RefSeq	1202	26	8057	0.149187	85.7128	12.7872
NCBI RefSeq	1147	36	9373	0.122373	99.7128	12.2021
NCBI RefSeq	1114	22	8370	0.133094	89.0426	11.8511
NCBI RefSeq	1119	40	8782	0.12742	93.4255	11.9043
NCBI RefSeq	1071	24	7361	0.145497	78.3085	11.3936
NCBI RefSeq	876	32	8694	0.100759	92.4894	9.31915
NCBI RefSeq	1034	26	8802	0.117473	93.6383	11
NCBI RefSeq	1032	20	8191	0.125992	87.1383	10.9787
NCBI RefSeq	1002	22	8085	0.123933	86.0106	10.6596
NCBI RefSeq	1074	34	7761	0.138384	82.5638	11.4255
NCBI RefSeq	1020	40	8624	0.118275	91.7447	10.8511
NCBI RefSeq	890	30	7988	0.111417	84.9787	9.46809
NCBI RefSeq	967	28	7895	0.122483	83.9894	10.2872
